# Supplementary material for: Detailed single-cell mapping of the transcriptional response to a virus infection driven by copy-back viral genomes
Source: PLoS Pathog. 2026 Apr 27;22(4):e1014184. doi: 10.1371/journal.ppat.1014184 (PMC13143077; doi:10.1371/journal.ppat.1014184)
Supplement: S1 Table — DGE analysis using SeV+cbVG+ cells over mock uninfected cells. (XLSX) [file ppat.1014184.s012.xlsx]

## Sheet: SeV+cbVG+ over Mock
gene	6hpi 5MOI_p_val	6hpi 5MOI_avg_log2FC	6hpi 5MOI_pct.1	6hpi 5MOI_pct.2	6hpi 5MOI_p_val_adj	6hpi_p_val	6hpi_avg_log2FC	6hpi_pct.1	6hpi_pct.2	6hpi_p_val_adj	12hpi_p_val	12hpi_avg_log2FC	12hpi_pct.1	12hpi_pct.2	12hpi_p_val_adj	24hpi_p_val	24hpi_avg_log2FC	24hpi_pct.1	24hpi_pct.2	24hpi_p_val_adj
MT4	1.14863e-29	8.22155	0.022	0	2.92923e-25	NA	NA	NA	NA	NA	NA	NA	NA	NA	NA	NA	NA	NA	NA	NA
AC013356.2	1.14863e-29	7.4142	0.022	0	2.92923e-25	NA	NA	NA	NA	NA	NA	NA	NA	NA	NA	NA	NA	NA	NA	NA
AGBL1-AS1	1.14863e-29	7.4142	0.022	0	2.92923e-25	NA	NA	NA	NA	NA	NA	NA	NA	NA	NA	NA	NA	NA	NA	NA
CABP5	1.14863e-29	7.4142	0.022	0	2.92923e-25	NA	NA	NA	NA	NA	NA	NA	NA	NA	NA	NA	NA	NA	NA	NA
LINC01620	1.14863e-29	7.4142	0.022	0	2.92923e-25	NA	NA	NA	NA	NA	NA	NA	NA	NA	NA	NA	NA	NA	NA	NA
AC011751.1	1.14863e-29	7.4142	0.022	0	2.92923e-25	NA	NA	NA	NA	NA	NA	NA	NA	NA	NA	NA	NA	NA	NA	NA
NPC1L1	2.58545e-20	7.4142	0.015	0	6.59342e-16	NA	NA	NA	NA	NA	NA	NA	NA	NA	NA	NA	NA	NA	NA	NA
ABO	2.58545e-20	7.4142	0.015	0	6.59342e-16	NA	NA	NA	NA	NA	NA	NA	NA	NA	NA	NA	NA	NA	NA	NA
RBPJL	2.58545e-20	7.4142	0.015	0	6.59342e-16	NA	NA	NA	NA	NA	NA	NA	NA	NA	NA	NA	NA	NA	NA	NA
AC013476.1	2.58545e-20	6.99916	0.015	0	6.59342e-16	NA	NA	NA	NA	NA	NA	NA	NA	NA	NA	NA	NA	NA	NA	NA
LINC02610	2.58545e-20	6.99916	0.015	0	6.59342e-16	NA	NA	NA	NA	NA	NA	NA	NA	NA	NA	NA	NA	NA	NA	NA
AL590235.2	2.58545e-20	6.99916	0.015	0	6.59342e-16	NA	NA	NA	NA	NA	NA	NA	NA	NA	NA	NA	NA	NA	NA	NA
LRRC14B	2.58545e-20	6.99916	0.015	0	6.59342e-16	NA	NA	NA	NA	NA	NA	NA	NA	NA	NA	NA	NA	NA	NA	NA
LINC02539	2.58545e-20	6.99916	0.015	0	6.59342e-16	NA	NA	NA	NA	NA	NA	NA	NA	NA	NA	NA	NA	NA	NA	NA
EPO	2.58545e-20	6.99916	0.015	0	6.59342e-16	NA	NA	NA	NA	NA	NA	NA	NA	NA	NA	NA	NA	NA	NA	NA
AL162385.1	2.58545e-20	6.99916	0.015	0	6.59342e-16	NA	NA	NA	NA	NA	NA	NA	NA	NA	NA	NA	NA	NA	NA	NA
ADAMTSL2	2.58545e-20	6.99916	0.015	0	6.59342e-16	NA	NA	NA	NA	NA	NA	NA	NA	NA	NA	NA	NA	NA	NA	NA
OR10V1	2.58545e-20	6.99916	0.015	0	6.59342e-16	NA	NA	NA	NA	NA	NA	NA	NA	NA	NA	NA	NA	NA	NA	NA
LINC02387	2.58545e-20	6.99916	0.015	0	6.59342e-16	NA	NA	NA	NA	NA	NA	NA	NA	NA	NA	NA	NA	NA	NA	NA
AC243562.3	2.58545e-20	6.99916	0.015	0	6.59342e-16	NA	NA	NA	NA	NA	NA	NA	NA	NA	NA	NA	NA	NA	NA	NA
AC073534.2	2.58545e-20	6.99916	0.015	0	6.59342e-16	NA	NA	NA	NA	NA	NA	NA	NA	NA	NA	NA	NA	NA	NA	NA
AL031658.1	2.58545e-20	6.99916	0.015	0	6.59342e-16	NA	NA	NA	NA	NA	NA	NA	NA	NA	NA	NA	NA	NA	NA	NA
ZBTB46-AS1	2.58545e-20	6.99916	0.015	0	6.59342e-16	NA	NA	NA	NA	NA	NA	NA	NA	NA	NA	NA	NA	NA	NA	NA
MCHR1	2.58545e-20	6.99916	0.015	0	6.59342e-16	NA	NA	NA	NA	NA	NA	NA	NA	NA	NA	NA	NA	NA	NA	NA
LHFPL3-AS2	2.74085e-11	4.92877	0.022	0.001	6.98971e-07	NA	NA	NA	NA	NA	NA	NA	NA	NA	NA	NA	NA	NA	NA	NA
CYP4F22	1.72974e-05	4.92877	0.015	0.001	0.441118	NA	NA	NA	NA	NA	NA	NA	NA	NA	NA	NA	NA	NA	NA	NA
CCL7	6.2548e-05	4.5662	0.015	0.001	1	NA	NA	NA	NA	NA	NA	NA	NA	NA	NA	NA	NA	NA	NA	NA
AC073365.1	1.48734e-08	4.50731	0.03	0.002	0.000379302	NA	NA	NA	NA	NA	NA	NA	NA	NA	NA	NA	NA	NA	NA	NA
AC104779.1	1.28794e-17	4.4142	0.045	0.002	3.28449e-13	NA	NA	NA	NA	NA	NA	NA	NA	NA	NA	NA	NA	NA	NA	NA
SEMA3B-AS1	3.33844e-06	4.4142	0.015	0.001	0.0851369	NA	NA	NA	NA	NA	NA	NA	NA	NA	NA	NA	NA	NA	NA	NA
AC097505.1	3.33844e-06	4.4142	0.015	0.001	0.0851369	NA	NA	NA	NA	NA	NA	NA	NA	NA	NA	NA	NA	NA	NA	NA
AC099343.2	3.33844e-06	4.4142	0.015	0.001	0.0851369	NA	NA	NA	NA	NA	NA	NA	NA	NA	NA	NA	NA	NA	NA	NA
AC025165.4	3.33844e-06	4.4142	0.015	0.001	0.0851369	NA	NA	NA	NA	NA	NA	NA	NA	NA	NA	NA	NA	NA	NA	NA
AC016730.1	1.74876e-05	4.1918	0.015	0.001	0.44597	NA	NA	NA	NA	NA	NA	NA	NA	NA	NA	NA	NA	NA	NA	NA
AC012358.1	1.74876e-05	4.1918	0.015	0.001	0.44597	NA	NA	NA	NA	NA	NA	NA	NA	NA	NA	NA	NA	NA	NA	NA
AC007881.3	1.74876e-05	4.1918	0.015	0.001	0.44597	NA	NA	NA	NA	NA	NA	NA	NA	NA	NA	NA	NA	NA	NA	NA
AC133528.1	1.74876e-05	4.1918	0.015	0.001	0.44597	NA	NA	NA	NA	NA	NA	NA	NA	NA	NA	NA	NA	NA	NA	NA
RAMP3	1.74876e-05	4.1918	0.015	0.001	0.44597	NA	NA	NA	NA	NA	NA	NA	NA	NA	NA	NA	NA	NA	NA	NA
AC104370.1	1.74876e-05	4.1918	0.015	0.001	0.44597	NA	NA	NA	NA	NA	NA	NA	NA	NA	NA	NA	NA	NA	NA	NA
AL589863.1	1.74876e-05	4.1918	0.015	0.001	0.44597	NA	NA	NA	NA	NA	NA	NA	NA	NA	NA	NA	NA	NA	NA	NA
AC010336.4	1.42528e-07	4.09227	0.022	0.002	0.00363475	NA	NA	NA	NA	NA	NA	NA	NA	NA	NA	NA	NA	NA	NA	NA
KCNH7	3.35244e-06	3.99916	0.015	0.001	0.085494	NA	NA	NA	NA	NA	NA	NA	NA	NA	NA	NA	NA	NA	NA	NA
RRS1-AS1	6.37691e-05	3.99916	0.015	0.001	1	NA	NA	NA	NA	NA	NA	NA	NA	NA	NA	NA	NA	NA	NA	NA
IGF2-AS	6.37691e-05	3.99916	0.015	0.001	1	NA	NA	NA	NA	NA	NA	NA	NA	NA	NA	NA	NA	NA	NA	NA
AP003555.2	6.37691e-05	3.99916	0.015	0.001	1	NA	NA	NA	NA	NA	NA	NA	NA	NA	NA	NA	NA	NA	NA	NA
AC025430.1	6.37691e-05	3.99916	0.015	0.001	1	NA	NA	NA	NA	NA	NA	NA	NA	NA	NA	NA	NA	NA	NA	NA
LINC02502	0.000180331	3.82923	0.015	0.001	1	NA	NA	NA	NA	NA	NA	NA	NA	NA	NA	NA	NA	NA	NA	NA
AC010273.3	0.000180331	3.82923	0.015	0.001	1	NA	NA	NA	NA	NA	NA	NA	NA	NA	NA	NA	NA	NA	NA	NA
AC008496.2	0.000180331	3.82923	0.015	0.001	1	NA	NA	NA	NA	NA	NA	NA	NA	NA	NA	NA	NA	NA	NA	NA
AC018653.3	0.000180331	3.82923	0.015	0.001	1	NA	NA	NA	NA	NA	NA	NA	NA	NA	NA	NA	NA	NA	NA	NA
AL353804.1	0.000180331	3.82923	0.015	0.001	1	NA	NA	NA	NA	NA	NA	NA	NA	NA	NA	NA	NA	NA	NA	NA
TBPL2	0.000857571	3.82923	0.015	0.002	1	NA	NA	NA	NA	NA	NA	NA	NA	NA	NA	NA	NA	NA	NA	NA
AC110615.1	1.53003e-08	3.73612	0.03	0.002	0.000390188	NA	NA	NA	NA	NA	NA	NA	NA	NA	NA	NA	NA	NA	NA	NA
CLEC3B	5.37288e-07	3.71376	0.022	0.002	0.0137019	NA	NA	NA	NA	NA	NA	NA	NA	NA	NA	NA	NA	NA	NA	NA
SARDH	0.000180851	3.67723	0.015	0.001	1	NA	NA	NA	NA	NA	NA	NA	NA	NA	NA	NA	NA	NA	NA	NA
SLN	0.000180851	3.67723	0.015	0.001	1	NA	NA	NA	NA	NA	NA	NA	NA	NA	NA	NA	NA	NA	NA	NA
HAAO	0.000423653	3.67723	0.015	0.002	1	NA	NA	NA	NA	NA	NA	NA	NA	NA	NA	NA	NA	NA	NA	NA
AL589645.1	0.000423653	3.67723	0.015	0.002	1	NA	NA	NA	NA	NA	NA	NA	NA	NA	NA	NA	NA	NA	NA	NA
SRPK3	0.000423653	3.67723	0.015	0.002	1	NA	NA	NA	NA	NA	NA	NA	NA	NA	NA	NA	NA	NA	NA	NA
AC011029.1	0.00157675	3.60684	0.015	0.002	1	NA	NA	NA	NA	NA	NA	NA	NA	NA	NA	NA	NA	NA	NA	NA
AC133961.1	0.000180851	3.53973	0.015	0.001	1	NA	NA	NA	NA	NA	NA	NA	NA	NA	NA	NA	NA	NA	NA	NA
SLC14A2	0.000180851	3.53973	0.015	0.001	1	NA	NA	NA	NA	NA	NA	NA	NA	NA	NA	NA	NA	NA	NA	NA
AC022001.2	0.000865755	3.53973	0.015	0.002	1	NA	NA	NA	NA	NA	NA	NA	NA	NA	NA	NA	NA	NA	NA	NA
LINC02267	0.000865755	3.53973	0.015	0.002	1	NA	NA	NA	NA	NA	NA	NA	NA	NA	NA	NA	NA	NA	NA	NA
AP002761.1	0.000865755	3.53973	0.015	0.002	1	NA	NA	NA	NA	NA	NA	NA	NA	NA	NA	NA	NA	NA	NA	NA
AC015540.1	0.000865755	3.53973	0.015	0.002	1	NA	NA	NA	NA	NA	NA	NA	NA	NA	NA	NA	NA	NA	NA	NA
AL356756.1	0.000865755	3.53973	0.015	0.002	1	NA	NA	NA	NA	NA	NA	NA	NA	NA	NA	NA	NA	NA	NA	NA
AC025287.2	0.000865755	3.53973	0.015	0.002	1	NA	NA	NA	NA	NA	NA	NA	NA	NA	NA	NA	NA	NA	NA	NA
ELANE	0.000865755	3.53973	0.015	0.002	1	NA	NA	NA	NA	NA	NA	NA	NA	NA	NA	NA	NA	NA	NA	NA
CGB2	0.000865755	3.53973	0.015	0.002	1	NA	NA	NA	NA	NA	NA	NA	NA	NA	NA	NA	NA	NA	NA	NA
OLAH	2.26666e-05	3.50731	0.022	0.002	0.578044	NA	NA	NA	NA	NA	NA	NA	NA	NA	NA	NA	NA	NA	NA	NA
AL160412.1	2.26666e-05	3.50731	0.022	0.002	0.578044	NA	NA	NA	NA	NA	NA	NA	NA	NA	NA	NA	NA	NA	NA	NA
AL358332.1	0.00621386	3.50731	0.015	0.002	1	NA	NA	NA	NA	NA	NA	NA	NA	NA	NA	NA	NA	NA	NA	NA
AC026785.2	2.27503e-05	3.4142	0.022	0.002	0.580178	NA	NA	NA	NA	NA	NA	NA	NA	NA	NA	NA	NA	NA	NA	NA
AC011479.3	4.47086e-05	3.4142	0.022	0.003	1	NA	NA	NA	NA	NA	NA	NA	NA	NA	NA	NA	NA	NA	NA	NA
AP001972.3	0.000424755	3.4142	0.015	0.002	1	NA	NA	NA	NA	NA	NA	NA	NA	NA	NA	NA	NA	NA	NA	NA
AL136307.1	0.000867806	3.4142	0.015	0.002	1	NA	NA	NA	NA	NA	NA	NA	NA	NA	NA	NA	NA	NA	NA	NA
AC021739.3	0.000867806	3.4142	0.015	0.002	1	NA	NA	NA	NA	NA	NA	NA	NA	NA	NA	NA	NA	NA	NA	NA
LIMS1-AS1	0.00158882	3.4142	0.015	0.002	1	NA	NA	NA	NA	NA	NA	NA	NA	NA	NA	NA	NA	NA	NA	NA
LINC02120	0.00158882	3.4142	0.015	0.002	1	NA	NA	NA	NA	NA	NA	NA	NA	NA	NA	NA	NA	NA	NA	NA
AL157400.4	0.00158882	3.4142	0.015	0.002	1	NA	NA	NA	NA	NA	NA	NA	NA	NA	NA	NA	NA	NA	NA	NA
AP003392.3	0.00158882	3.4142	0.015	0.002	1	NA	NA	NA	NA	NA	NA	NA	NA	NA	NA	NA	NA	NA	NA	NA
PLCZ1	0.00158882	3.4142	0.015	0.002	1	NA	NA	NA	NA	NA	NA	NA	NA	NA	NA	NA	NA	NA	NA	NA
LINC01498	0.00158882	3.4142	0.015	0.002	1	NA	NA	NA	NA	NA	NA	NA	NA	NA	NA	NA	NA	NA	NA	NA
MFAP4	0.00158882	3.4142	0.015	0.002	1	NA	NA	NA	NA	NA	NA	NA	NA	NA	NA	NA	NA	NA	NA	NA
AC008883.3	2.4096e-06	3.34381	0.03	0.004	0.0614496	NA	NA	NA	NA	NA	NA	NA	NA	NA	NA	NA	NA	NA	NA	NA
SLC16A8	8.21694e-05	3.32673	0.022	0.003	1	NA	NA	NA	NA	NA	NA	NA	NA	NA	NA	NA	NA	NA	NA	NA
AC136624.2	0.0026789	3.29872	0.015	0.002	1	NA	NA	NA	NA	NA	NA	NA	NA	NA	NA	NA	NA	NA	NA	NA
AC010536.1	0.0026789	3.29872	0.015	0.002	1	NA	NA	NA	NA	NA	NA	NA	NA	NA	NA	NA	NA	NA	NA	NA
SPATC1L	0.0026789	3.29872	0.015	0.002	1	NA	NA	NA	NA	NA	NA	NA	NA	NA	NA	NA	NA	NA	NA	NA
AC004542.2	0.0026789	3.29872	0.015	0.002	1	NA	NA	NA	NA	NA	NA	NA	NA	NA	NA	NA	NA	NA	NA	NA
AF123462.1	2.77142e-07	3.27669	0.03	0.003	0.00706767	NA	NA	NA	NA	NA	NA	NA	NA	NA	NA	NA	NA	NA	NA	NA
AC093904.3	0.0121439	3.24427	0.015	0.003	1	NA	NA	NA	NA	NA	NA	NA	NA	NA	NA	NA	NA	NA	NA	NA
AC009055.1	0.00268427	3.1918	0.015	0.002	1	NA	NA	NA	NA	NA	NA	NA	NA	NA	NA	NA	NA	NA	NA	NA
AC023154.1	0.00422011	3.1918	0.015	0.002	1	NA	NA	NA	NA	NA	NA	NA	NA	NA	NA	NA	NA	NA	NA	NA
STAP1	0.00422011	3.1918	0.015	0.002	1	NA	NA	NA	NA	NA	NA	NA	NA	NA	NA	NA	NA	NA	NA	NA
AL136301.1	0.00422011	3.1918	0.015	0.002	1	NA	NA	NA	NA	NA	NA	NA	NA	NA	NA	NA	NA	NA	NA	NA
AC012181.1	0.00422011	3.1918	0.015	0.002	1	NA	NA	NA	NA	NA	NA	NA	NA	NA	NA	NA	NA	NA	NA	NA
ZNF571-AS1	0.00422011	3.1918	0.015	0.002	1	NA	NA	NA	NA	NA	NA	NA	NA	NA	NA	NA	NA	NA	NA	NA
AP001970.1	0.000142643	3.16627	0.022	0.003	1	NA	NA	NA	NA	NA	NA	NA	NA	NA	NA	NA	NA	NA	NA	NA
AC092162.2	0.000233727	3.16627	0.022	0.003	1	NA	NA	NA	NA	NA	NA	NA	NA	NA	NA	NA	NA	NA	NA	NA
GRM7	0.0121625	3.16627	0.015	0.003	1	NA	NA	NA	NA	NA	NA	NA	NA	NA	NA	NA	NA	NA	NA	NA
TEX52	0.000143087	3.09227	0.022	0.003	1	NA	NA	NA	NA	NA	NA	NA	NA	NA	NA	NA	NA	NA	NA	NA
AL731571.1	0.00036739	3.09227	0.022	0.003	1	NA	NA	NA	NA	NA	NA	NA	NA	NA	NA	NA	NA	NA	NA	NA
AC011317.1	0.00628996	3.09227	0.015	0.002	1	NA	NA	NA	NA	NA	NA	NA	NA	NA	NA	NA	NA	NA	NA	NA
RELN	0.00628996	3.09227	0.015	0.002	1	NA	NA	NA	NA	NA	NA	NA	NA	NA	NA	NA	NA	NA	NA	NA
AC008946.1	1.10171e-08	3.02188	0.052	0.007	0.000280958	NA	NA	NA	NA	NA	NA	NA	NA	NA	NA	NA	NA	NA	NA	NA
MPPED1	0.00630084	2.99916	0.015	0.002	1	NA	NA	NA	NA	NA	NA	NA	NA	NA	NA	NA	NA	NA	NA	NA
AL136372.2	0.00895609	2.99916	0.015	0.003	1	NA	NA	NA	NA	NA	NA	NA	NA	NA	NA	NA	NA	NA	NA	NA
AC003044.1	0.00895609	2.99916	0.015	0.003	1	NA	NA	NA	NA	NA	NA	NA	NA	NA	NA	NA	NA	NA	NA	NA
AC106028.2	0.00895609	2.99916	0.015	0.003	1	NA	NA	NA	NA	NA	NA	NA	NA	NA	NA	NA	NA	NA	NA	NA
AFF2	0.00895609	2.99916	0.015	0.003	1	NA	NA	NA	NA	NA	NA	NA	NA	NA	NA	NA	NA	NA	NA	NA
AC108067.1	0.000811792	2.95476	0.022	0.004	1	NA	NA	NA	NA	NA	NA	NA	NA	NA	NA	NA	NA	NA	NA	NA
AL158071.4	0.000811792	2.95476	0.022	0.004	1	NA	NA	NA	NA	NA	NA	NA	NA	NA	NA	NA	NA	NA	NA	NA
AC091100.1	0.000811792	2.95476	0.022	0.004	1	NA	NA	NA	NA	NA	NA	NA	NA	NA	NA	NA	NA	NA	NA	NA
AC083973.1	0.000381688	2.9117	0.03	0.006	1	NA	NA	NA	NA	NA	NA	NA	NA	NA	NA	NA	NA	NA	NA	NA
TRHR	0.00424375	2.9117	0.015	0.002	1	NA	NA	NA	NA	NA	NA	NA	NA	NA	NA	NA	NA	NA	NA	NA
AC005674.1	0.00897057	2.9117	0.015	0.003	1	NA	NA	NA	NA	NA	NA	NA	NA	NA	NA	NA	NA	NA	NA	NA
AL357375.1	0.0122744	2.9117	0.015	0.003	1	NA	NA	NA	NA	NA	NA	NA	NA	NA	NA	NA	NA	NA	NA	NA
AP001020.2	0.0122744	2.9117	0.015	0.003	1	NA	NA	NA	NA	NA	NA	NA	NA	NA	NA	NA	NA	NA	NA	NA
AL031846.2	0.0122744	2.9117	0.015	0.003	1	NA	NA	NA	NA	NA	NA	NA	NA	NA	NA	NA	NA	NA	NA	NA
PCDHGB7	0.00115132	2.89063	0.022	0.004	1	NA	NA	NA	NA	NA	NA	NA	NA	NA	NA	NA	NA	NA	NA	NA
AL732292.2	0.0469225	2.89063	0.015	0.004	1	NA	NA	NA	NA	NA	NA	NA	NA	NA	NA	NA	NA	NA	NA	NA
AC073115.2	0.00159006	2.82923	0.022	0.004	1	NA	NA	NA	NA	NA	NA	NA	NA	NA	NA	NA	NA	NA	NA	NA
AL023574.1	0.00424375	2.82923	0.015	0.002	1	NA	NA	NA	NA	NA	NA	NA	NA	NA	NA	NA	NA	NA	NA	NA
TRDN-AS1	0.012293	2.82923	0.015	0.003	1	NA	NA	NA	NA	NA	NA	NA	NA	NA	NA	NA	NA	NA	NA	NA
AC131953.1	0.0162884	2.82923	0.015	0.003	1	NA	NA	NA	NA	NA	NA	NA	NA	NA	NA	NA	NA	NA	NA	NA
AC012673.1	0.0162884	2.82923	0.015	0.003	1	NA	NA	NA	NA	NA	NA	NA	NA	NA	NA	NA	NA	NA	NA	NA
CLEC2L	0.000109773	2.78193	0.03	0.005	1	NA	NA	NA	NA	NA	NA	NA	NA	NA	NA	NA	NA	NA	NA	NA
AL133230.1	0.000213951	2.78193	0.03	0.005	1	NA	NA	NA	NA	NA	NA	NA	NA	NA	NA	NA	NA	NA	NA	NA
LINC02438	0.00159369	2.77034	0.022	0.004	1	NA	NA	NA	NA	NA	NA	NA	NA	NA	NA	NA	NA	NA	NA	NA
AP002812.5	0.00159369	2.77034	0.022	0.004	1	NA	NA	NA	NA	NA	NA	NA	NA	NA	NA	NA	NA	NA	NA	NA
AC051619.8	0.00214471	2.77034	0.022	0.004	1	NA	NA	NA	NA	NA	NA	NA	NA	NA	NA	NA	NA	NA	NA	NA
CALN1	0.012293	2.75123	0.015	0.003	1	NA	NA	NA	NA	NA	NA	NA	NA	NA	NA	NA	NA	NA	NA	NA
PCDHB15	0.0163117	2.75123	0.015	0.003	1	NA	NA	NA	NA	NA	NA	NA	NA	NA	NA	NA	NA	NA	NA	NA
AL390195.2	0.0210292	2.75123	0.015	0.003	1	NA	NA	NA	NA	NA	NA	NA	NA	NA	NA	NA	NA	NA	NA	NA
TEX43	0.0210292	2.75123	0.015	0.003	1	NA	NA	NA	NA	NA	NA	NA	NA	NA	NA	NA	NA	NA	NA	NA
AL050331.2	0.0210292	2.75123	0.015	0.003	1	NA	NA	NA	NA	NA	NA	NA	NA	NA	NA	NA	NA	NA	NA	NA
OR9Q1	0.0210292	2.75123	0.015	0.003	1	NA	NA	NA	NA	NA	NA	NA	NA	NA	NA	NA	NA	NA	NA	NA
AC089984.1	0.0210292	2.75123	0.015	0.003	1	NA	NA	NA	NA	NA	NA	NA	NA	NA	NA	NA	NA	NA	NA	NA
AC135782.3	0.0210292	2.75123	0.015	0.003	1	NA	NA	NA	NA	NA	NA	NA	NA	NA	NA	NA	NA	NA	NA	NA
AC015967.1	0.0210292	2.75123	0.015	0.003	1	NA	NA	NA	NA	NA	NA	NA	NA	NA	NA	NA	NA	NA	NA	NA
NLRP7	0.0210292	2.75123	0.015	0.003	1	NA	NA	NA	NA	NA	NA	NA	NA	NA	NA	NA	NA	NA	NA	NA
ALKBH3-AS1	0.0105079	2.73612	0.022	0.005	1	NA	NA	NA	NA	NA	NA	NA	NA	NA	NA	NA	NA	NA	NA	NA
AC091196.1	0.00283239	2.71376	0.022	0.004	1	NA	NA	NA	NA	NA	NA	NA	NA	NA	NA	NA	NA	NA	NA	NA
AP001625.3	4.03566e-05	2.67723	0.037	0.007	1	NA	NA	NA	NA	NA	NA	NA	NA	NA	NA	NA	NA	NA	NA	NA
C2orf66	0.0265161	2.67723	0.015	0.003	1	NA	NA	NA	NA	NA	NA	NA	NA	NA	NA	NA	NA	NA	NA	NA
AL355581.1	0.0265161	2.67723	0.015	0.003	1	NA	NA	NA	NA	NA	NA	NA	NA	NA	NA	NA	NA	NA	NA	NA
AC009511.1	0.0265161	2.67723	0.015	0.003	1	NA	NA	NA	NA	NA	NA	NA	NA	NA	NA	NA	NA	NA	NA	NA
AC026401.1	0.0265161	2.67723	0.015	0.003	1	NA	NA	NA	NA	NA	NA	NA	NA	NA	NA	NA	NA	NA	NA	NA
AC004584.3	0.0265161	2.67723	0.015	0.003	1	NA	NA	NA	NA	NA	NA	NA	NA	NA	NA	NA	NA	NA	NA	NA
AC011477.2	0.0265161	2.67723	0.015	0.003	1	NA	NA	NA	NA	NA	NA	NA	NA	NA	NA	NA	NA	NA	NA	NA
ANKRD45	0.0021494	2.65931	0.022	0.004	1	NA	NA	NA	NA	NA	NA	NA	NA	NA	NA	NA	NA	NA	NA	NA
AF111169.3	0.00215417	2.65931	0.022	0.004	1	NA	NA	NA	NA	NA	NA	NA	NA	NA	NA	NA	NA	NA	NA	NA
AC022445.1	0.00367032	2.65931	0.022	0.005	1	NA	NA	NA	NA	NA	NA	NA	NA	NA	NA	NA	NA	NA	NA	NA
IRF6	0.0554399	2.65931	0.015	0.004	1	NA	NA	NA	NA	NA	NA	NA	NA	NA	NA	NA	NA	NA	NA	NA
AL031673.1	0.000513051	2.64866	0.03	0.006	1	NA	NA	NA	NA	NA	NA	NA	NA	NA	NA	NA	NA	NA	NA	NA
MTRNR2L8	1.44724e-06	2.63284	0.052	0.009	0.0369076	NA	NA	NA	NA	NA	NA	NA	NA	NA	NA	NA	NA	NA	NA	NA
LINC02343	0.00115966	2.60684	0.022	0.004	1	NA	NA	NA	NA	NA	NA	NA	NA	NA	NA	NA	NA	NA	NA	NA
ZNF471	0.00367768	2.60684	0.022	0.005	1	NA	NA	NA	NA	NA	NA	NA	NA	NA	NA	NA	NA	NA	NA	NA
ADGB	0.00467558	2.60684	0.022	0.005	1	NA	NA	NA	NA	NA	NA	NA	NA	NA	NA	NA	NA	NA	NA	NA
NAP1L3	0.0163586	2.60684	0.015	0.003	1	NA	NA	NA	NA	NA	NA	NA	NA	NA	NA	NA	NA	NA	NA	NA
NLRP12	0.0264141	2.60684	0.015	0.003	1	NA	NA	NA	NA	NA	NA	NA	NA	NA	NA	NA	NA	NA	NA	NA
AL160171.1	0.0327579	2.60684	0.015	0.004	1	NA	NA	NA	NA	NA	NA	NA	NA	NA	NA	NA	NA	NA	NA	NA
AC072022.2	0.0327579	2.60684	0.015	0.004	1	NA	NA	NA	NA	NA	NA	NA	NA	NA	NA	NA	NA	NA	NA	NA
ACOT12	0.0327579	2.60684	0.015	0.004	1	NA	NA	NA	NA	NA	NA	NA	NA	NA	NA	NA	NA	NA	NA	NA
TPH1	0.0327579	2.60684	0.015	0.004	1	NA	NA	NA	NA	NA	NA	NA	NA	NA	NA	NA	NA	NA	NA	NA
AC011491.3	0.0327579	2.60684	0.015	0.004	1	NA	NA	NA	NA	NA	NA	NA	NA	NA	NA	NA	NA	NA	NA	NA
RNF212B	0.0956148	2.55622	0.015	0.005	1	NA	NA	NA	NA	NA	NA	NA	NA	NA	NA	NA	NA	NA	NA	NA
TRHDE-AS1	0.0123118	2.53973	0.015	0.003	1	NA	NA	NA	NA	NA	NA	NA	NA	NA	NA	NA	NA	NA	NA	NA
AC097468.4	0.0327975	2.53973	0.015	0.004	1	NA	NA	NA	NA	NA	NA	NA	NA	NA	NA	NA	NA	NA	NA	NA
FO393419.2	0.0397541	2.53973	0.015	0.004	1	NA	NA	NA	NA	NA	NA	NA	NA	NA	NA	NA	NA	NA	NA	NA
AL137856.1	0.0397541	2.53973	0.015	0.004	1	NA	NA	NA	NA	NA	NA	NA	NA	NA	NA	NA	NA	NA	NA	NA
TEKT5	0.0397541	2.53973	0.015	0.004	1	NA	NA	NA	NA	NA	NA	NA	NA	NA	NA	NA	NA	NA	NA	NA
CILP2	0.0397541	2.53973	0.015	0.004	1	NA	NA	NA	NA	NA	NA	NA	NA	NA	NA	NA	NA	NA	NA	NA
AC004877.1	0.00587574	2.50731	0.022	0.005	1	NA	NA	NA	NA	NA	NA	NA	NA	NA	NA	NA	NA	NA	NA	NA
AC113143.3	0.00725431	2.50731	0.022	0.005	1	NA	NA	NA	NA	NA	NA	NA	NA	NA	NA	NA	NA	NA	NA	NA
RTL1	0.00725431	2.50731	0.022	0.005	1	NA	NA	NA	NA	NA	NA	NA	NA	NA	NA	NA	NA	NA	NA	NA
FAM228A	0.0956996	2.50731	0.015	0.005	1	NA	NA	NA	NA	NA	NA	NA	NA	NA	NA	NA	NA	NA	NA	NA
LINC02068	0.0474958	2.4756	0.015	0.004	1	NA	NA	NA	NA	NA	NA	NA	NA	NA	NA	NA	NA	NA	NA	NA
DDN	0.0474958	2.4756	0.015	0.004	1	NA	NA	NA	NA	NA	NA	NA	NA	NA	NA	NA	NA	NA	NA	NA
CDH5	0.0474958	2.4756	0.015	0.004	1	NA	NA	NA	NA	NA	NA	NA	NA	NA	NA	NA	NA	NA	NA	NA
AC127496.6	0.0474958	2.4756	0.015	0.004	1	NA	NA	NA	NA	NA	NA	NA	NA	NA	NA	NA	NA	NA	NA	NA
TAF7L	0.0474958	2.4756	0.015	0.004	1	NA	NA	NA	NA	NA	NA	NA	NA	NA	NA	NA	NA	NA	NA	NA
AC010476.2	0.00885919	2.46	0.022	0.005	1	NA	NA	NA	NA	NA	NA	NA	NA	NA	NA	NA	NA	NA	NA	NA
AC067930.2	0.00885919	2.46	0.022	0.005	1	NA	NA	NA	NA	NA	NA	NA	NA	NA	NA	NA	NA	NA	NA	NA
AC010336.8	0.0304119	2.45072	0.022	0.007	1	NA	NA	NA	NA	NA	NA	NA	NA	NA	NA	NA	NA	NA	NA	NA
BX323046.1	0.0106939	2.4142	0.022	0.005	1	NA	NA	NA	NA	NA	NA	NA	NA	NA	NA	NA	NA	NA	NA	NA
GNGT2	0.0106939	2.4142	0.022	0.005	1	NA	NA	NA	NA	NA	NA	NA	NA	NA	NA	NA	NA	NA	NA	NA
AC127496.1	0.0398458	2.4142	0.015	0.004	1	NA	NA	NA	NA	NA	NA	NA	NA	NA	NA	NA	NA	NA	NA	NA
AL034427.1	0.0475477	2.4142	0.015	0.004	1	NA	NA	NA	NA	NA	NA	NA	NA	NA	NA	NA	NA	NA	NA	NA
FRZB	0.0559679	2.4142	0.015	0.004	1	NA	NA	NA	NA	NA	NA	NA	NA	NA	NA	NA	NA	NA	NA	NA
AC016957.2	0.0559679	2.4142	0.015	0.004	1	NA	NA	NA	NA	NA	NA	NA	NA	NA	NA	NA	NA	NA	NA	NA
AC093227.3	0.0559679	2.4142	0.015	0.004	1	NA	NA	NA	NA	NA	NA	NA	NA	NA	NA	NA	NA	NA	NA	NA
LHX6	0.00248413	2.37857	0.03	0.007	1	NA	NA	NA	NA	NA	NA	NA	NA	NA	NA	NA	NA	NA	NA	NA
AL355312.2	0.0560261	2.3553	0.015	0.004	1	NA	NA	NA	NA	NA	NA	NA	NA	NA	NA	NA	NA	NA	NA	NA
AL360012.1	0.0651491	2.3553	0.015	0.004	1	NA	NA	NA	NA	NA	NA	NA	NA	NA	NA	NA	NA	NA	NA	NA
AC009227.1	0.0651491	2.3553	0.015	0.004	1	NA	NA	NA	NA	NA	NA	NA	NA	NA	NA	NA	NA	NA	NA	NA
AC012076.1	0.0651491	2.3553	0.015	0.004	1	NA	NA	NA	NA	NA	NA	NA	NA	NA	NA	NA	NA	NA	NA	NA
LINC02600	0.0651491	2.3553	0.015	0.004	1	NA	NA	NA	NA	NA	NA	NA	NA	NA	NA	NA	NA	NA	NA	NA
AP006248.6	0.0651491	2.3553	0.015	0.004	1	NA	NA	NA	NA	NA	NA	NA	NA	NA	NA	NA	NA	NA	NA	NA
AL606468.1	0.0151049	2.32673	0.022	0.006	1	NA	NA	NA	NA	NA	NA	NA	NA	NA	NA	NA	NA	NA	NA	NA
AL353138.1	0.0744746	2.32673	0.015	0.004	1	NA	NA	NA	NA	NA	NA	NA	NA	NA	NA	NA	NA	NA	NA	NA
AC093865.1	0.0266181	2.29872	0.015	0.003	1	NA	NA	NA	NA	NA	NA	NA	NA	NA	NA	NA	NA	NA	NA	NA
AL158070.1	0.056085	2.29872	0.015	0.004	1	NA	NA	NA	NA	NA	NA	NA	NA	NA	NA	NA	NA	NA	NA	NA
SHISA8	0.0750143	2.29872	0.015	0.004	1	NA	NA	NA	NA	NA	NA	NA	NA	NA	NA	NA	NA	NA	NA	NA
AL360178.2	0.0177043	2.28491	0.022	0.006	1	NA	NA	NA	NA	NA	NA	NA	NA	NA	NA	NA	NA	NA	NA	NA
AC091185.1	0.0177043	2.28491	0.022	0.006	1	NA	NA	NA	NA	NA	NA	NA	NA	NA	NA	NA	NA	NA	NA	NA
ZNF404	0.048216	2.27669	0.022	0.007	1	NA	NA	NA	NA	NA	NA	NA	NA	NA	NA	NA	NA	NA	NA	NA
AC104451.2	0.0151522	2.24427	0.022	0.006	1	NA	NA	NA	NA	NA	NA	NA	NA	NA	NA	NA	NA	NA	NA	NA
AC095057.4	0.0205796	2.24427	0.022	0.006	1	NA	NA	NA	NA	NA	NA	NA	NA	NA	NA	NA	NA	NA	NA	NA
AC113410.5	0.0652794	2.24427	0.015	0.004	1	NA	NA	NA	NA	NA	NA	NA	NA	NA	NA	NA	NA	NA	NA	NA
AC005208.1	0.0750855	2.24427	0.015	0.004	1	NA	NA	NA	NA	NA	NA	NA	NA	NA	NA	NA	NA	NA	NA	NA
AC019129.2	0.0855347	2.24427	0.015	0.005	1	NA	NA	NA	NA	NA	NA	NA	NA	NA	NA	NA	NA	NA	NA	NA
OGDHL	0.0855347	2.24427	0.015	0.005	1	NA	NA	NA	NA	NA	NA	NA	NA	NA	NA	NA	NA	NA	NA	NA
CD300C	0.0855347	2.24427	0.015	0.005	1	NA	NA	NA	NA	NA	NA	NA	NA	NA	NA	NA	NA	NA	NA	NA
MMP23B	0.00498404	2.21256	0.03	0.008	1	NA	NA	NA	NA	NA	NA	NA	NA	NA	NA	NA	NA	NA	NA	NA
AC091544.5	0.0534791	2.21256	0.022	0.008	1	NA	NA	NA	NA	NA	NA	NA	NA	NA	NA	NA	NA	NA	NA	NA
AL008729.2	0.0750855	2.1918	0.015	0.004	1	NA	NA	NA	NA	NA	NA	NA	NA	NA	NA	NA	NA	NA	NA	NA
LINC01392	0.0856124	2.1918	0.015	0.005	1	NA	NA	NA	NA	NA	NA	NA	NA	NA	NA	NA	NA	NA	NA	NA
LINC00678	0.0856124	2.1918	0.015	0.005	1	NA	NA	NA	NA	NA	NA	NA	NA	NA	NA	NA	NA	NA	NA	NA
PATE4	0.096679	2.1918	0.015	0.005	1	NA	NA	NA	NA	NA	NA	NA	NA	NA	NA	NA	NA	NA	NA	NA
AC068792.1	0.096679	2.1918	0.015	0.005	1	NA	NA	NA	NA	NA	NA	NA	NA	NA	NA	NA	NA	NA	NA	NA
SLC7A10	0.096679	2.1918	0.015	0.005	1	NA	NA	NA	NA	NA	NA	NA	NA	NA	NA	NA	NA	NA	NA	NA
AP003170.3	0.0752302	2.14118	0.015	0.004	1	NA	NA	NA	NA	NA	NA	NA	NA	NA	NA	NA	NA	NA	NA	NA
AC016737.1	0.0856124	2.14118	0.015	0.005	1	NA	NA	NA	NA	NA	NA	NA	NA	NA	NA	NA	NA	NA	NA	NA
AL133259.1	0.0856914	2.14118	0.015	0.005	1	NA	NA	NA	NA	NA	NA	NA	NA	NA	NA	NA	NA	NA	NA	NA
AC092903.2	0.0967632	2.14118	0.015	0.005	1	NA	NA	NA	NA	NA	NA	NA	NA	NA	NA	NA	NA	NA	NA	NA
ISLR	0.0967632	2.14118	0.015	0.005	1	NA	NA	NA	NA	NA	NA	NA	NA	NA	NA	NA	NA	NA	NA	NA
ARTN	0.108414	2.14118	0.015	0.005	1	NA	NA	NA	NA	NA	NA	NA	NA	NA	NA	NA	NA	NA	NA	NA
AC009563.1	0.108414	2.14118	0.015	0.005	1	NA	NA	NA	NA	NA	NA	NA	NA	NA	NA	NA	NA	NA	NA	NA
AP005432.1	0.108414	2.14118	0.015	0.005	1	NA	NA	NA	NA	NA	NA	NA	NA	NA	NA	NA	NA	NA	NA	NA
FOXP3	0.108414	2.14118	0.015	0.005	1	NA	NA	NA	NA	NA	NA	NA	NA	NA	NA	NA	NA	NA	NA	NA
NTSR1	0.0206705	2.12879	0.022	0.006	1	NA	NA	NA	NA	NA	NA	NA	NA	NA	NA	NA	NA	NA	NA	NA
AC005343.1	0.010216	2.09227	0.03	0.009	1	NA	NA	NA	NA	NA	NA	NA	NA	NA	NA	NA	NA	NA	NA	NA
SNHG27	0.0309791	2.09227	0.022	0.007	1	NA	NA	NA	NA	NA	NA	NA	NA	NA	NA	NA	NA	NA	NA	NA
AC092896.2	0.0349888	2.09227	0.022	0.007	1	NA	NA	NA	NA	NA	NA	NA	NA	NA	NA	NA	NA	NA	NA	NA
ESRRG	0.0653451	2.09227	0.015	0.004	1	NA	NA	NA	NA	NA	NA	NA	NA	NA	NA	NA	NA	NA	NA	NA
PLPP7	0.108505	2.09227	0.015	0.005	1	NA	NA	NA	NA	NA	NA	NA	NA	NA	NA	NA	NA	NA	NA	NA
RNF224	0.108505	2.09227	0.015	0.005	1	NA	NA	NA	NA	NA	NA	NA	NA	NA	NA	NA	NA	NA	NA	NA
FAM106C	0.108505	2.09227	0.015	0.005	1	NA	NA	NA	NA	NA	NA	NA	NA	NA	NA	NA	NA	NA	NA	NA
AP005120.1	0.108505	2.09227	0.015	0.005	1	NA	NA	NA	NA	NA	NA	NA	NA	NA	NA	NA	NA	NA	NA	NA
TNNC2	0.108505	2.09227	0.015	0.005	1	NA	NA	NA	NA	NA	NA	NA	NA	NA	NA	NA	NA	NA	NA	NA
NEU4	0.120706	2.09227	0.015	0.005	1	NA	NA	NA	NA	NA	NA	NA	NA	NA	NA	NA	NA	NA	NA	NA
CSNK2A3	0.120706	2.09227	0.015	0.005	1	NA	NA	NA	NA	NA	NA	NA	NA	NA	NA	NA	NA	NA	NA	NA
AC009088.1	0.120706	2.09227	0.015	0.005	1	NA	NA	NA	NA	NA	NA	NA	NA	NA	NA	NA	NA	NA	NA	NA
SMIM11B	0.120706	2.09227	0.015	0.005	1	NA	NA	NA	NA	NA	NA	NA	NA	NA	NA	NA	NA	NA	NA	NA
NKAIN3-IT1	0.263766	2.09227	0.015	0.007	1	NA	NA	NA	NA	NA	NA	NA	NA	NA	NA	NA	NA	NA	NA	NA
AL390195.1	0.0350332	2.05664	0.022	0.007	1	NA	NA	NA	NA	NA	NA	NA	NA	NA	NA	NA	NA	NA	NA	NA
ST3GAL6-AS1	0.0393443	2.05664	0.022	0.007	1	NA	NA	NA	NA	NA	NA	NA	NA	NA	NA	NA	NA	NA	NA	NA
CCDC168	0.0753026	2.04496	0.015	0.004	1	NA	NA	NA	NA	NA	NA	NA	NA	NA	NA	NA	NA	NA	NA	NA
AL353626.1	0.120803	2.04496	0.015	0.005	1	NA	NA	NA	NA	NA	NA	NA	NA	NA	NA	NA	NA	NA	NA	NA
AL117350.1	0.13352	2.04496	0.015	0.005	1	NA	NA	NA	NA	NA	NA	NA	NA	NA	NA	NA	NA	NA	NA	NA
AC010834.1	0.13352	2.04496	0.015	0.005	1	NA	NA	NA	NA	NA	NA	NA	NA	NA	NA	NA	NA	NA	NA	NA
AC009021.1	0.13352	2.04496	0.015	0.005	1	NA	NA	NA	NA	NA	NA	NA	NA	NA	NA	NA	NA	NA	NA	NA
SLC35G5	0.0131293	2.03568	0.03	0.009	1	NA	NA	NA	NA	NA	NA	NA	NA	NA	NA	NA	NA	NA	NA	NA
YEATS2-AS1	0.0440074	2.02188	0.022	0.007	1	NA	NA	NA	NA	NA	NA	NA	NA	NA	NA	NA	NA	NA	NA	NA
AL807752.3	0.0440074	2.02188	0.022	0.007	1	NA	NA	NA	NA	NA	NA	NA	NA	NA	NA	NA	NA	NA	NA	NA
LTB4R2	0.0440074	2.02188	0.022	0.007	1	NA	NA	NA	NA	NA	NA	NA	NA	NA	NA	NA	NA	NA	NA	NA
AC015909.2	0.120902	1.99916	0.015	0.005	1	NA	NA	NA	NA	NA	NA	NA	NA	NA	NA	NA	NA	NA	NA	NA
AL049552.1	0.146821	1.99916	0.015	0.005	1	NA	NA	NA	NA	NA	NA	NA	NA	NA	NA	NA	NA	NA	NA	NA
AC016542.1	0.146821	1.99916	0.015	0.005	1	NA	NA	NA	NA	NA	NA	NA	NA	NA	NA	NA	NA	NA	NA	NA
AL139819.1	0.146821	1.99916	0.015	0.005	1	NA	NA	NA	NA	NA	NA	NA	NA	NA	NA	NA	NA	NA	NA	NA
AC092118.2	0.04406	1.98793	0.022	0.007	1	NA	NA	NA	NA	NA	NA	NA	NA	NA	NA	NA	NA	NA	NA	NA
AC005899.7	0.0489791	1.98793	0.022	0.007	1	NA	NA	NA	NA	NA	NA	NA	NA	NA	NA	NA	NA	NA	NA	NA
C9orf131	0.0166011	1.95476	0.03	0.009	1	NA	NA	NA	NA	NA	NA	NA	NA	NA	NA	NA	NA	NA	NA	NA
CD79A	0.108689	1.95476	0.015	0.005	1	NA	NA	NA	NA	NA	NA	NA	NA	NA	NA	NA	NA	NA	NA	NA
AC092687.3	0.160574	1.95476	0.015	0.006	1	NA	NA	NA	NA	NA	NA	NA	NA	NA	NA	NA	NA	NA	NA	NA
AC091053.2	0.160574	1.95476	0.015	0.006	1	NA	NA	NA	NA	NA	NA	NA	NA	NA	NA	NA	NA	NA	NA	NA
FAM71D	0.160574	1.95476	0.015	0.006	1	NA	NA	NA	NA	NA	NA	NA	NA	NA	NA	NA	NA	NA	NA	NA
Z82195.3	0.160574	1.95476	0.015	0.006	1	NA	NA	NA	NA	NA	NA	NA	NA	NA	NA	NA	NA	NA	NA	NA
KISS1	0.233158	1.95476	0.015	0.006	1	NA	NA	NA	NA	NA	NA	NA	NA	NA	NA	NA	NA	NA	NA	NA
SULT1A2	0.0441694	1.92234	0.022	0.007	1	NA	NA	NA	NA	NA	NA	NA	NA	NA	NA	NA	NA	NA	NA	NA
SLC4A9	0.054321	1.92234	0.022	0.008	1	NA	NA	NA	NA	NA	NA	NA	NA	NA	NA	NA	NA	NA	NA	NA
SOX15	0.0598485	1.92234	0.022	0.008	1	NA	NA	NA	NA	NA	NA	NA	NA	NA	NA	NA	NA	NA	NA	NA
EFHC2	0.0598485	1.92234	0.022	0.008	1	NA	NA	NA	NA	NA	NA	NA	NA	NA	NA	NA	NA	NA	NA	NA
ST6GALNAC5	0.160689	1.9117	0.015	0.006	1	NA	NA	NA	NA	NA	NA	NA	NA	NA	NA	NA	NA	NA	NA	NA
AC012507.1	0.160689	1.9117	0.015	0.006	1	NA	NA	NA	NA	NA	NA	NA	NA	NA	NA	NA	NA	NA	NA	NA
LINC00903	0.160689	1.9117	0.015	0.006	1	NA	NA	NA	NA	NA	NA	NA	NA	NA	NA	NA	NA	NA	NA	NA
TPBGL	0.0132197	1.90323	0.03	0.009	1	NA	NA	NA	NA	NA	NA	NA	NA	NA	NA	NA	NA	NA	NA	NA
AC006387.1	0.0657435	1.89063	0.022	0.008	1	NA	NA	NA	NA	NA	NA	NA	NA	NA	NA	NA	NA	NA	NA	NA
TRPV4	0.121099	1.86988	0.015	0.005	1	NA	NA	NA	NA	NA	NA	NA	NA	NA	NA	NA	NA	NA	NA	NA
AL132712.1	0.147041	1.86988	0.015	0.005	1	NA	NA	NA	NA	NA	NA	NA	NA	NA	NA	NA	NA	NA	NA	NA
AC025030.2	0.174867	1.86988	0.015	0.006	1	NA	NA	NA	NA	NA	NA	NA	NA	NA	NA	NA	NA	NA	NA	NA
TUBB1	0.174867	1.86988	0.015	0.006	1	NA	NA	NA	NA	NA	NA	NA	NA	NA	NA	NA	NA	NA	NA	NA
AC005041.3	0.189303	1.86988	0.015	0.006	1	NA	NA	NA	NA	NA	NA	NA	NA	NA	NA	NA	NA	NA	NA	NA
AC068189.1	0.189303	1.86988	0.015	0.006	1	NA	NA	NA	NA	NA	NA	NA	NA	NA	NA	NA	NA	NA	NA	NA
AC074138.1	0.189303	1.86988	0.015	0.006	1	NA	NA	NA	NA	NA	NA	NA	NA	NA	NA	NA	NA	NA	NA	NA
AC092849.1	0.0719422	1.85961	0.022	0.008	1	NA	NA	NA	NA	NA	NA	NA	NA	NA	NA	NA	NA	NA	NA	NA
PLXNB3	0.0719422	1.85961	0.022	0.008	1	NA	NA	NA	NA	NA	NA	NA	NA	NA	NA	NA	NA	NA	NA	NA
AC092301.1	0.0784412	1.82923	0.022	0.008	1	NA	NA	NA	NA	NA	NA	NA	NA	NA	NA	NA	NA	NA	NA	NA
AC112491.1	0.160924	1.82923	0.015	0.006	1	NA	NA	NA	NA	NA	NA	NA	NA	NA	NA	NA	NA	NA	NA	NA
ACP5	0.160924	1.82923	0.015	0.006	1	NA	NA	NA	NA	NA	NA	NA	NA	NA	NA	NA	NA	NA	NA	NA
AC021739.2	0.204212	1.82923	0.015	0.006	1	NA	NA	NA	NA	NA	NA	NA	NA	NA	NA	NA	NA	NA	NA	NA
AC005253.1	0.0785204	1.79949	0.022	0.008	1	NA	NA	NA	NA	NA	NA	NA	NA	NA	NA	NA	NA	NA	NA	NA
LSMEM2	0.0852366	1.79949	0.022	0.008	1	NA	NA	NA	NA	NA	NA	NA	NA	NA	NA	NA	NA	NA	NA	NA
GAS1	0.189558	1.78971	0.015	0.006	1	NA	NA	NA	NA	NA	NA	NA	NA	NA	NA	NA	NA	NA	NA	NA
AC087521.3	0.204344	1.78971	0.015	0.006	1	NA	NA	NA	NA	NA	NA	NA	NA	NA	NA	NA	NA	NA	NA	NA
PSMD6-AS1	0.219443	1.78971	0.015	0.006	1	NA	NA	NA	NA	NA	NA	NA	NA	NA	NA	NA	NA	NA	NA	NA
LINC02828	0.219443	1.78971	0.015	0.006	1	NA	NA	NA	NA	NA	NA	NA	NA	NA	NA	NA	NA	NA	NA	NA
EZR-AS1	0.219443	1.78971	0.015	0.006	1	NA	NA	NA	NA	NA	NA	NA	NA	NA	NA	NA	NA	NA	NA	NA
NUTM2G	0.219443	1.78971	0.015	0.006	1	NA	NA	NA	NA	NA	NA	NA	NA	NA	NA	NA	NA	NA	NA	NA
AC090517.2	0.219443	1.78971	0.015	0.006	1	NA	NA	NA	NA	NA	NA	NA	NA	NA	NA	NA	NA	NA	NA	NA
AC095033.1	0.0786033	1.77034	0.022	0.008	1	NA	NA	NA	NA	NA	NA	NA	NA	NA	NA	NA	NA	NA	NA	NA
AC002460.2	0.204478	1.75123	0.015	0.006	1	NA	NA	NA	NA	NA	NA	NA	NA	NA	NA	NA	NA	NA	NA	NA
GJC2	0.234964	1.75123	0.015	0.006	1	NA	NA	NA	NA	NA	NA	NA	NA	NA	NA	NA	NA	NA	NA	NA
AL353796.2	0.234964	1.75123	0.015	0.006	1	NA	NA	NA	NA	NA	NA	NA	NA	NA	NA	NA	NA	NA	NA	NA
AC010186.1	0.0996969	1.74177	0.022	0.009	1	NA	NA	NA	NA	NA	NA	NA	NA	NA	NA	NA	NA	NA	NA	NA
AC244517.2	0.0787693	1.71376	0.022	0.008	1	NA	NA	NA	NA	NA	NA	NA	NA	NA	NA	NA	NA	NA	NA	NA
DSCR8	0.0854082	1.71376	0.022	0.008	1	NA	NA	NA	NA	NA	NA	NA	NA	NA	NA	NA	NA	NA	NA	NA
AC004918.4	0.107351	1.71376	0.022	0.009	1	NA	NA	NA	NA	NA	NA	NA	NA	NA	NA	NA	NA	NA	NA	NA
AP000254.2	0.107351	1.71376	0.022	0.009	1	NA	NA	NA	NA	NA	NA	NA	NA	NA	NA	NA	NA	NA	NA	NA
AL355499.1	0.219719	1.71376	0.015	0.006	1	NA	NA	NA	NA	NA	NA	NA	NA	NA	NA	NA	NA	NA	NA	NA
LINC02788	0.250748	1.71376	0.015	0.007	1	NA	NA	NA	NA	NA	NA	NA	NA	NA	NA	NA	NA	NA	NA	NA
AC084117.1	0.250748	1.71376	0.015	0.007	1	NA	NA	NA	NA	NA	NA	NA	NA	NA	NA	NA	NA	NA	NA	NA
AC107982.3	0.235251	1.67723	0.015	0.006	1	NA	NA	NA	NA	NA	NA	NA	NA	NA	NA	NA	NA	NA	NA	NA
AC009686.1	0.266766	1.67723	0.015	0.007	1	NA	NA	NA	NA	NA	NA	NA	NA	NA	NA	NA	NA	NA	NA	NA
AL049840.3	0.266917	1.64161	0.015	0.007	1	NA	NA	NA	NA	NA	NA	NA	NA	NA	NA	NA	NA	NA	NA	NA
ZRANB2-AS1	0.123582	1.63284	0.022	0.009	1	NA	NA	NA	NA	NA	NA	NA	NA	NA	NA	NA	NA	NA	NA	NA
AL031705.1	0.514822	1.63284	0.015	0.009	1	NA	NA	NA	NA	NA	NA	NA	NA	NA	NA	NA	NA	NA	NA	NA
AC084824.4	0.132043	1.60684	0.022	0.009	1	NA	NA	NA	NA	NA	NA	NA	NA	NA	NA	NA	NA	NA	NA	NA
LINC00378	0.219719	1.60684	0.015	0.006	1	NA	NA	NA	NA	NA	NA	NA	NA	NA	NA	NA	NA	NA	NA	NA
APOA1	0.299402	1.60684	0.015	0.007	1	NA	NA	NA	NA	NA	NA	NA	NA	NA	NA	NA	NA	NA	NA	NA
AL136295.2	0.299402	1.60684	0.015	0.007	1	NA	NA	NA	NA	NA	NA	NA	NA	NA	NA	NA	NA	NA	NA	NA
AC004257.1	0.13216	1.58131	0.022	0.009	1	NA	NA	NA	NA	NA	NA	NA	NA	NA	NA	NA	NA	NA	NA	NA
JAKMIP2	0.235541	1.57289	0.015	0.006	1	NA	NA	NA	NA	NA	NA	NA	NA	NA	NA	NA	NA	NA	NA	NA
LINC01731	0.29956	1.57289	0.015	0.007	1	NA	NA	NA	NA	NA	NA	NA	NA	NA	NA	NA	NA	NA	NA	NA
AC096536.3	0.299724	1.53973	0.015	0.007	1	NA	NA	NA	NA	NA	NA	NA	NA	NA	NA	NA	NA	NA	NA	NA
AL357093.2	0.316133	1.53973	0.015	0.007	1	NA	NA	NA	NA	NA	NA	NA	NA	NA	NA	NA	NA	NA	NA	NA
GFY	0.316133	1.53973	0.015	0.007	1	NA	NA	NA	NA	NA	NA	NA	NA	NA	NA	NA	NA	NA	NA	NA
AC132219.1	0.332675	1.53973	0.015	0.008	1	NA	NA	NA	NA	NA	NA	NA	NA	NA	NA	NA	NA	NA	NA	NA
AC099332.2	0.349496	1.50731	0.015	0.008	1	NA	NA	NA	NA	NA	NA	NA	NA	NA	NA	NA	NA	NA	NA	NA
AC005703.3	0.349496	1.50731	0.015	0.008	1	NA	NA	NA	NA	NA	NA	NA	NA	NA	NA	NA	NA	NA	NA	NA
LINC02456	0.283784	1.4756	0.015	0.007	1	NA	NA	NA	NA	NA	NA	NA	NA	NA	NA	NA	NA	NA	NA	NA
AP000266.1	0.366412	1.4756	0.015	0.008	1	NA	NA	NA	NA	NA	NA	NA	NA	NA	NA	NA	NA	NA	NA	NA
LINC01762	0.108375	1.46	0.022	0.009	1	NA	NA	NA	NA	NA	NA	NA	NA	NA	NA	NA	NA	NA	NA	NA
LINC00616	0.30005	1.44457	0.015	0.007	1	NA	NA	NA	NA	NA	NA	NA	NA	NA	NA	NA	NA	NA	NA	NA
AC007881.4	0.366584	1.44457	0.015	0.008	1	NA	NA	NA	NA	NA	NA	NA	NA	NA	NA	NA	NA	NA	NA	NA
CT66	0.383404	1.44457	0.015	0.008	1	NA	NA	NA	NA	NA	NA	NA	NA	NA	NA	NA	NA	NA	NA	NA
ANKLE1	0.383404	1.44457	0.015	0.008	1	NA	NA	NA	NA	NA	NA	NA	NA	NA	NA	NA	NA	NA	NA	NA
TRPM3	0.283943	1.4142	0.015	0.007	1	NA	NA	NA	NA	NA	NA	NA	NA	NA	NA	NA	NA	NA	NA	NA
C13orf46	0.400455	1.4142	0.015	0.008	1	NA	NA	NA	NA	NA	NA	NA	NA	NA	NA	NA	NA	NA	NA	NA
AL589740.1	0.190204	1.38445	0.015	0.006	1	NA	NA	NA	NA	NA	NA	NA	NA	NA	NA	NA	NA	NA	NA	NA
AC024560.1	0.417549	1.38445	0.015	0.008	1	NA	NA	NA	NA	NA	NA	NA	NA	NA	NA	NA	NA	NA	NA	NA
AC027373.1	0.417549	1.38445	0.015	0.008	1	NA	NA	NA	NA	NA	NA	NA	NA	NA	NA	NA	NA	NA	NA	NA
ACSM6	0.417549	1.38445	0.015	0.008	1	NA	NA	NA	NA	NA	NA	NA	NA	NA	NA	NA	NA	NA	NA	NA
ADGRG3	0.417549	1.38445	0.015	0.008	1	NA	NA	NA	NA	NA	NA	NA	NA	NA	NA	NA	NA	NA	NA	NA
AC000085.1	0.350364	1.3553	0.015	0.008	1	NA	NA	NA	NA	NA	NA	NA	NA	NA	NA	NA	NA	NA	NA	NA
AL035693.1	0.41773	1.3553	0.015	0.008	1	NA	NA	NA	NA	NA	NA	NA	NA	NA	NA	NA	NA	NA	NA	NA
ATP6V1FNB	0.41773	1.3553	0.015	0.008	1	NA	NA	NA	NA	NA	NA	NA	NA	NA	NA	NA	NA	NA	NA	NA
TEPP	0.41773	1.3553	0.015	0.008	1	NA	NA	NA	NA	NA	NA	NA	NA	NA	NA	NA	NA	NA	NA	NA
AL513548.1	0.434669	1.3553	0.015	0.009	1	NA	NA	NA	NA	NA	NA	NA	NA	NA	NA	NA	NA	NA	NA	NA
AC067930.1	0.434669	1.3553	0.015	0.009	1	NA	NA	NA	NA	NA	NA	NA	NA	NA	NA	NA	NA	NA	NA	NA
FAR1-IT1	0.434669	1.3553	0.015	0.009	1	NA	NA	NA	NA	NA	NA	NA	NA	NA	NA	NA	NA	NA	NA	NA
ELDR	0.417917	1.32673	0.015	0.008	1	NA	NA	NA	NA	NA	NA	NA	NA	NA	NA	NA	NA	NA	NA	NA
AL022069.1	0.434852	1.32673	0.015	0.009	1	NA	NA	NA	NA	NA	NA	NA	NA	NA	NA	NA	NA	NA	NA	NA
AC004949.1	0.434852	1.32673	0.015	0.009	1	NA	NA	NA	NA	NA	NA	NA	NA	NA	NA	NA	NA	NA	NA	NA
AL008727.1	0.451801	1.32673	0.015	0.009	1	NA	NA	NA	NA	NA	NA	NA	NA	NA	NA	NA	NA	NA	NA	NA
AC073263.1	0.435042	1.29872	0.015	0.009	1	NA	NA	NA	NA	NA	NA	NA	NA	NA	NA	NA	NA	NA	NA	NA
ADGRB3	0.435042	1.29872	0.015	0.009	1	NA	NA	NA	NA	NA	NA	NA	NA	NA	NA	NA	NA	NA	NA	NA
SHANK2-AS1	0.451987	1.29872	0.015	0.009	1	NA	NA	NA	NA	NA	NA	NA	NA	NA	NA	NA	NA	NA	NA	NA
AC104118.1	0.468931	1.29872	0.015	0.009	1	NA	NA	NA	NA	NA	NA	NA	NA	NA	NA	NA	NA	NA	NA	NA
GAPDHS	0.468931	1.29872	0.015	0.009	1	NA	NA	NA	NA	NA	NA	NA	NA	NA	NA	NA	NA	NA	NA	NA
AC068196.1	0.400818	1.27124	0.015	0.008	1	NA	NA	NA	NA	NA	NA	NA	NA	NA	NA	NA	NA	NA	NA	NA
AC003988.1	0.435231	1.27124	0.015	0.009	1	NA	NA	NA	NA	NA	NA	NA	NA	NA	NA	NA	NA	NA	NA	NA
AC008115.3	0.452178	1.27124	0.015	0.009	1	NA	NA	NA	NA	NA	NA	NA	NA	NA	NA	NA	NA	NA	NA	NA
AL121652.1	0.469119	1.27124	0.015	0.009	1	NA	NA	NA	NA	NA	NA	NA	NA	NA	NA	NA	NA	NA	NA	NA
LINC02776	0.486047	1.27124	0.015	0.009	1	NA	NA	NA	NA	NA	NA	NA	NA	NA	NA	NA	NA	NA	NA	NA
AL138479.2	0.486047	1.27124	0.015	0.009	1	NA	NA	NA	NA	NA	NA	NA	NA	NA	NA	NA	NA	NA	NA	NA
GFRA3	0.469313	1.24427	0.015	0.009	1	NA	NA	NA	NA	NA	NA	NA	NA	NA	NA	NA	NA	NA	NA	NA
TRHDE	0.333526	1.2178	0.015	0.008	1	NA	NA	NA	NA	NA	NA	NA	NA	NA	NA	NA	NA	NA	NA	NA
AC009318.2	0.52019	1.2178	0.015	0.009	1	NA	NA	NA	NA	NA	NA	NA	NA	NA	NA	NA	NA	NA	NA	NA
AC134312.4	0.52019	1.2178	0.015	0.009	1	NA	NA	NA	NA	NA	NA	NA	NA	NA	NA	NA	NA	NA	NA	NA
VSNL1	0.520383	1.1918	0.015	0.009	1	NA	NA	NA	NA	NA	NA	NA	NA	NA	NA	NA	NA	NA	NA	NA
AC020612.4	0.520383	1.1918	0.015	0.009	1	NA	NA	NA	NA	NA	NA	NA	NA	NA	NA	NA	NA	NA	NA	NA
SMIM22	0.503922	1.09227	0.015	0.009	1	NA	NA	NA	NA	NA	NA	NA	NA	NA	NA	NA	NA	NA	NA	NA
LINC01697	0.520782	1.09227	0.015	0.009	1	NA	NA	NA	NA	NA	NA	NA	NA	NA	NA	NA	NA	NA	NA	NA
AC091885.2	0.0107678	0.86576	0.03	0.009	1	NA	NA	NA	NA	NA	NA	NA	NA	NA	NA	NA	NA	NA	NA	NA
AC012494.1	0.486633	0.844341	0.015	0.009	1	NA	NA	NA	NA	NA	NA	NA	NA	NA	NA	NA	NA	NA	NA	NA
SIPA1L1	0.0360089	0.31988	0.679	0.637	1	NA	NA	NA	NA	NA	NA	NA	NA	NA	NA	NA	NA	NA	NA	NA
PAPOLG	0.03151	0.296633	0.552	0.474	1	NA	NA	NA	NA	NA	NA	NA	NA	NA	NA	NA	NA	NA	NA	NA
ARMC8	0.0241479	0.265132	0.836	0.75	1	NA	NA	NA	NA	NA	NA	NA	NA	NA	NA	NA	NA	NA	NA	NA
RBBP6	0.00347226	0.227524	0.97	0.936	1	NA	NA	NA	NA	NA	NA	NA	NA	NA	NA	NA	NA	NA	NA	NA
STK3	0.0150972	0.194756	0.91	0.891	1	NA	NA	NA	NA	NA	NA	NA	NA	NA	NA	NA	NA	NA	NA	NA
HADHB	0.0160412	0.190228	0.993	0.988	1	NA	NA	NA	NA	NA	NA	NA	NA	NA	NA	NA	NA	NA	NA	NA
ZC3H4	0.0814921	0.166016	0.672	0.588	1	NA	NA	NA	NA	NA	NA	NA	NA	NA	NA	NA	NA	NA	NA	NA
ACO2	0.182954	0.143338	0.918	0.911	1	NA	NA	NA	NA	NA	NA	NA	NA	NA	NA	NA	NA	NA	NA	NA
TMEM185B	0.0920425	0.133131	0.903	0.828	1	NA	NA	NA	NA	NA	NA	NA	NA	NA	NA	NA	NA	NA	NA	NA
SGCB	0.102718	0.123982	0.903	0.846	1	NA	NA	NA	NA	NA	NA	NA	NA	NA	NA	NA	NA	NA	NA	NA
CSTF2	0.123962	0.118997	0.866	0.831	1	NA	NA	NA	NA	NA	NA	NA	NA	NA	NA	NA	NA	NA	NA	NA
GRK4	0.732772	0.117159	0.127	0.117	1	NA	NA	NA	NA	NA	NA	NA	NA	NA	NA	NA	NA	NA	NA	NA
ORC4	0.199708	0.113532	0.918	0.885	1	NA	NA	NA	NA	NA	NA	NA	NA	NA	NA	NA	NA	NA	NA	NA
RBM6	0.452834	0.108737	0.903	0.87	1	NA	NA	NA	NA	NA	NA	NA	NA	NA	NA	NA	NA	NA	NA	NA
NDUFS4	0.042171	0.104289	1	0.997	1	NA	NA	NA	NA	NA	NA	NA	NA	NA	NA	NA	NA	NA	NA	NA
TAF9	0.122406	-0.110965	1	0.997	1	NA	NA	NA	NA	NA	NA	NA	NA	NA	NA	NA	NA	NA	NA	NA
FYCO1	0.842068	-0.115349	0.433	0.396	1	NA	NA	NA	NA	NA	NA	NA	NA	NA	NA	NA	NA	NA	NA	NA
TGFBI	0.0240899	-0.117433	0.963	0.983	1	NA	NA	NA	NA	NA	NA	NA	NA	NA	NA	NA	NA	NA	NA	NA
CARD8	0.431393	-0.125751	0.582	0.591	1	NA	NA	NA	NA	NA	NA	NA	NA	NA	NA	NA	NA	NA	NA	NA
OXA1L	0.0125014	-0.138501	1	1	1	NA	NA	NA	NA	NA	NA	NA	NA	NA	NA	NA	NA	NA	NA	NA
SMIM7	0.0103659	-0.183012	0.978	0.989	1	NA	NA	NA	NA	NA	NA	NA	NA	NA	NA	NA	NA	NA	NA	NA
USP28	0.275309	-0.183395	0.537	0.571	1	NA	NA	NA	NA	NA	NA	NA	NA	NA	NA	NA	NA	NA	NA	NA
GATAD2A	0.14606	-0.18647	0.679	0.708	1	NA	NA	NA	NA	NA	NA	NA	NA	NA	NA	NA	NA	NA	NA	NA
PDXDC1	0.0394784	-0.190386	0.948	0.949	1	NA	NA	NA	NA	NA	NA	NA	NA	NA	NA	NA	NA	NA	NA	NA
THAP11	0.0173076	-0.197985	0.799	0.909	1	NA	NA	NA	NA	NA	NA	NA	NA	NA	NA	NA	NA	NA	NA	NA
GATD3B	0.0478526	-0.199371	0.754	0.845	1	NA	NA	NA	NA	NA	NA	NA	NA	NA	NA	NA	NA	NA	NA	NA
BABAM2	0.00285453	-0.199456	0.97	0.981	1	NA	NA	NA	NA	NA	NA	NA	NA	NA	NA	NA	NA	NA	NA	NA
CDC42BPB	0.0109072	-0.202988	0.918	0.94	1	NA	NA	NA	NA	NA	NA	NA	NA	NA	NA	NA	NA	NA	NA	NA
TEX264	0.000328683	-0.226731	0.985	0.986	1	NA	NA	NA	NA	NA	NA	NA	NA	NA	NA	NA	NA	NA	NA	NA
POLR2D	0.0495802	-0.232543	0.828	0.842	1	NA	NA	NA	NA	NA	NA	NA	NA	NA	NA	NA	NA	NA	NA	NA
TGFBRAP1	0.0684178	-0.250313	0.619	0.644	1	NA	NA	NA	NA	NA	NA	NA	NA	NA	NA	NA	NA	NA	NA	NA
MON2	0.0251827	-0.2685	0.791	0.831	1	NA	NA	NA	NA	NA	NA	NA	NA	NA	NA	NA	NA	NA	NA	NA
AC008462.1	0.154063	-0.474547	0.015	0.039	1	NA	NA	NA	NA	NA	NA	NA	NA	NA	NA	NA	NA	NA	NA	NA
MUTYH	0.0267261	-0.551063	0.291	0.371	1	NA	NA	NA	NA	NA	NA	NA	NA	NA	NA	NA	NA	NA	NA	NA
EMX2OS	2.58545e-20	7.4142	0.015	0	6.59342e-16	3.86199e-164	9.95672	0.13	0	1.01149e-159	NA	NA	NA	NA	NA	NA	NA	NA	NA	NA
ODAM	NA	NA	NA	NA	NA	4.56214e-110	9.54169	0.087	0	1.19487e-105	NA	NA	NA	NA	NA	NA	NA	NA	NA	NA
AC007638.2	NA	NA	NA	NA	NA	4.56214e-110	9.54169	0.087	0	1.19487e-105	NA	NA	NA	NA	NA	NA	NA	NA	NA	NA
REG4	NA	NA	NA	NA	NA	5.95157e-56	9.54169	0.043	0	1.55878e-51	NA	NA	NA	NA	NA	NA	NA	NA	NA	NA
AC074033.1	NA	NA	NA	NA	NA	5.95157e-56	9.54169	0.043	0	1.55878e-51	NA	NA	NA	NA	NA	NA	NA	NA	NA	NA
VWC2	NA	NA	NA	NA	NA	5.95157e-56	9.54169	0.043	0	1.55878e-51	NA	NA	NA	NA	NA	NA	NA	NA	NA	NA
AL445433.2	NA	NA	NA	NA	NA	5.95157e-56	8.95672	0.043	0	1.55878e-51	NA	NA	NA	NA	NA	NA	NA	NA	NA	NA
CASQ1	NA	NA	NA	NA	NA	5.95157e-56	8.95672	0.043	0	1.55878e-51	NA	NA	NA	NA	NA	NA	NA	NA	NA	NA
SLAMF1	NA	NA	NA	NA	NA	5.95157e-56	8.95672	0.043	0	1.55878e-51	NA	NA	NA	NA	NA	NA	NA	NA	NA	NA
NLRP3	NA	NA	NA	NA	NA	5.95157e-56	8.95672	0.043	0	1.55878e-51	NA	NA	NA	NA	NA	NA	NA	NA	NA	NA
AC092652.2	NA	NA	NA	NA	NA	5.95157e-56	8.95672	0.043	0	1.55878e-51	NA	NA	NA	NA	NA	NA	NA	NA	NA	NA
GADL1	NA	NA	NA	NA	NA	5.95157e-56	8.95672	0.043	0	1.55878e-51	NA	NA	NA	NA	NA	NA	NA	NA	NA	NA
LINC00994	NA	NA	NA	NA	NA	5.95157e-56	8.95672	0.043	0	1.55878e-51	NA	NA	NA	NA	NA	NA	NA	NA	NA	NA
LINC02032	NA	NA	NA	NA	NA	5.95157e-56	8.95672	0.043	0	1.55878e-51	NA	NA	NA	NA	NA	NA	NA	NA	NA	NA
LINC02473	NA	NA	NA	NA	NA	5.95157e-56	8.95672	0.043	0	1.55878e-51	NA	NA	NA	NA	NA	NA	NA	NA	NA	NA
PCDH18	NA	NA	NA	NA	NA	5.95157e-56	8.95672	0.043	0	1.55878e-51	NA	NA	NA	NA	NA	NA	NA	NA	NA	NA
AC113347.4	NA	NA	NA	NA	NA	5.95157e-56	8.95672	0.043	0	1.55878e-51	NA	NA	NA	NA	NA	NA	NA	NA	NA	NA
HSPB3	NA	NA	NA	NA	NA	5.95157e-56	8.95672	0.043	0	1.55878e-51	NA	NA	NA	NA	NA	NA	NA	NA	NA	NA
LINC02201	NA	NA	NA	NA	NA	5.95157e-56	8.95672	0.043	0	1.55878e-51	NA	NA	NA	NA	NA	NA	NA	NA	NA	NA
FOXI1	NA	NA	NA	NA	NA	5.95157e-56	8.95672	0.043	0	1.55878e-51	NA	NA	NA	NA	NA	NA	NA	NA	NA	NA
AL121974.1	NA	NA	NA	NA	NA	5.95157e-56	8.95672	0.043	0	1.55878e-51	NA	NA	NA	NA	NA	NA	NA	NA	NA	NA
VNN3	NA	NA	NA	NA	NA	5.95157e-56	8.95672	0.043	0	1.55878e-51	NA	NA	NA	NA	NA	NA	NA	NA	NA	NA
KCNU1	NA	NA	NA	NA	NA	5.95157e-56	8.95672	0.043	0	1.55878e-51	NA	NA	NA	NA	NA	NA	NA	NA	NA	NA
TXNDC8	NA	NA	NA	NA	NA	5.95157e-56	8.95672	0.043	0	1.55878e-51	NA	NA	NA	NA	NA	NA	NA	NA	NA	NA
AL158168.1	NA	NA	NA	NA	NA	5.95157e-56	8.95672	0.043	0	1.55878e-51	NA	NA	NA	NA	NA	NA	NA	NA	NA	NA
MKX-AS1	NA	NA	NA	NA	NA	5.95157e-56	8.95672	0.043	0	1.55878e-51	NA	NA	NA	NA	NA	NA	NA	NA	NA	NA
LINC00595	NA	NA	NA	NA	NA	5.95157e-56	8.95672	0.043	0	1.55878e-51	NA	NA	NA	NA	NA	NA	NA	NA	NA	NA
OR2AT4	NA	NA	NA	NA	NA	5.95157e-56	8.95672	0.043	0	1.55878e-51	NA	NA	NA	NA	NA	NA	NA	NA	NA	NA
AC115676.1	NA	NA	NA	NA	NA	5.95157e-56	8.95672	0.043	0	1.55878e-51	NA	NA	NA	NA	NA	NA	NA	NA	NA	NA
AC025576.2	NA	NA	NA	NA	NA	5.95157e-56	8.95672	0.043	0	1.55878e-51	NA	NA	NA	NA	NA	NA	NA	NA	NA	NA
AC069234.4	NA	NA	NA	NA	NA	5.95157e-56	8.95672	0.043	0	1.55878e-51	NA	NA	NA	NA	NA	NA	NA	NA	NA	NA
ZAR1L	NA	NA	NA	NA	NA	5.95157e-56	8.95672	0.043	0	1.55878e-51	NA	NA	NA	NA	NA	NA	NA	NA	NA	NA
AC021818.1	NA	NA	NA	NA	NA	5.95157e-56	8.95672	0.043	0	1.55878e-51	NA	NA	NA	NA	NA	NA	NA	NA	NA	NA
CACNG3	NA	NA	NA	NA	NA	5.95157e-56	8.95672	0.043	0	1.55878e-51	NA	NA	NA	NA	NA	NA	NA	NA	NA	NA
CR936218.1	NA	NA	NA	NA	NA	5.95157e-56	8.95672	0.043	0	1.55878e-51	NA	NA	NA	NA	NA	NA	NA	NA	NA	NA
AC021491.4	NA	NA	NA	NA	NA	5.95157e-56	8.95672	0.043	0	1.55878e-51	NA	NA	NA	NA	NA	NA	NA	NA	NA	NA
LINC01894	NA	NA	NA	NA	NA	5.95157e-56	8.95672	0.043	0	1.55878e-51	NA	NA	NA	NA	NA	NA	NA	NA	NA	NA
CCDC194	NA	NA	NA	NA	NA	5.95157e-56	8.95672	0.043	0	1.55878e-51	NA	NA	NA	NA	NA	NA	NA	NA	NA	NA
LNCNEF	NA	NA	NA	NA	NA	5.95157e-56	8.95672	0.043	0	1.55878e-51	NA	NA	NA	NA	NA	NA	NA	NA	NA	NA
XKR3	NA	NA	NA	NA	NA	5.95157e-56	8.95672	0.043	0	1.55878e-51	NA	NA	NA	NA	NA	NA	NA	NA	NA	NA
SLC38A5	NA	NA	NA	NA	NA	5.95157e-56	8.95672	0.043	0	1.55878e-51	NA	NA	NA	NA	NA	NA	NA	NA	NA	NA
AL445363.1	2.56575e-48	7.99916	0.037	0	6.54318e-44	5.95157e-56	8.95672	0.043	0	1.55878e-51	NA	NA	NA	NA	NA	NA	NA	NA	NA	NA
LINC02197	5.36336e-39	7.73612	0.03	0	1.36776e-34	5.95157e-56	8.95672	0.043	0	1.55878e-51	NA	NA	NA	NA	NA	NA	NA	NA	NA	NA
RCVRN	1.14863e-29	7.4142	0.022	0	2.92923e-25	5.95157e-56	8.95672	0.043	0	1.55878e-51	NA	NA	NA	NA	NA	NA	NA	NA	NA	NA
SIGLEC1	2.58545e-20	6.99916	0.015	0	6.59342e-16	5.95157e-56	8.95672	0.043	0	1.55878e-51	NA	NA	NA	NA	NA	NA	NA	NA	NA	NA
AL512283.2	NA	NA	NA	NA	NA	2.74592e-10	7.37176	0.043	0.001	7.19183e-06	NA	NA	NA	NA	NA	NA	NA	NA	NA	NA
RERGL	NA	NA	NA	NA	NA	2.74592e-10	6.95672	0.043	0.001	7.19183e-06	NA	NA	NA	NA	NA	NA	NA	NA	NA	NA
KAZN-AS1	NA	NA	NA	NA	NA	2.84771e-10	6.37176	0.043	0.001	7.45844e-06	NA	NA	NA	NA	NA	NA	NA	NA	NA	NA
TNN	NA	NA	NA	NA	NA	2.84771e-10	6.37176	0.043	0.001	7.45844e-06	NA	NA	NA	NA	NA	NA	NA	NA	NA	NA
UGT1A10	NA	NA	NA	NA	NA	2.84771e-10	6.37176	0.043	0.001	7.45844e-06	NA	NA	NA	NA	NA	NA	NA	NA	NA	NA
AC016550.1	NA	NA	NA	NA	NA	2.84771e-10	6.37176	0.043	0.001	7.45844e-06	NA	NA	NA	NA	NA	NA	NA	NA	NA	NA
AC003986.2	NA	NA	NA	NA	NA	2.84771e-10	6.37176	0.043	0.001	7.45844e-06	NA	NA	NA	NA	NA	NA	NA	NA	NA	NA
C10orf25	NA	NA	NA	NA	NA	2.84771e-10	6.37176	0.043	0.001	7.45844e-06	NA	NA	NA	NA	NA	NA	NA	NA	NA	NA
AC009248.3	NA	NA	NA	NA	NA	2.84771e-10	6.37176	0.043	0.001	7.45844e-06	NA	NA	NA	NA	NA	NA	NA	NA	NA	NA
AC027243.2	NA	NA	NA	NA	NA	2.84771e-10	6.37176	0.043	0.001	7.45844e-06	NA	NA	NA	NA	NA	NA	NA	NA	NA	NA
FNDC1	NA	NA	NA	NA	NA	3.49215e-07	6.37176	0.043	0.001	0.0091463	NA	NA	NA	NA	NA	NA	NA	NA	NA	NA
SALRNA1	3.33844e-06	4.4142	0.015	0.001	0.0851369	2.84771e-10	6.37176	0.043	0.001	7.45844e-06	NA	NA	NA	NA	NA	NA	NA	NA	NA	NA
RGS6	NA	NA	NA	NA	NA	1.0494e-13	6.27865	0.087	0.003	2.74849e-09	NA	NA	NA	NA	NA	NA	NA	NA	NA	NA
AC093895.1	NA	NA	NA	NA	NA	2.86849e-10	6.14937	0.043	0.001	7.51287e-06	NA	NA	NA	NA	NA	NA	NA	NA	NA	NA
AC073592.1	NA	NA	NA	NA	NA	2.86849e-10	6.14937	0.043	0.001	7.51287e-06	NA	NA	NA	NA	NA	NA	NA	NA	NA	NA
LINC02811	NA	NA	NA	NA	NA	6.04437e-09	6.14937	0.043	0.001	0.000158308	NA	NA	NA	NA	NA	NA	NA	NA	NA	NA
LINC01136	NA	NA	NA	NA	NA	6.04437e-09	6.14937	0.043	0.001	0.000158308	NA	NA	NA	NA	NA	NA	NA	NA	NA	NA
AL034351.4	NA	NA	NA	NA	NA	6.04437e-09	6.14937	0.043	0.001	0.000158308	NA	NA	NA	NA	NA	NA	NA	NA	NA	NA
AP000593.3	NA	NA	NA	NA	NA	6.04437e-09	6.14937	0.043	0.001	0.000158308	NA	NA	NA	NA	NA	NA	NA	NA	NA	NA
AC003101.2	NA	NA	NA	NA	NA	6.04437e-09	6.14937	0.043	0.001	0.000158308	NA	NA	NA	NA	NA	NA	NA	NA	NA	NA
LINC00102	NA	NA	NA	NA	NA	6.04437e-09	6.14937	0.043	0.001	0.000158308	NA	NA	NA	NA	NA	NA	NA	NA	NA	NA
LINC01864	1.74876e-05	4.1918	0.015	0.001	0.44597	6.04437e-09	6.14937	0.043	0.001	0.000158308	NA	NA	NA	NA	NA	NA	NA	NA	NA	NA
AGT	NA	NA	NA	NA	NA	1.99268e-15	5.95672	0.087	0.002	5.21902e-11	NA	NA	NA	NA	NA	NA	NA	NA	NA	NA
AL158058.2	NA	NA	NA	NA	NA	2.86849e-10	5.95672	0.043	0.001	7.51287e-06	NA	NA	NA	NA	NA	NA	NA	NA	NA	NA
LINC00536	NA	NA	NA	NA	NA	6.08214e-09	5.95672	0.043	0.001	0.000159297	NA	NA	NA	NA	NA	NA	NA	NA	NA	NA
AC105101.2	NA	NA	NA	NA	NA	6.08214e-09	5.95672	0.043	0.001	0.000159297	NA	NA	NA	NA	NA	NA	NA	NA	NA	NA
AC116036.2	NA	NA	NA	NA	NA	6.02843e-08	5.95672	0.043	0.001	0.00157891	NA	NA	NA	NA	NA	NA	NA	NA	NA	NA
AC080013.4	NA	NA	NA	NA	NA	6.02843e-08	5.95672	0.043	0.001	0.00157891	NA	NA	NA	NA	NA	NA	NA	NA	NA	NA
CCDC158	NA	NA	NA	NA	NA	6.02843e-08	5.95672	0.043	0.001	0.00157891	NA	NA	NA	NA	NA	NA	NA	NA	NA	NA
LIX1	NA	NA	NA	NA	NA	6.02843e-08	5.95672	0.043	0.001	0.00157891	NA	NA	NA	NA	NA	NA	NA	NA	NA	NA
AL513123.1	NA	NA	NA	NA	NA	6.02843e-08	5.95672	0.043	0.001	0.00157891	NA	NA	NA	NA	NA	NA	NA	NA	NA	NA
AL844892.2	NA	NA	NA	NA	NA	6.02843e-08	5.95672	0.043	0.001	0.00157891	NA	NA	NA	NA	NA	NA	NA	NA	NA	NA
LINC00987	NA	NA	NA	NA	NA	6.02843e-08	5.95672	0.043	0.001	0.00157891	NA	NA	NA	NA	NA	NA	NA	NA	NA	NA
C12orf81	NA	NA	NA	NA	NA	6.02843e-08	5.95672	0.043	0.001	0.00157891	NA	NA	NA	NA	NA	NA	NA	NA	NA	NA
AC006305.1	NA	NA	NA	NA	NA	6.02843e-08	5.95672	0.043	0.001	0.00157891	NA	NA	NA	NA	NA	NA	NA	NA	NA	NA
LINC02558	NA	NA	NA	NA	NA	6.02843e-08	5.95672	0.043	0.001	0.00157891	NA	NA	NA	NA	NA	NA	NA	NA	NA	NA
AC074050.4	6.37691e-05	3.99916	0.015	0.001	1	6.02843e-08	5.95672	0.043	0.001	0.00157891	NA	NA	NA	NA	NA	NA	NA	NA	NA	NA
AC234775.3	6.37691e-05	3.99916	0.015	0.001	1	6.02843e-08	5.95672	0.043	0.001	0.00157891	NA	NA	NA	NA	NA	NA	NA	NA	NA	NA
RORC	NA	NA	NA	NA	NA	3.63044e-07	5.7868	0.043	0.001	0.00950848	NA	NA	NA	NA	NA	NA	NA	NA	NA	NA
PCDHB10	NA	NA	NA	NA	NA	3.63044e-07	5.7868	0.043	0.001	0.00950848	NA	NA	NA	NA	NA	NA	NA	NA	NA	NA
AL022344.1	NA	NA	NA	NA	NA	3.63044e-07	5.7868	0.043	0.001	0.00950848	NA	NA	NA	NA	NA	NA	NA	NA	NA	NA
AC008035.1	NA	NA	NA	NA	NA	3.63044e-07	5.7868	0.043	0.001	0.00950848	NA	NA	NA	NA	NA	NA	NA	NA	NA	NA
IGHV7-81	NA	NA	NA	NA	NA	3.63044e-07	5.7868	0.043	0.001	0.00950848	NA	NA	NA	NA	NA	NA	NA	NA	NA	NA
AC007193.1	NA	NA	NA	NA	NA	3.63044e-07	5.7868	0.043	0.001	0.00950848	NA	NA	NA	NA	NA	NA	NA	NA	NA	NA
LINC00334	NA	NA	NA	NA	NA	3.63044e-07	5.7868	0.043	0.001	0.00950848	NA	NA	NA	NA	NA	NA	NA	NA	NA	NA
SLC25A31	0.000180331	3.82923	0.015	0.001	1	3.63044e-07	5.7868	0.043	0.001	0.00950848	NA	NA	NA	NA	NA	NA	NA	NA	NA	NA
AL354811.1	NA	NA	NA	NA	NA	2.09856e-15	5.73433	0.087	0.002	5.49633e-11	NA	NA	NA	NA	NA	NA	NA	NA	NA	NA
COX7B2	NA	NA	NA	NA	NA	6.08214e-09	5.6348	0.043	0.001	0.000159297	NA	NA	NA	NA	NA	NA	NA	NA	NA	NA
AC068700.2	NA	NA	NA	NA	NA	1.53477e-06	5.6348	0.043	0.002	0.0401971	NA	NA	NA	NA	NA	NA	NA	NA	NA	NA
U62317.3	NA	NA	NA	NA	NA	1.53477e-06	5.6348	0.043	0.002	0.0401971	NA	NA	NA	NA	NA	NA	NA	NA	NA	NA
LINC01482	0.00621386	3.50731	0.015	0.002	1	0.000116057	5.6348	0.043	0.002	1	NA	NA	NA	NA	NA	NA	NA	NA	NA	NA
TAF11L11	NA	NA	NA	NA	NA	6.1202e-09	5.49729	0.043	0.001	0.000160294	NA	NA	NA	NA	NA	NA	NA	NA	NA	NA
ANKRD30B	NA	NA	NA	NA	NA	1.54147e-06	5.49729	0.043	0.002	0.0403725	NA	NA	NA	NA	NA	NA	NA	NA	NA	NA
AL158163.1	NA	NA	NA	NA	NA	5.01357e-06	5.49729	0.043	0.002	0.13131	NA	NA	NA	NA	NA	NA	NA	NA	NA	NA
AP003419.2	NA	NA	NA	NA	NA	5.01357e-06	5.49729	0.043	0.002	0.13131	NA	NA	NA	NA	NA	NA	NA	NA	NA	NA
AP003100.2	NA	NA	NA	NA	NA	5.01357e-06	5.49729	0.043	0.002	0.13131	NA	NA	NA	NA	NA	NA	NA	NA	NA	NA
AC009268.3	NA	NA	NA	NA	NA	5.01357e-06	5.49729	0.043	0.002	0.13131	NA	NA	NA	NA	NA	NA	NA	NA	NA	NA
AC100839.2	NA	NA	NA	NA	NA	5.01357e-06	5.49729	0.043	0.002	0.13131	NA	NA	NA	NA	NA	NA	NA	NA	NA	NA
IGDCC3	NA	NA	NA	NA	NA	5.01357e-06	5.49729	0.043	0.002	0.13131	NA	NA	NA	NA	NA	NA	NA	NA	NA	NA
AC018558.1	NA	NA	NA	NA	NA	5.01357e-06	5.49729	0.043	0.002	0.13131	NA	NA	NA	NA	NA	NA	NA	NA	NA	NA
ESRP2	NA	NA	NA	NA	NA	5.01357e-06	5.49729	0.043	0.002	0.13131	NA	NA	NA	NA	NA	NA	NA	NA	NA	NA
DLGAP1-AS4	NA	NA	NA	NA	NA	5.01357e-06	5.49729	0.043	0.002	0.13131	NA	NA	NA	NA	NA	NA	NA	NA	NA	NA
AC007673.1	NA	NA	NA	NA	NA	5.01357e-06	5.49729	0.043	0.002	0.13131	NA	NA	NA	NA	NA	NA	NA	NA	NA	NA
AC005329.3	NA	NA	NA	NA	NA	5.01357e-06	5.49729	0.043	0.002	0.13131	NA	NA	NA	NA	NA	NA	NA	NA	NA	NA
MAGED4	NA	NA	NA	NA	NA	5.01357e-06	5.49729	0.043	0.002	0.13131	NA	NA	NA	NA	NA	NA	NA	NA	NA	NA
AC105290.1	NA	NA	NA	NA	NA	5.03344e-06	5.37176	0.043	0.002	0.131831	NA	NA	NA	NA	NA	NA	NA	NA	NA	NA
CRB1	NA	NA	NA	NA	NA	1.34928e-05	5.37176	0.043	0.002	0.353391	NA	NA	NA	NA	NA	NA	NA	NA	NA	NA
AC093732.2	NA	NA	NA	NA	NA	1.34928e-05	5.37176	0.043	0.002	0.353391	NA	NA	NA	NA	NA	NA	NA	NA	NA	NA
CLIC5	NA	NA	NA	NA	NA	1.34928e-05	5.37176	0.043	0.002	0.353391	NA	NA	NA	NA	NA	NA	NA	NA	NA	NA
KLRK1	NA	NA	NA	NA	NA	1.34928e-05	5.37176	0.043	0.002	0.353391	NA	NA	NA	NA	NA	NA	NA	NA	NA	NA
AC018695.4	NA	NA	NA	NA	NA	1.34928e-05	5.37176	0.043	0.002	0.353391	NA	NA	NA	NA	NA	NA	NA	NA	NA	NA
AC011471.2	NA	NA	NA	NA	NA	1.34928e-05	5.37176	0.043	0.002	0.353391	NA	NA	NA	NA	NA	NA	NA	NA	NA	NA
KIAA1324L	NA	NA	NA	NA	NA	0.000202664	5.37176	0.043	0.003	1	NA	NA	NA	NA	NA	NA	NA	NA	NA	NA
GNRH2	4.24326e-10	3.75123	0.037	0.003	1.08212e-05	1.01622e-11	5.29376	0.087	0.003	2.66158e-07	NA	NA	NA	NA	NA	NA	NA	NA	NA	NA
LINC01669	0.0207738	3.16627	0.015	0.003	1	1.01622e-11	5.29376	0.087	0.003	2.66158e-07	NA	NA	NA	NA	NA	NA	NA	NA	NA	NA
LINC00351	NA	NA	NA	NA	NA	1.35418e-05	5.25628	0.043	0.002	0.354674	NA	NA	NA	NA	NA	NA	NA	NA	NA	NA
HBZ	NA	NA	NA	NA	NA	1.35418e-05	5.25628	0.043	0.002	0.354674	NA	NA	NA	NA	NA	NA	NA	NA	NA	NA
AL031005.2	NA	NA	NA	NA	NA	3.12756e-05	5.25628	0.043	0.002	0.819139	NA	NA	NA	NA	NA	NA	NA	NA	NA	NA
HCG15	NA	NA	NA	NA	NA	3.12756e-05	5.25628	0.043	0.002	0.819139	NA	NA	NA	NA	NA	NA	NA	NA	NA	NA
AC107373.1	NA	NA	NA	NA	NA	3.12756e-05	5.25628	0.043	0.002	0.819139	NA	NA	NA	NA	NA	NA	NA	NA	NA	NA
WNT8B	NA	NA	NA	NA	NA	3.12756e-05	5.25628	0.043	0.002	0.819139	NA	NA	NA	NA	NA	NA	NA	NA	NA	NA
GRAP	NA	NA	NA	NA	NA	3.12756e-05	5.25628	0.043	0.002	0.819139	NA	NA	NA	NA	NA	NA	NA	NA	NA	NA
RASGEF1B	0.0261943	3.09227	0.015	0.003	1	3.42771e-11	5.21976	0.087	0.003	8.97752e-07	NA	NA	NA	NA	NA	NA	NA	NA	NA	NA
GSTA1	0.0163586	2.60684	0.015	0.003	1	0.000511847	5.14937	0.043	0.003	1	NA	NA	NA	NA	NA	NA	NA	NA	NA	NA
CCDC36	NA	NA	NA	NA	NA	6.44543e-05	5.14937	0.043	0.002	1	NA	NA	NA	NA	NA	NA	NA	NA	NA	NA
GNMT	NA	NA	NA	NA	NA	6.44543e-05	5.14937	0.043	0.002	1	NA	NA	NA	NA	NA	NA	NA	NA	NA	NA
NAT16	NA	NA	NA	NA	NA	6.44543e-05	5.14937	0.043	0.002	1	NA	NA	NA	NA	NA	NA	NA	NA	NA	NA
LINC01492	NA	NA	NA	NA	NA	6.44543e-05	5.14937	0.043	0.002	1	NA	NA	NA	NA	NA	NA	NA	NA	NA	NA
AL359091.4	NA	NA	NA	NA	NA	6.44543e-05	5.14937	0.043	0.002	1	NA	NA	NA	NA	NA	NA	NA	NA	NA	NA
AL158167.1	NA	NA	NA	NA	NA	6.44543e-05	5.14937	0.043	0.002	1	NA	NA	NA	NA	NA	NA	NA	NA	NA	NA
AP000944.6	NA	NA	NA	NA	NA	6.44543e-05	5.14937	0.043	0.002	1	NA	NA	NA	NA	NA	NA	NA	NA	NA	NA
AC068790.4	NA	NA	NA	NA	NA	6.44543e-05	5.14937	0.043	0.002	1	NA	NA	NA	NA	NA	NA	NA	NA	NA	NA
CLEC18A	NA	NA	NA	NA	NA	6.44543e-05	5.14937	0.043	0.002	1	NA	NA	NA	NA	NA	NA	NA	NA	NA	NA
AC135782.1	NA	NA	NA	NA	NA	6.44543e-05	5.14937	0.043	0.002	1	NA	NA	NA	NA	NA	NA	NA	NA	NA	NA
AL158175.1	NA	NA	NA	NA	NA	6.44543e-05	5.14937	0.043	0.002	1	NA	NA	NA	NA	NA	NA	NA	NA	NA	NA
AL031667.3	NA	NA	NA	NA	NA	6.44543e-05	5.14937	0.043	0.002	1	NA	NA	NA	NA	NA	NA	NA	NA	NA	NA
AL008725.1	NA	NA	NA	NA	NA	6.44543e-05	5.14937	0.043	0.002	1	NA	NA	NA	NA	NA	NA	NA	NA	NA	NA
RFPL1	NA	NA	NA	NA	NA	6.44543e-05	5.14937	0.043	0.002	1	NA	NA	NA	NA	NA	NA	NA	NA	NA	NA
ARMCX3-AS1	NA	NA	NA	NA	NA	6.44543e-05	5.14937	0.043	0.002	1	NA	NA	NA	NA	NA	NA	NA	NA	NA	NA
P2RY8	4.52905e-09	4.1918	0.03	0.002	0.0001155	6.44543e-05	5.14937	0.043	0.002	1	NA	NA	NA	NA	NA	NA	NA	NA	NA	NA
LINC02800	NA	NA	NA	NA	NA	1.04425e-10	5.08225	0.087	0.004	2.73499e-06	NA	NA	NA	NA	NA	NA	NA	NA	NA	NA
AC004865.2	NA	NA	NA	NA	NA	2.84801e-10	5.08225	0.087	0.004	7.45921e-06	NA	NA	NA	NA	NA	NA	NA	NA	NA	NA
NLRP1	NA	NA	NA	NA	NA	6.09455e-08	5.04983	0.043	0.001	0.00159622	NA	NA	NA	NA	NA	NA	NA	NA	NA	NA
AC006076.1	NA	NA	NA	NA	NA	1.36407e-05	5.04983	0.043	0.002	0.357264	NA	NA	NA	NA	NA	NA	NA	NA	NA	NA
LNX1-AS2	NA	NA	NA	NA	NA	0.000120886	5.04983	0.043	0.002	1	NA	NA	NA	NA	NA	NA	NA	NA	NA	NA
AC012254.3	NA	NA	NA	NA	NA	0.000120886	5.04983	0.043	0.002	1	NA	NA	NA	NA	NA	NA	NA	NA	NA	NA
AL118523.1	NA	NA	NA	NA	NA	0.000120886	5.04983	0.043	0.002	1	NA	NA	NA	NA	NA	NA	NA	NA	NA	NA
AL162457.2	NA	NA	NA	NA	NA	0.000120886	5.04983	0.043	0.002	1	NA	NA	NA	NA	NA	NA	NA	NA	NA	NA
AL109955.1	NA	NA	NA	NA	NA	1.69185e-09	4.95672	0.087	0.004	4.43112e-05	NA	NA	NA	NA	NA	NA	NA	NA	NA	NA
ADAMTS20	NA	NA	NA	NA	NA	6.46546e-05	4.95672	0.043	0.002	1	NA	NA	NA	NA	NA	NA	NA	NA	NA	NA
AL135744.1	NA	NA	NA	NA	NA	0.000121236	4.95672	0.043	0.002	1	NA	NA	NA	NA	NA	NA	NA	NA	NA	NA
VSTM2B	NA	NA	NA	NA	NA	0.000121236	4.95672	0.043	0.002	1	NA	NA	NA	NA	NA	NA	NA	NA	NA	NA
WWTR1-IT1	NA	NA	NA	NA	NA	0.000209984	4.95672	0.043	0.003	1	NA	NA	NA	NA	NA	NA	NA	NA	NA	NA
LINC02092	NA	NA	NA	NA	NA	0.000209984	4.95672	0.043	0.003	1	NA	NA	NA	NA	NA	NA	NA	NA	NA	NA
AL023803.3	NA	NA	NA	NA	NA	0.000209984	4.95672	0.043	0.003	1	NA	NA	NA	NA	NA	NA	NA	NA	NA	NA
AL022328.2	NA	NA	NA	NA	NA	0.000209984	4.95672	0.043	0.003	1	NA	NA	NA	NA	NA	NA	NA	NA	NA	NA
SLC5A1	0.00895609	2.99916	0.015	0.003	1	0.000209984	4.95672	0.043	0.003	1	NA	NA	NA	NA	NA	NA	NA	NA	NA	NA
AP003717.1	0.0560261	2.3553	0.015	0.004	1	1.70328e-09	4.89783	0.087	0.004	4.46105e-05	NA	NA	NA	NA	NA	NA	NA	NA	NA	NA
AC020718.1	NA	NA	NA	NA	NA	0.000121589	4.86926	0.043	0.002	1	NA	NA	NA	NA	NA	NA	NA	NA	NA	NA
AL513217.1	NA	NA	NA	NA	NA	0.000342381	4.86926	0.043	0.003	1	NA	NA	NA	NA	NA	NA	NA	NA	NA	NA
AC159540.2	NA	NA	NA	NA	NA	0.000342381	4.86926	0.043	0.003	1	NA	NA	NA	NA	NA	NA	NA	NA	NA	NA
AC093620.1	NA	NA	NA	NA	NA	0.000342381	4.86926	0.043	0.003	1	NA	NA	NA	NA	NA	NA	NA	NA	NA	NA
AC009686.2	NA	NA	NA	NA	NA	0.000342381	4.86926	0.043	0.003	1	NA	NA	NA	NA	NA	NA	NA	NA	NA	NA
AL022341.2	NA	NA	NA	NA	NA	0.000342381	4.86926	0.043	0.003	1	NA	NA	NA	NA	NA	NA	NA	NA	NA	NA
AC087190.2	NA	NA	NA	NA	NA	0.000342381	4.86926	0.043	0.003	1	NA	NA	NA	NA	NA	NA	NA	NA	NA	NA
AC010524.1	NA	NA	NA	NA	NA	0.000342381	4.86926	0.043	0.003	1	NA	NA	NA	NA	NA	NA	NA	NA	NA	NA
TRMT9B	NA	NA	NA	NA	NA	0.00512337	4.84125	0.043	0.004	1	NA	NA	NA	NA	NA	NA	NA	NA	NA	NA
TRIM61	0.056085	2.29872	0.015	0.004	1	0.00331772	4.84125	0.043	0.004	1	NA	NA	NA	NA	NA	NA	NA	NA	NA	NA
AC023830.1	NA	NA	NA	NA	NA	0.000210554	4.7868	0.043	0.003	1	NA	NA	NA	NA	NA	NA	NA	NA	NA	NA
GPR173	NA	NA	NA	NA	NA	0.000211129	4.7868	0.043	0.003	1	NA	NA	NA	NA	NA	NA	NA	NA	NA	NA
AL590491.2	NA	NA	NA	NA	NA	0.000343254	4.7868	0.043	0.003	1	NA	NA	NA	NA	NA	NA	NA	NA	NA	NA
SPAG16-DT	NA	NA	NA	NA	NA	0.000529522	4.7868	0.043	0.003	1	NA	NA	NA	NA	NA	NA	NA	NA	NA	NA
AC008915.1	NA	NA	NA	NA	NA	0.000529522	4.7868	0.043	0.003	1	NA	NA	NA	NA	NA	NA	NA	NA	NA	NA
AP000962.1	0.0162884	2.82923	0.015	0.003	1	0.000529522	4.7868	0.043	0.003	1	NA	NA	NA	NA	NA	NA	NA	NA	NA	NA
CFI	NA	NA	NA	NA	NA	6.9411e-10	4.7088	0.13	0.009	1.81794e-05	NA	NA	NA	NA	NA	NA	NA	NA	NA	NA
LINC01344	NA	NA	NA	NA	NA	0.000344136	4.7088	0.043	0.003	1	NA	NA	NA	NA	NA	NA	NA	NA	NA	NA
BCL2L10	NA	NA	NA	NA	NA	0.000530796	4.7088	0.043	0.003	1	NA	NA	NA	NA	NA	NA	NA	NA	NA	NA
Z97989.1	NA	NA	NA	NA	NA	0.000783241	4.7088	0.043	0.003	1	NA	NA	NA	NA	NA	NA	NA	NA	NA	NA
AL158071.5	NA	NA	NA	NA	NA	0.000783241	4.7088	0.043	0.003	1	NA	NA	NA	NA	NA	NA	NA	NA	NA	NA
TDRD6	0.0210292	2.75123	0.015	0.003	1	0.000783241	4.7088	0.043	0.003	1	NA	NA	NA	NA	NA	NA	NA	NA	NA	NA
NOTO	NA	NA	NA	NA	NA	0.000121589	4.6348	0.043	0.002	1	NA	NA	NA	NA	NA	NA	NA	NA	NA	NA
NPFFR2	NA	NA	NA	NA	NA	0.000345021	4.6348	0.043	0.003	1	NA	NA	NA	NA	NA	NA	NA	NA	NA	NA
POTEM	NA	NA	NA	NA	NA	0.000785025	4.6348	0.043	0.003	1	NA	NA	NA	NA	NA	NA	NA	NA	NA	NA
AC006994.2	NA	NA	NA	NA	NA	0.00111537	4.6348	0.043	0.003	1	NA	NA	NA	NA	NA	NA	NA	NA	NA	NA
ASPDH	NA	NA	NA	NA	NA	0.00111537	4.6348	0.043	0.003	1	NA	NA	NA	NA	NA	NA	NA	NA	NA	NA
AC008735.3	NA	NA	NA	NA	NA	0.00111537	4.6348	0.043	0.003	1	NA	NA	NA	NA	NA	NA	NA	NA	NA	NA
AL022323.3	NA	NA	NA	NA	NA	0.00111537	4.6348	0.043	0.003	1	NA	NA	NA	NA	NA	NA	NA	NA	NA	NA
TEX46	NA	NA	NA	NA	NA	0.0120733	4.58749	0.043	0.005	1	NA	NA	NA	NA	NA	NA	NA	NA	NA	NA
LINC00609	NA	NA	NA	NA	NA	3.77851e-07	4.56441	0.087	0.006	0.00989631	NA	NA	NA	NA	NA	NA	NA	NA	NA	NA
SHISAL2B	NA	NA	NA	NA	NA	0.00153738	4.56441	0.043	0.004	1	NA	NA	NA	NA	NA	NA	NA	NA	NA	NA
SFTA2	NA	NA	NA	NA	NA	0.00153738	4.56441	0.043	0.004	1	NA	NA	NA	NA	NA	NA	NA	NA	NA	NA
AC016877.1	NA	NA	NA	NA	NA	0.00153738	4.56441	0.043	0.004	1	NA	NA	NA	NA	NA	NA	NA	NA	NA	NA
AC007552.2	NA	NA	NA	NA	NA	0.00153738	4.56441	0.043	0.004	1	NA	NA	NA	NA	NA	NA	NA	NA	NA	NA
AC087392.3	NA	NA	NA	NA	NA	0.00153738	4.56441	0.043	0.004	1	NA	NA	NA	NA	NA	NA	NA	NA	NA	NA
AQP4	NA	NA	NA	NA	NA	0.00153738	4.56441	0.043	0.004	1	NA	NA	NA	NA	NA	NA	NA	NA	NA	NA
AC010319.4	NA	NA	NA	NA	NA	1.52997e-07	4.54169	0.087	0.005	0.00400715	NA	NA	NA	NA	NA	NA	NA	NA	NA	NA
FAT2	NA	NA	NA	NA	NA	0.00154054	4.49729	0.043	0.004	1	NA	NA	NA	NA	NA	NA	NA	NA	NA	NA
CYTIP	NA	NA	NA	NA	NA	0.00206012	4.49729	0.043	0.004	1	NA	NA	NA	NA	NA	NA	NA	NA	NA	NA
AL354718.2	NA	NA	NA	NA	NA	0.00206012	4.49729	0.043	0.004	1	NA	NA	NA	NA	NA	NA	NA	NA	NA	NA
AC004801.6	NA	NA	NA	NA	NA	0.00206012	4.49729	0.043	0.004	1	NA	NA	NA	NA	NA	NA	NA	NA	NA	NA
NALCN-AS1	NA	NA	NA	NA	NA	0.00206012	4.49729	0.043	0.004	1	NA	NA	NA	NA	NA	NA	NA	NA	NA	NA
AL049539.1	NA	NA	NA	NA	NA	0.00206012	4.49729	0.043	0.004	1	NA	NA	NA	NA	NA	NA	NA	NA	NA	NA
AC141002.1	0.0397541	2.53973	0.015	0.004	1	0.00206012	4.49729	0.043	0.004	1	NA	NA	NA	NA	NA	NA	NA	NA	NA	NA
LGALS9C	NA	NA	NA	NA	NA	0.000786829	4.43316	0.043	0.003	1	NA	NA	NA	NA	NA	NA	NA	NA	NA	NA
LINC01500	NA	NA	NA	NA	NA	0.00112022	4.43316	0.043	0.003	1	NA	NA	NA	NA	NA	NA	NA	NA	NA	NA
AC019127.1	NA	NA	NA	NA	NA	0.00269358	4.43316	0.043	0.004	1	NA	NA	NA	NA	NA	NA	NA	NA	NA	NA
MIR5689HG	NA	NA	NA	NA	NA	0.00269358	4.43316	0.043	0.004	1	NA	NA	NA	NA	NA	NA	NA	NA	NA	NA
AC073957.2	NA	NA	NA	NA	NA	0.00269358	4.43316	0.043	0.004	1	NA	NA	NA	NA	NA	NA	NA	NA	NA	NA
NFE4	NA	NA	NA	NA	NA	0.00269358	4.43316	0.043	0.004	1	NA	NA	NA	NA	NA	NA	NA	NA	NA	NA
AC084026.1	NA	NA	NA	NA	NA	0.00269358	4.43316	0.043	0.004	1	NA	NA	NA	NA	NA	NA	NA	NA	NA	NA
KCNK4	NA	NA	NA	NA	NA	0.00269358	4.43316	0.043	0.004	1	NA	NA	NA	NA	NA	NA	NA	NA	NA	NA
AL353653.1	NA	NA	NA	NA	NA	0.00269358	4.43316	0.043	0.004	1	NA	NA	NA	NA	NA	NA	NA	NA	NA	NA
TFF2	NA	NA	NA	NA	NA	0.00269358	4.43316	0.043	0.004	1	NA	NA	NA	NA	NA	NA	NA	NA	NA	NA
AL021707.3	7.77761e-06	3.21256	0.03	0.004	0.198345	0.00269358	4.43316	0.043	0.004	1	NA	NA	NA	NA	NA	NA	NA	NA	NA	NA
CYBB	0.0328374	2.4756	0.015	0.004	1	0.00154374	4.43316	0.043	0.004	1	NA	NA	NA	NA	NA	NA	NA	NA	NA	NA
AL157756.1	0.0397996	2.4756	0.015	0.004	1	0.00206415	4.43316	0.043	0.004	1	NA	NA	NA	NA	NA	NA	NA	NA	NA	NA
RGN	NA	NA	NA	NA	NA	9.19937e-07	4.37176	0.087	0.006	0.0240941	NA	NA	NA	NA	NA	NA	NA	NA	NA	NA
IDH2-DT	NA	NA	NA	NA	NA	3.1698e-05	4.37176	0.043	0.002	0.830201	NA	NA	NA	NA	NA	NA	NA	NA	NA	NA
AC016042.1	NA	NA	NA	NA	NA	0.00269862	4.37176	0.043	0.004	1	NA	NA	NA	NA	NA	NA	NA	NA	NA	NA
NUDT4B	NA	NA	NA	NA	NA	0.00344675	4.37176	0.043	0.004	1	NA	NA	NA	NA	NA	NA	NA	NA	NA	NA
CHRNG	NA	NA	NA	NA	NA	0.00344675	4.37176	0.043	0.004	1	NA	NA	NA	NA	NA	NA	NA	NA	NA	NA
AC006027.1	NA	NA	NA	NA	NA	0.00344675	4.37176	0.043	0.004	1	NA	NA	NA	NA	NA	NA	NA	NA	NA	NA
DOK2	NA	NA	NA	NA	NA	0.00344675	4.37176	0.043	0.004	1	NA	NA	NA	NA	NA	NA	NA	NA	NA	NA
AL162464.2	NA	NA	NA	NA	NA	0.00344675	4.37176	0.043	0.004	1	NA	NA	NA	NA	NA	NA	NA	NA	NA	NA
CYP2C19	0.00156206	3.4142	0.022	0.004	1	0.00344675	4.37176	0.043	0.004	1	NA	NA	NA	NA	NA	NA	NA	NA	NA	NA
PCDHA2	NA	NA	NA	NA	NA	0.00432754	4.31287	0.043	0.004	1	NA	NA	NA	NA	NA	NA	NA	NA	NA	NA
AC011462.4	NA	NA	NA	NA	NA	0.00432754	4.31287	0.043	0.004	1	NA	NA	NA	NA	NA	NA	NA	NA	NA	NA
LINC01726	0.00214471	2.77034	0.022	0.004	1	0.00432754	4.31287	0.043	0.004	1	NA	NA	NA	NA	NA	NA	NA	NA	NA	NA
SLIT2	0.0398919	2.3553	0.015	0.004	1	0.00207235	4.31287	0.043	0.004	1	NA	NA	NA	NA	NA	NA	NA	NA	NA	NA
PLA2G12B	NA	NA	NA	NA	NA	3.86744e-06	4.25628	0.087	0.007	0.101292	NA	NA	NA	NA	NA	NA	NA	NA	NA	NA
AL590822.2	NA	NA	NA	NA	NA	0.00345292	4.25628	0.043	0.004	1	NA	NA	NA	NA	NA	NA	NA	NA	NA	NA
AC073352.1	NA	NA	NA	NA	NA	0.00433496	4.25628	0.043	0.004	1	NA	NA	NA	NA	NA	NA	NA	NA	NA	NA
FRY-AS1	NA	NA	NA	NA	NA	0.00433496	4.25628	0.043	0.004	1	NA	NA	NA	NA	NA	NA	NA	NA	NA	NA
AC129507.3	NA	NA	NA	NA	NA	0.00433496	4.25628	0.043	0.004	1	NA	NA	NA	NA	NA	NA	NA	NA	NA	NA
AC024884.2	NA	NA	NA	NA	NA	0.0053427	4.25628	0.043	0.004	1	NA	NA	NA	NA	NA	NA	NA	NA	NA	NA
AC010203.2	NA	NA	NA	NA	NA	0.0053427	4.25628	0.043	0.004	1	NA	NA	NA	NA	NA	NA	NA	NA	NA	NA
AL512452.1	NA	NA	NA	NA	NA	0.0053427	4.25628	0.043	0.004	1	NA	NA	NA	NA	NA	NA	NA	NA	NA	NA
AC004825.2	NA	NA	NA	NA	NA	0.0053427	4.25628	0.043	0.004	1	NA	NA	NA	NA	NA	NA	NA	NA	NA	NA
AL157936.1	NA	NA	NA	NA	NA	0.0053515	4.20184	0.043	0.004	1	NA	NA	NA	NA	NA	NA	NA	NA	NA	NA
SCGB1D2	NA	NA	NA	NA	NA	0.0053515	4.20184	0.043	0.004	1	NA	NA	NA	NA	NA	NA	NA	NA	NA	NA
AP005900.1	NA	NA	NA	NA	NA	0.0053515	4.20184	0.043	0.004	1	NA	NA	NA	NA	NA	NA	NA	NA	NA	NA
LINC01524	NA	NA	NA	NA	NA	0.0053515	4.20184	0.043	0.004	1	NA	NA	NA	NA	NA	NA	NA	NA	NA	NA
AL023806.1	NA	NA	NA	NA	NA	0.00649786	4.20184	0.043	0.005	1	NA	NA	NA	NA	NA	NA	NA	NA	NA	NA
EFCAB3	NA	NA	NA	NA	NA	0.00649786	4.20184	0.043	0.005	1	NA	NA	NA	NA	NA	NA	NA	NA	NA	NA
AC027698.1	0.0855347	2.24427	0.015	0.005	1	0.00649786	4.20184	0.043	0.005	1	NA	NA	NA	NA	NA	NA	NA	NA	NA	NA
PPFIA2	NA	NA	NA	NA	NA	0.00271914	4.14937	0.043	0.004	1	NA	NA	NA	NA	NA	NA	NA	NA	NA	NA
CCDC63	NA	NA	NA	NA	NA	0.00650815	4.14937	0.043	0.005	1	NA	NA	NA	NA	NA	NA	NA	NA	NA	NA
AC103987.2	NA	NA	NA	NA	NA	0.00650815	4.14937	0.043	0.005	1	NA	NA	NA	NA	NA	NA	NA	NA	NA	NA
SMIM2	NA	NA	NA	NA	NA	0.00779752	4.14937	0.043	0.005	1	NA	NA	NA	NA	NA	NA	NA	NA	NA	NA
WARS2-IT1	0.00467558	2.60684	0.022	0.005	1	0.00779752	4.14937	0.043	0.005	1	NA	NA	NA	NA	NA	NA	NA	NA	NA	NA
ADH1C	NA	NA	NA	NA	NA	2.79794e-10	4.13654	0.13	0.008	7.32808e-06	NA	NA	NA	NA	NA	NA	NA	NA	NA	NA
AC015908.2	NA	NA	NA	NA	NA	0.00536946	4.09874	0.043	0.004	1	NA	NA	NA	NA	NA	NA	NA	NA	NA	NA
WNT3A	NA	NA	NA	NA	NA	0.00780941	4.09874	0.043	0.005	1	NA	NA	NA	NA	NA	NA	NA	NA	NA	NA
AL449214.1	NA	NA	NA	NA	NA	0.00780941	4.09874	0.043	0.005	1	NA	NA	NA	NA	NA	NA	NA	NA	NA	NA
AP000640.1	NA	NA	NA	NA	NA	0.0092451	4.09874	0.043	0.005	1	NA	NA	NA	NA	NA	NA	NA	NA	NA	NA
AP001992.2	NA	NA	NA	NA	NA	0.0092451	4.09874	0.043	0.005	1	NA	NA	NA	NA	NA	NA	NA	NA	NA	NA
AC138904.1	0.00586487	2.55622	0.022	0.005	1	0.0092451	4.09874	0.043	0.005	1	NA	NA	NA	NA	NA	NA	NA	NA	NA	NA
DQX1	0.0967632	2.14118	0.015	0.005	1	0.00780941	4.09874	0.043	0.005	1	NA	NA	NA	NA	NA	NA	NA	NA	NA	NA
PCDHB4	0.0967632	2.14118	0.015	0.005	1	0.00780941	4.09874	0.043	0.005	1	NA	NA	NA	NA	NA	NA	NA	NA	NA	NA
AC004080.2	0.108414	2.14118	0.015	0.005	1	0.0092451	4.09874	0.043	0.005	1	NA	NA	NA	NA	NA	NA	NA	NA	NA	NA
AC134349.1	NA	NA	NA	NA	NA	0.010843	4.04983	0.043	0.005	1	NA	NA	NA	NA	NA	NA	NA	NA	NA	NA
AP002433.1	0.108505	2.09227	0.015	0.005	1	0.00925869	4.04983	0.043	0.005	1	NA	NA	NA	NA	NA	NA	NA	NA	NA	NA
AC008415.1	NA	NA	NA	NA	NA	3.64806e-07	3.95672	0.043	0.001	0.00955463	NA	NA	NA	NA	NA	NA	NA	NA	NA	NA
CYP4Z1	NA	NA	NA	NA	NA	0.00928651	3.95672	0.043	0.005	1	NA	NA	NA	NA	NA	NA	NA	NA	NA	NA
PRNCR1	NA	NA	NA	NA	NA	0.0108742	3.95672	0.043	0.005	1	NA	NA	NA	NA	NA	NA	NA	NA	NA	NA
IGSF11-AS1	NA	NA	NA	NA	NA	0.014495	3.95672	0.043	0.005	1	NA	NA	NA	NA	NA	NA	NA	NA	NA	NA
AC009509.4	NA	NA	NA	NA	NA	0.014495	3.95672	0.043	0.005	1	NA	NA	NA	NA	NA	NA	NA	NA	NA	NA
PNPLA1	0.133623	1.99916	0.015	0.005	1	0.01261	3.95672	0.043	0.005	1	NA	NA	NA	NA	NA	NA	NA	NA	NA	NA
AC083964.1	0.146821	1.99916	0.015	0.005	1	0.014495	3.95672	0.043	0.005	1	NA	NA	NA	NA	NA	NA	NA	NA	NA	NA
PAK5	NA	NA	NA	NA	NA	3.98284e-06	3.92698	0.087	0.007	0.104314	NA	NA	NA	NA	NA	NA	NA	NA	NA	NA
FAM181B	NA	NA	NA	NA	NA	0.0145142	3.91233	0.043	0.005	1	NA	NA	NA	NA	NA	NA	NA	NA	NA	NA
AL137127.1	NA	NA	NA	NA	NA	0.0165496	3.91233	0.043	0.006	1	NA	NA	NA	NA	NA	NA	NA	NA	NA	NA
ZFP69	NA	NA	NA	NA	NA	0.0165496	3.91233	0.043	0.006	1	NA	NA	NA	NA	NA	NA	NA	NA	NA	NA
AL353768.1	NA	NA	NA	NA	NA	0.0165496	3.91233	0.043	0.006	1	NA	NA	NA	NA	NA	NA	NA	NA	NA	NA
AL358781.2	NA	NA	NA	NA	NA	0.0165496	3.91233	0.043	0.006	1	NA	NA	NA	NA	NA	NA	NA	NA	NA	NA
FAM242C	NA	NA	NA	NA	NA	0.0165496	3.91233	0.043	0.006	1	NA	NA	NA	NA	NA	NA	NA	NA	NA	NA
AC022306.2	NA	NA	NA	NA	NA	0.0165496	3.91233	0.043	0.006	1	NA	NA	NA	NA	NA	NA	NA	NA	NA	NA
MYO15A	NA	NA	NA	NA	NA	0.0165496	3.91233	0.043	0.006	1	NA	NA	NA	NA	NA	NA	NA	NA	NA	NA
AC003682.1	NA	NA	NA	NA	NA	0.0165496	3.91233	0.043	0.006	1	NA	NA	NA	NA	NA	NA	NA	NA	NA	NA
AC096642.2	NA	NA	NA	NA	NA	0.0187557	3.86926	0.043	0.006	1	NA	NA	NA	NA	NA	NA	NA	NA	NA	NA
PAX5	4.3935e-07	2.9117	0.037	0.005	0.0112043	0.00783372	3.86926	0.043	0.005	1	NA	NA	NA	NA	NA	NA	NA	NA	NA	NA
AC044810.2	NA	NA	NA	NA	NA	0.0126277	3.82744	0.043	0.005	1	NA	NA	NA	NA	NA	NA	NA	NA	NA	NA
AC106795.2	NA	NA	NA	NA	NA	0.018779	3.82744	0.043	0.006	1	NA	NA	NA	NA	NA	NA	NA	NA	NA	NA
AC016493.1	NA	NA	NA	NA	NA	0.018779	3.82744	0.043	0.006	1	NA	NA	NA	NA	NA	NA	NA	NA	NA	NA
AL391832.4	NA	NA	NA	NA	NA	0.0211118	3.82744	0.043	0.006	1	NA	NA	NA	NA	NA	NA	NA	NA	NA	NA
AC107021.2	NA	NA	NA	NA	NA	0.0211118	3.82744	0.043	0.006	1	NA	NA	NA	NA	NA	NA	NA	NA	NA	NA
CFAP99	NA	NA	NA	NA	NA	0.0211118	3.82744	0.043	0.006	1	NA	NA	NA	NA	NA	NA	NA	NA	NA	NA
DOK5	0.00592031	2.20474	0.022	0.005	1	0.00930044	3.82744	0.043	0.005	1	NA	NA	NA	NA	NA	NA	NA	NA	NA	NA
MUCL3	NA	NA	NA	NA	NA	0.0145735	3.7868	0.043	0.005	1	NA	NA	NA	NA	NA	NA	NA	NA	NA	NA
MCF2	NA	NA	NA	NA	NA	0.0166145	3.7868	0.043	0.006	1	NA	NA	NA	NA	NA	NA	NA	NA	NA	NA
LINC02300	NA	NA	NA	NA	NA	0.018779	3.7868	0.043	0.006	1	NA	NA	NA	NA	NA	NA	NA	NA	NA	NA
AC090559.1	NA	NA	NA	NA	NA	0.0211373	3.7868	0.043	0.006	1	NA	NA	NA	NA	NA	NA	NA	NA	NA	NA
AC078929.1	NA	NA	NA	NA	NA	0.0211373	3.7868	0.043	0.006	1	NA	NA	NA	NA	NA	NA	NA	NA	NA	NA
AC010336.3	NA	NA	NA	NA	NA	0.0211373	3.7868	0.043	0.006	1	NA	NA	NA	NA	NA	NA	NA	NA	NA	NA
AC064874.1	NA	NA	NA	NA	NA	0.0236161	3.7868	0.043	0.006	1	NA	NA	NA	NA	NA	NA	NA	NA	NA	NA
AC139491.1	NA	NA	NA	NA	NA	0.0236161	3.7868	0.043	0.006	1	NA	NA	NA	NA	NA	NA	NA	NA	NA	NA
ZNF154	NA	NA	NA	NA	NA	0.000136672	3.76033	0.087	0.009	1	NA	NA	NA	NA	NA	NA	NA	NA	NA	NA
HIST1H3D	NA	NA	NA	NA	NA	0.012681	3.74727	0.043	0.005	1	NA	NA	NA	NA	NA	NA	NA	NA	NA	NA
LINC02235	NA	NA	NA	NA	NA	0.0145933	3.74727	0.043	0.005	1	NA	NA	NA	NA	NA	NA	NA	NA	NA	NA
AC010547.1	NA	NA	NA	NA	NA	0.0262661	3.74727	0.043	0.006	1	NA	NA	NA	NA	NA	NA	NA	NA	NA	NA
UGT2B11	NA	NA	NA	NA	NA	0.0211635	3.7088	0.043	0.006	1	NA	NA	NA	NA	NA	NA	NA	NA	NA	NA
AC024559.1	NA	NA	NA	NA	NA	0.029059	3.7088	0.043	0.006	1	NA	NA	NA	NA	NA	NA	NA	NA	NA	NA
AC131159.2	NA	NA	NA	NA	NA	0.029059	3.7088	0.043	0.006	1	NA	NA	NA	NA	NA	NA	NA	NA	NA	NA
LINC02816	2.94898e-05	2.71376	0.037	0.006	0.75205	0.029059	3.7088	0.043	0.006	1	NA	NA	NA	NA	NA	NA	NA	NA	NA	NA
PACSIN1	0.0271903	2.16627	0.022	0.006	1	0.029059	3.7088	0.043	0.006	1	NA	NA	NA	NA	NA	NA	NA	NA	NA	NA
AP006261.1	NA	NA	NA	NA	NA	0.0237008	3.67132	0.043	0.006	1	NA	NA	NA	NA	NA	NA	NA	NA	NA	NA
TNK2-AS1	NA	NA	NA	NA	NA	0.0319916	3.67132	0.043	0.007	1	NA	NA	NA	NA	NA	NA	NA	NA	NA	NA
AC008875.1	NA	NA	NA	NA	NA	0.0319916	3.67132	0.043	0.007	1	NA	NA	NA	NA	NA	NA	NA	NA	NA	NA
LINC02732	0.219859	1.67723	0.015	0.006	1	0.0263267	3.67132	0.043	0.006	1	NA	NA	NA	NA	NA	NA	NA	NA	NA	NA
LINC02631	NA	NA	NA	NA	NA	0.0350605	3.6348	0.043	0.007	1	NA	NA	NA	NA	NA	NA	NA	NA	NA	NA
LINC02767	NA	NA	NA	NA	NA	0.035097	3.59917	0.043	0.007	1	NA	NA	NA	NA	NA	NA	NA	NA	NA	NA
LINC00901	0.266917	1.64161	0.015	0.007	1	0.035097	3.59917	0.043	0.007	1	NA	NA	NA	NA	NA	NA	NA	NA	NA	NA
AC022239.1	NA	NA	NA	NA	NA	0.0320971	3.56441	0.043	0.007	1	NA	NA	NA	NA	NA	NA	NA	NA	NA	NA
AC072022.1	NA	NA	NA	NA	NA	0.0415925	3.56441	0.043	0.007	1	NA	NA	NA	NA	NA	NA	NA	NA	NA	NA
TMEM246-AS1	NA	NA	NA	NA	NA	0.0415925	3.56441	0.043	0.007	1	NA	NA	NA	NA	NA	NA	NA	NA	NA	NA
SPIB	0.251194	1.60684	0.015	0.007	1	0.0320971	3.56441	0.043	0.007	1	NA	NA	NA	NA	NA	NA	NA	NA	NA	NA
AL121839.2	0.0394431	1.98793	0.022	0.007	1	0.0383413	3.53046	0.043	0.007	1	NA	NA	NA	NA	NA	NA	NA	NA	NA	NA
AL139035.1	0.04406	1.98793	0.022	0.007	1	0.0416336	3.53046	0.043	0.007	1	NA	NA	NA	NA	NA	NA	NA	NA	NA	NA
RXFP4	NA	NA	NA	NA	NA	0.0416765	3.49729	0.043	0.007	1	NA	NA	NA	NA	NA	NA	NA	NA	NA	NA
AC093928.1	NA	NA	NA	NA	NA	0.0450912	3.49729	0.043	0.007	1	NA	NA	NA	NA	NA	NA	NA	NA	NA	NA
AC009269.5	NA	NA	NA	NA	NA	0.048624	3.49729	0.043	0.008	1	NA	NA	NA	NA	NA	NA	NA	NA	NA	NA
AC093627.4	NA	NA	NA	NA	NA	0.0417195	3.46487	0.043	0.007	1	NA	NA	NA	NA	NA	NA	NA	NA	NA	NA
AC073130.1	NA	NA	NA	NA	NA	0.0417195	3.46487	0.043	0.007	1	NA	NA	NA	NA	NA	NA	NA	NA	NA	NA
SLC2A7	NA	NA	NA	NA	NA	0.0523168	3.46487	0.043	0.008	1	NA	NA	NA	NA	NA	NA	NA	NA	NA	NA
AC016549.1	NA	NA	NA	NA	NA	0.0561222	3.43316	0.043	0.008	1	NA	NA	NA	NA	NA	NA	NA	NA	NA	NA
AC021269.3	NA	NA	NA	NA	NA	0.0561222	3.43316	0.043	0.008	1	NA	NA	NA	NA	NA	NA	NA	NA	NA	NA
AL008729.1	0.366412	1.4756	0.015	0.008	1	0.0561222	3.43316	0.043	0.008	1	NA	NA	NA	NA	NA	NA	NA	NA	NA	NA
GSDMA	NA	NA	NA	NA	NA	0.0561723	3.40213	0.043	0.008	1	NA	NA	NA	NA	NA	NA	NA	NA	NA	NA
AC096586.1	NA	NA	NA	NA	NA	0.0600359	3.40213	0.043	0.008	1	NA	NA	NA	NA	NA	NA	NA	NA	NA	NA
AC016576.1	NA	NA	NA	NA	NA	0.0600359	3.40213	0.043	0.008	1	NA	NA	NA	NA	NA	NA	NA	NA	NA	NA
AL512656.1	0.0720168	1.82923	0.022	0.008	1	0.0561723	3.40213	0.043	0.008	1	NA	NA	NA	NA	NA	NA	NA	NA	NA	NA
AC022424.1	NA	NA	NA	NA	NA	0.0488133	3.37176	0.043	0.008	1	NA	NA	NA	NA	NA	NA	NA	NA	NA	NA
FGF12-AS1	NA	NA	NA	NA	NA	0.0562779	3.34201	0.043	0.008	1	NA	NA	NA	NA	NA	NA	NA	NA	NA	NA
AL157786.1	NA	NA	NA	NA	NA	0.0601434	3.34201	0.043	0.008	1	NA	NA	NA	NA	NA	NA	NA	NA	NA	NA
FOXD4	NA	NA	NA	NA	NA	0.0641083	3.34201	0.043	0.008	1	NA	NA	NA	NA	NA	NA	NA	NA	NA	NA
ACE	NA	NA	NA	NA	NA	0.0641083	3.34201	0.043	0.008	1	NA	NA	NA	NA	NA	NA	NA	NA	NA	NA
Z99127.1	NA	NA	NA	NA	NA	0.0681716	3.34201	0.043	0.008	1	NA	NA	NA	NA	NA	NA	NA	NA	NA	NA
AL929601.1	0.400634	1.38445	0.015	0.008	1	0.0641083	3.34201	0.043	0.008	1	NA	NA	NA	NA	NA	NA	NA	NA	NA	NA
OTOGL	NA	NA	NA	NA	NA	0.00536946	3.31287	0.043	0.004	1	NA	NA	NA	NA	NA	NA	NA	NA	NA	NA
SLC13A2	NA	NA	NA	NA	NA	0.0453185	3.31287	0.043	0.007	1	NA	NA	NA	NA	NA	NA	NA	NA	NA	NA
AC016738.2	NA	NA	NA	NA	NA	0.0723853	3.31287	0.043	0.009	1	NA	NA	NA	NA	NA	NA	NA	NA	NA	NA
AC027811.1	NA	NA	NA	NA	NA	0.0723853	3.31287	0.043	0.009	1	NA	NA	NA	NA	NA	NA	NA	NA	NA	NA
AC024075.3	NA	NA	NA	NA	NA	0.0723853	3.31287	0.043	0.009	1	NA	NA	NA	NA	NA	NA	NA	NA	NA	NA
LINC01143	NA	NA	NA	NA	NA	0.0810842	3.25628	0.043	0.009	1	NA	NA	NA	NA	NA	NA	NA	NA	NA	NA
C2orf73	NA	NA	NA	NA	NA	0.0811472	3.2288	0.043	0.009	1	NA	NA	NA	NA	NA	NA	NA	NA	NA	NA
CALCR	NA	NA	NA	NA	NA	0.0525662	3.20184	0.043	0.008	1	NA	NA	NA	NA	NA	NA	NA	NA	NA	NA
AL121790.2	NA	NA	NA	NA	NA	0.0901186	3.20184	0.043	0.009	1	NA	NA	NA	NA	NA	NA	NA	NA	NA	NA
AL121845.1	NA	NA	NA	NA	NA	0.0901186	3.20184	0.043	0.009	1	NA	NA	NA	NA	NA	NA	NA	NA	NA	NA
AC011447.3	0.503137	1.24427	0.015	0.009	1	0.0901186	3.20184	0.043	0.009	1	NA	NA	NA	NA	NA	NA	NA	NA	NA	NA
AC148477.3	NA	NA	NA	NA	NA	0.0901856	3.17536	0.043	0.009	1	NA	NA	NA	NA	NA	NA	NA	NA	NA	NA
DACT3-AS1	NA	NA	NA	NA	NA	0.0901856	3.17536	0.043	0.009	1	NA	NA	NA	NA	NA	NA	NA	NA	NA	NA
SMIM10	NA	NA	NA	NA	NA	0.081349	3.14937	0.043	0.009	1	NA	NA	NA	NA	NA	NA	NA	NA	NA	NA
AC008676.1	NA	NA	NA	NA	NA	0.094821	3.14937	0.043	0.009	1	NA	NA	NA	NA	NA	NA	NA	NA	NA	NA
AL592430.1	0.132043	1.60684	0.022	0.009	1	0.094821	3.14937	0.043	0.009	1	NA	NA	NA	NA	NA	NA	NA	NA	NA	NA
IGFBP5	0.187953	2.53155	0.015	0.006	1	0.0214272	3.09874	0.043	0.006	1	NA	NA	NA	NA	NA	NA	NA	NA	NA	NA
ADAMTS18	NA	NA	NA	NA	NA	0.0604756	3.04983	0.043	0.008	1	NA	NA	NA	NA	NA	NA	NA	NA	NA	NA
LINC02315	NA	NA	NA	NA	NA	0.0731965	2.86926	0.043	0.009	1	NA	NA	NA	NA	NA	NA	NA	NA	NA	NA
LINC02804	0.812844	0.732372	0.015	0.013	1	0.187903	2.68994	0.043	0.013	1	NA	NA	NA	NA	NA	NA	NA	NA	NA	NA
LINC01374	0.149597	1.58131	0.022	0.01	1	0.633583	2.12383	0	0.01	1	NA	NA	NA	NA	NA	NA	NA	NA	NA	NA
AL121928.1	0.554142	1.16627	0.015	0.01	1	0.633583	2.12383	0	0.01	1	NA	NA	NA	NA	NA	NA	NA	NA	NA	NA
AC011468.5	NA	NA	NA	NA	NA	0.444432	1.97944	0.043	0.021	1	NA	NA	NA	NA	NA	NA	NA	NA	NA	NA
AL160006.1	NA	NA	NA	NA	NA	0.497045	1.90144	0.043	0.022	1	NA	NA	NA	NA	NA	NA	NA	NA	NA	NA
ADAMTSL4	0.450017	0.686276	0.037	0.027	1	0.612317	1.6621	0.043	0.026	1	NA	NA	NA	NA	NA	NA	NA	NA	NA	NA
AL022345.4	NA	NA	NA	NA	NA	0.621876	1.64384	0.043	0.027	1	NA	NA	NA	NA	NA	NA	NA	NA	NA	NA
BRWD1-AS2	0.0557819	-1.93453	0	0.027	1	0.612797	1.6348	0.043	0.026	1	NA	NA	NA	NA	NA	NA	NA	NA	NA	NA
AP000866.6	NA	NA	NA	NA	NA	0.721973	1.47291	0.043	0.031	1	NA	NA	NA	NA	NA	NA	NA	NA	NA	NA
HPSE	0.263524	0.432343	0.104	0.078	1	0.0888512	1.39601	0.174	0.078	1	NA	NA	NA	NA	NA	NA	NA	NA	NA	NA
SAXO1	0.7474	0.204743	0.015	0.019	1	0.509901	1.20184	0	0.019	1	NA	NA	NA	NA	NA	NA	NA	NA	NA	NA
AP001981.2	0.333221	-0.367164	0.007	0.019	1	0.509901	1.20184	0	0.019	1	NA	NA	NA	NA	NA	NA	NA	NA	NA	NA
AP000331.1	0.581501	-0.258229	0.157	0.135	1	0.194248	1.18986	0.217	0.135	1	NA	NA	NA	NA	NA	NA	NA	NA	NA	NA
ERFL	0.115136	-1.36716	0	0.018	1	0.514001	1.17536	0	0.018	1	NA	NA	NA	NA	NA	NA	NA	NA	NA	NA
CORO2A	0.00360919	0.786923	0.172	0.096	1	0.0547087	1.13654	0.217	0.095	1	NA	NA	NA	NA	NA	NA	NA	NA	NA	NA
LPP-AS1	0.327937	-0.418694	0.007	0.019	1	0.503856	1.12383	0	0.019	1	NA	NA	NA	NA	NA	NA	NA	NA	NA	NA
C9orf43	0.298243	-0.534171	0.022	0.04	1	0.92544	1.03786	0.043	0.04	1	NA	NA	NA	NA	NA	NA	NA	NA	NA	NA
AC007620.2	NA	NA	NA	NA	NA	0.484508	1.02599	0	0.021	1	NA	NA	NA	NA	NA	NA	NA	NA	NA	NA
AL035587.1	0.547073	0.264449	0.097	0.082	1	0.405423	1.00544	0.13	0.082	1	NA	NA	NA	NA	NA	NA	NA	NA	NA	NA
AC011379.1	0.0803653	1.19918	0.045	0.022	1	0.471648	0.945496	0	0.022	1	NA	NA	NA	NA	NA	NA	NA	NA	NA	NA
RBFOX3	0.559503	0.124029	0.627	0.602	1	0.0633328	0.879619	0.783	0.594	1	NA	NA	NA	NA	NA	NA	NA	NA	NA	NA
AC092650.1	0.253012	0.679487	0.09	0.065	1	0.677754	0.834327	0.087	0.065	1	NA	NA	NA	NA	NA	NA	NA	NA	NA	NA
PDE12	NA	NA	NA	NA	NA	0.00243818	0.821217	0.87	0.597	1	NA	NA	NA	NA	NA	NA	NA	NA	NA	NA
PAN3-AS1	0.133028	1.04164	0.045	0.024	1	0.450774	0.796852	0	0.024	1	NA	NA	NA	NA	NA	NA	NA	NA	NA	NA
VPS13D	NA	NA	NA	NA	NA	0.00990973	0.758744	0.783	0.504	1	NA	NA	NA	NA	NA	NA	NA	NA	NA	NA
RMDN2	0.567155	0.145499	0.284	0.262	1	0.149269	0.699336	0.391	0.26	1	NA	NA	NA	NA	NA	NA	NA	NA	NA	NA
LANCL1-AS1	0.589005	0.436916	0.06	0.05	1	0.890785	0.671321	0.043	0.05	1	NA	NA	NA	NA	NA	NA	NA	NA	NA	NA
WWP1	0.0348142	0.28778	0.918	0.862	1	0.0251872	0.65557	0.87	0.848	1	NA	NA	NA	NA	NA	NA	NA	NA	NA	NA
ATRN	0.238167	0.141909	0.881	0.804	1	0.0432464	0.633937	0.783	0.788	1	NA	NA	NA	NA	NA	NA	NA	NA	NA	NA
ASB16-AS1	NA	NA	NA	NA	NA	0.117607	0.627087	0.609	0.533	1	NA	NA	NA	NA	NA	NA	NA	NA	NA	NA
GATA2-AS1	0.133233	-0.952126	0.022	0.051	1	0.872318	0.603577	0.043	0.051	1	NA	NA	NA	NA	NA	NA	NA	NA	NA	NA
DANT2	0.0363804	0.244591	0.851	0.794	1	0.337964	0.584388	0.783	0.779	1	NA	NA	NA	NA	NA	NA	NA	NA	NA	NA
ZNF275	NA	NA	NA	NA	NA	0.24779	0.581684	0.304	0.199	1	NA	NA	NA	NA	NA	NA	NA	NA	NA	NA
HEATR5B	NA	NA	NA	NA	NA	0.075859	0.567964	0.652	0.555	1	NA	NA	NA	NA	NA	NA	NA	NA	NA	NA
ACTR3B	0.00891444	0.390968	0.597	0.503	1	0.341494	0.526089	0.522	0.497	1	NA	NA	NA	NA	NA	NA	NA	NA	NA	NA
AP002336.2	0.732084	-0.162652	0.172	0.181	1	0.980837	0.519714	0.174	0.18	1	NA	NA	NA	NA	NA	NA	NA	NA	NA	NA
C1orf216	0.222297	-0.126463	0.44	0.505	1	0.120664	0.477119	0.652	0.499	1	NA	NA	NA	NA	NA	NA	NA	NA	NA	NA
CHD7	0.0738596	0.309585	0.687	0.654	1	0.125024	0.476518	0.783	0.643	1	NA	NA	NA	NA	NA	NA	NA	NA	NA	NA
RNF217	0.167896	0.305907	0.627	0.573	1	0.15354	0.476438	0.609	0.567	1	NA	NA	NA	NA	NA	NA	NA	NA	NA	NA
C2orf76	0.0554807	0.250279	0.612	0.529	1	0.202021	0.47526	0.609	0.522	1	NA	NA	NA	NA	NA	NA	NA	NA	NA	NA
BAG6	NA	NA	NA	NA	NA	0.00869516	0.465861	1	0.926	1	NA	NA	NA	NA	NA	NA	NA	NA	NA	NA
TLX2	0.124308	-1.1015	0.007	0.03	1	0.401221	0.46487	0	0.03	1	NA	NA	NA	NA	NA	NA	NA	NA	NA	NA
MT-ATP6	5.58486e-07	-0.272605	1	0.999	0.0142425	0.0010199	0.458679	1	0.999	1	NA	NA	NA	NA	NA	NA	NA	NA	NA	NA
DGKZ	NA	NA	NA	NA	NA	0.0699229	0.452898	0.913	0.696	1	NA	NA	NA	NA	NA	NA	NA	NA	NA	NA
AARS2	NA	NA	NA	NA	NA	0.774594	0.444532	0.261	0.246	1	NA	NA	NA	NA	NA	NA	NA	NA	NA	NA
BX255925.3	0.0151179	0.77999	0.187	0.119	1	0.880122	0.429246	0.13	0.119	1	NA	NA	NA	NA	NA	NA	NA	NA	NA	NA
BPHL	0.217125	0.15392	0.672	0.604	1	0.144483	0.426956	0.783	0.597	1	NA	NA	NA	NA	NA	NA	NA	NA	NA	NA
AC092803.3	0.588839	0.364668	0.104	0.092	1	0.935439	0.417565	0.087	0.091	1	NA	NA	NA	NA	NA	NA	NA	NA	NA	NA
FBXL19	0.82038	0.148034	0.328	0.324	1	0.734302	0.416272	0.261	0.323	1	NA	NA	NA	NA	NA	NA	NA	NA	NA	NA
LAG3	0.659288	0.666962	0.037	0.031	1	0.392776	0.402135	0	0.031	1	NA	NA	NA	NA	NA	NA	NA	NA	NA	NA
AC080075.1	0.0584951	-0.750711	0.045	0.093	1	0.916932	0.389401	0.087	0.093	1	NA	NA	NA	NA	NA	NA	NA	NA	NA	NA
FBH1	0.169378	0.10536	0.806	0.788	1	0.0879339	0.389063	0.783	0.774	1	NA	NA	NA	NA	NA	NA	NA	NA	NA	NA
ARMC10	NA	NA	NA	NA	NA	0.00402433	0.38377	1	0.989	1	NA	NA	NA	NA	NA	NA	NA	NA	NA	NA
SCAF1	NA	NA	NA	NA	NA	0.0610936	0.378963	0.913	0.936	1	NA	NA	NA	NA	NA	NA	NA	NA	NA	NA
HSPB1	0.000219114	-0.157143	1	1	1	0.00393241	0.375103	1	1	1	NA	NA	NA	NA	NA	NA	NA	NA	NA	NA
HAGH	NA	NA	NA	NA	NA	0.0203511	0.373305	1	0.968	1	NA	NA	NA	NA	NA	NA	NA	NA	NA	NA
SATB2	NA	NA	NA	NA	NA	0.53486	0.356811	0.261	0.352	1	NA	NA	NA	NA	NA	NA	NA	NA	NA	NA
NF1	NA	NA	NA	NA	NA	0.0442398	0.354094	1	0.968	1	NA	NA	NA	NA	NA	NA	NA	NA	NA	NA
PHF14	0.121384	0.173219	0.993	0.986	1	0.137428	0.352529	1	0.981	1	NA	NA	NA	NA	NA	NA	NA	NA	NA	NA
TOR1AIP1	NA	NA	NA	NA	NA	0.0291652	0.34428	0.957	0.82	1	NA	NA	NA	NA	NA	NA	NA	NA	NA	NA
SLC35F5	NA	NA	NA	NA	NA	0.530487	0.34139	0.87	0.852	1	NA	NA	NA	NA	NA	NA	NA	NA	NA	NA
LARP4B	0.184006	-0.122922	0.896	0.895	1	0.110463	0.341119	0.957	0.882	1	NA	NA	NA	NA	NA	NA	NA	NA	NA	NA
MAPKAPK2	0.0723436	-0.269817	0.597	0.647	1	0.559802	0.339317	0.652	0.639	1	NA	NA	NA	NA	NA	NA	NA	NA	NA	NA
CLPTM1L	0.0907166	-0.122189	0.993	0.999	1	0.0127288	0.337582	1	0.998	1	NA	NA	NA	NA	NA	NA	NA	NA	NA	NA
STIM1	NA	NA	NA	NA	NA	0.303891	0.326263	0.652	0.666	1	NA	NA	NA	NA	NA	NA	NA	NA	NA	NA
RPUSD2	0.00607027	-0.410232	0.358	0.484	1	0.472711	0.322114	0.522	0.478	1	NA	NA	NA	NA	NA	NA	NA	NA	NA	NA
RUBCN	NA	NA	NA	NA	NA	0.570545	0.320099	0.391	0.335	1	NA	NA	NA	NA	NA	NA	NA	NA	NA	NA
MAP2K4	NA	NA	NA	NA	NA	0.209576	0.311997	0.826	0.847	1	NA	NA	NA	NA	NA	NA	NA	NA	NA	NA
SPRYD3	0.234836	0.115855	0.642	0.594	1	0.620599	0.304343	0.609	0.589	1	NA	NA	NA	NA	NA	NA	NA	NA	NA	NA
POLG	NA	NA	NA	NA	NA	0.308331	0.29743	0.783	0.678	1	NA	NA	NA	NA	NA	NA	NA	NA	NA	NA
HSD17B11	NA	NA	NA	NA	NA	0.0950601	0.296964	0.957	0.919	1	NA	NA	NA	NA	NA	NA	NA	NA	NA	NA
EID2	0.00115342	-0.288021	0.948	0.944	1	0.222799	0.291467	0.957	0.927	1	NA	NA	NA	NA	NA	NA	NA	NA	NA	NA
PHF2	0.81715	-0.122176	0.455	0.447	1	0.715733	0.286796	0.478	0.443	1	NA	NA	NA	NA	NA	NA	NA	NA	NA	NA
ENTPD4	0.15515	0.176527	0.739	0.667	1	0.421408	0.283386	0.739	0.657	1	NA	NA	NA	NA	NA	NA	NA	NA	NA	NA
GNB2	NA	NA	NA	NA	NA	0.0107745	0.283018	1	1	1	NA	NA	NA	NA	NA	NA	NA	NA	NA	NA
AP2A1	NA	NA	NA	NA	NA	0.101601	0.281878	1	0.909	1	NA	NA	NA	NA	NA	NA	NA	NA	NA	NA
MSRB2	NA	NA	NA	NA	NA	0.167729	0.276702	1	0.863	1	NA	NA	NA	NA	NA	NA	NA	NA	NA	NA
NCOA2	0.0934877	-0.139244	0.836	0.839	1	0.403954	0.264515	0.783	0.823	1	NA	NA	NA	NA	NA	NA	NA	NA	NA	NA
TMEM104	NA	NA	NA	NA	NA	0.80864	0.25506	0.391	0.459	1	NA	NA	NA	NA	NA	NA	NA	NA	NA	NA
THADA	NA	NA	NA	NA	NA	0.407188	0.253076	0.913	0.819	1	NA	NA	NA	NA	NA	NA	NA	NA	NA	NA
XRN2	NA	NA	NA	NA	NA	0.00762948	0.251795	1	1	1	NA	NA	NA	NA	NA	NA	NA	NA	NA	NA
SNAP29	NA	NA	NA	NA	NA	0.309671	0.249364	0.783	0.761	1	NA	NA	NA	NA	NA	NA	NA	NA	NA	NA
MINPP1	0.173489	-0.137096	0.94	0.876	1	0.20294	0.246986	0.87	0.863	1	NA	NA	NA	NA	NA	NA	NA	NA	NA	NA
USP34	0.0507027	0.185621	0.985	0.991	1	0.157996	0.244907	1	0.986	1	NA	NA	NA	NA	NA	NA	NA	NA	NA	NA
ZER1	NA	NA	NA	NA	NA	0.722246	0.23967	0.565	0.549	1	NA	NA	NA	NA	NA	NA	NA	NA	NA	NA
TASOR2	0.0883604	0.115495	0.985	0.949	1	0.122178	0.230207	1	0.934	1	NA	NA	NA	NA	NA	NA	NA	NA	NA	NA
RB1	NA	NA	NA	NA	NA	0.411176	0.229639	0.913	0.832	1	NA	NA	NA	NA	NA	NA	NA	NA	NA	NA
TMBIM4	0.27057	0.160404	0.985	0.974	1	0.338754	0.219389	0.913	0.963	1	NA	NA	NA	NA	NA	NA	NA	NA	NA	NA
AP002498.1	0.312777	0.646012	0.052	0.036	1	0.356305	0.208531	0	0.036	1	NA	NA	NA	NA	NA	NA	NA	NA	NA	NA
SERPINB6	NA	NA	NA	NA	NA	0.168683	0.192728	0.913	0.97	1	NA	NA	NA	NA	NA	NA	NA	NA	NA	NA
SF3A1	NA	NA	NA	NA	NA	0.168352	0.191603	1	0.939	1	NA	NA	NA	NA	NA	NA	NA	NA	NA	NA
ACER3	0.195097	0.123267	0.851	0.849	1	0.362552	0.188928	0.826	0.837	1	NA	NA	NA	NA	NA	NA	NA	NA	NA	NA
ERCC3	NA	NA	NA	NA	NA	0.37935	0.187004	0.87	0.869	1	NA	NA	NA	NA	NA	NA	NA	NA	NA	NA
METTL2A	NA	NA	NA	NA	NA	0.59053	0.186259	1	0.882	1	NA	NA	NA	NA	NA	NA	NA	NA	NA	NA
SH3GLB2	0.0862167	0.150443	0.933	0.844	1	0.69511	0.185784	0.87	0.831	1	NA	NA	NA	NA	NA	NA	NA	NA	NA	NA
ERP29	1.33344e-05	-0.179046	1	1	0.340055	0.140495	0.184829	1	1	1	NA	NA	NA	NA	NA	NA	NA	NA	NA	NA
TBC1D10B	NA	NA	NA	NA	NA	0.657568	0.184348	0.783	0.778	1	NA	NA	NA	NA	NA	NA	NA	NA	NA	NA
RAC1	0.00074495	0.116019	1	1	1	0.0160369	0.182207	1	1	1	NA	NA	NA	NA	NA	NA	NA	NA	NA	NA
CLASP2	0.0505926	-0.184893	0.828	0.877	1	0.396383	0.181181	0.783	0.864	1	NA	NA	NA	NA	NA	NA	NA	NA	NA	NA
POM121C	0.192884	0.118308	0.806	0.759	1	0.86702	0.180377	0.652	0.75	1	NA	NA	NA	NA	NA	NA	NA	NA	NA	NA
GNB1	NA	NA	NA	NA	NA	0.224169	0.178425	1	0.999	1	NA	NA	NA	NA	NA	NA	NA	NA	NA	NA
DNM2	NA	NA	NA	NA	NA	0.250111	0.177588	0.87	0.873	1	NA	NA	NA	NA	NA	NA	NA	NA	NA	NA
SEC23IP	NA	NA	NA	NA	NA	0.433631	0.172377	0.913	0.905	1	NA	NA	NA	NA	NA	NA	NA	NA	NA	NA
DPP3	NA	NA	NA	NA	NA	0.47408	0.156286	0.913	0.874	1	NA	NA	NA	NA	NA	NA	NA	NA	NA	NA
LLGL1	0.495952	0.139624	0.403	0.383	1	0.816091	0.152592	0.348	0.381	1	NA	NA	NA	NA	NA	NA	NA	NA	NA	NA
PPP2R5E	NA	NA	NA	NA	NA	0.508063	0.143584	1	0.95	1	NA	NA	NA	NA	NA	NA	NA	NA	NA	NA
MACO1	0.438517	-0.12917	0.687	0.703	1	0.455492	0.142942	0.783	0.692	1	NA	NA	NA	NA	NA	NA	NA	NA	NA	NA
NPIPB9	0.00296485	1.28809	0.09	0.039	1	0.337396	0.136544	0	0.039	1	NA	NA	NA	NA	NA	NA	NA	NA	NA	NA
MAPK1	NA	NA	NA	NA	NA	0.898389	0.135651	0.826	0.844	1	NA	NA	NA	NA	NA	NA	NA	NA	NA	NA
KIAA2013	NA	NA	NA	NA	NA	0.612115	0.135633	0.783	0.805	1	NA	NA	NA	NA	NA	NA	NA	NA	NA	NA
PHF8	NA	NA	NA	NA	NA	0.694348	0.134153	0.522	0.467	1	NA	NA	NA	NA	NA	NA	NA	NA	NA	NA
EIF2S3	NA	NA	NA	NA	NA	0.234348	0.129856	1	1	1	NA	NA	NA	NA	NA	NA	NA	NA	NA	NA
PLEKHA6	NA	NA	NA	NA	NA	0.96511	0.129063	0.696	0.715	1	NA	NA	NA	NA	NA	NA	NA	NA	NA	NA
EMSY	0.174633	0.132006	0.731	0.684	1	0.731023	0.127512	0.696	0.674	1	NA	NA	NA	NA	NA	NA	NA	NA	NA	NA
CCDC22	0.424939	0.118843	0.679	0.659	1	0.998565	0.125782	0.609	0.651	1	NA	NA	NA	NA	NA	NA	NA	NA	NA	NA
ERVK3-1	NA	NA	NA	NA	NA	0.286861	0.123548	1	0.991	1	NA	NA	NA	NA	NA	NA	NA	NA	NA	NA
ATP6V1D	NA	NA	NA	NA	NA	0.823787	0.1188	0.913	0.907	1	NA	NA	NA	NA	NA	NA	NA	NA	NA	NA
GCDH	0.37203	0.160241	0.47	0.436	1	0.93312	0.113924	0.435	0.433	1	NA	NA	NA	NA	NA	NA	NA	NA	NA	NA
RBM18	NA	NA	NA	NA	NA	0.721658	0.108413	0.826	0.795	1	NA	NA	NA	NA	NA	NA	NA	NA	NA	NA
ZZEF1	NA	NA	NA	NA	NA	0.997703	0.106077	0.652	0.712	1	NA	NA	NA	NA	NA	NA	NA	NA	NA	NA
MTA3	NA	NA	NA	NA	NA	0.882932	0.102574	0.783	0.846	1	NA	NA	NA	NA	NA	NA	NA	NA	NA	NA
COMMD9	0.261737	-0.139023	0.873	0.871	1	0.948823	0.10141	0.87	0.857	1	NA	NA	NA	NA	NA	NA	NA	NA	NA	NA
GRSF1	NA	NA	NA	NA	NA	0.519789	0.100626	0.957	0.981	1	NA	NA	NA	NA	NA	NA	NA	NA	NA	NA
RPL18	NA	NA	NA	NA	NA	0.0983909	-0.10096	1	1	1	NA	NA	NA	NA	NA	NA	NA	NA	NA	NA
RAB18	NA	NA	NA	NA	NA	0.610379	-0.108257	0.957	0.985	1	NA	NA	NA	NA	NA	NA	NA	NA	NA	NA
TIGD1	0.401681	-0.1889	0.179	0.207	1	0.665284	-0.111517	0.174	0.206	1	NA	NA	NA	NA	NA	NA	NA	NA	NA	NA
MAP3K9	0.00418162	-0.564392	0.179	0.298	1	0.480638	-0.113398	0.217	0.296	1	NA	NA	NA	NA	NA	NA	NA	NA	NA	NA
PIK3CB	0.204662	-0.187449	0.664	0.703	1	0.351102	-0.117715	0.652	0.692	1	NA	NA	NA	NA	NA	NA	NA	NA	NA	NA
ACTR3	NA	NA	NA	NA	NA	0.482142	-0.122387	1	1	1	NA	NA	NA	NA	NA	NA	NA	NA	NA	NA
GLRX3	NA	NA	NA	NA	NA	0.218493	-0.123594	1	0.999	1	NA	NA	NA	NA	NA	NA	NA	NA	NA	NA
PRDX5	NA	NA	NA	NA	NA	0.238512	-0.128659	1	1	1	NA	NA	NA	NA	NA	NA	NA	NA	NA	NA
EFTUD2	0.026342	-0.140839	0.97	0.993	1	0.402699	-0.135379	0.957	0.988	1	NA	NA	NA	NA	NA	NA	NA	NA	NA	NA
RAB8A	0.160843	-0.12589	0.925	0.932	1	0.462869	-0.135467	0.87	0.919	1	NA	NA	NA	NA	NA	NA	NA	NA	NA	NA
RPS19BP1	NA	NA	NA	NA	NA	0.242401	-0.135998	1	0.998	1	NA	NA	NA	NA	NA	NA	NA	NA	NA	NA
THG1L	0.118168	0.130387	0.881	0.841	1	0.425403	-0.136034	0.826	0.829	1	NA	NA	NA	NA	NA	NA	NA	NA	NA	NA
DTWD2	NA	NA	NA	NA	NA	0.46706	-0.136474	0.348	0.424	1	NA	NA	NA	NA	NA	NA	NA	NA	NA	NA
USP16	NA	NA	NA	NA	NA	0.530487	-0.137019	0.957	0.927	1	NA	NA	NA	NA	NA	NA	NA	NA	NA	NA
PFKM	0.292252	0.147526	0.657	0.611	1	0.498537	-0.137543	0.522	0.603	1	NA	NA	NA	NA	NA	NA	NA	NA	NA	NA
ZNHIT1	NA	NA	NA	NA	NA	0.434672	-0.13921	1	0.993	1	NA	NA	NA	NA	NA	NA	NA	NA	NA	NA
RAB12	2.43786e-06	0.73529	0.619	0.437	0.0621703	0.636959	-0.143063	0.391	0.433	1	NA	NA	NA	NA	NA	NA	NA	NA	NA	NA
RPL7A	NA	NA	NA	NA	NA	0.0341982	-0.146419	1	1	1	NA	NA	NA	NA	NA	NA	NA	NA	NA	NA
CYB561D2	0.194628	-0.164854	0.903	0.868	1	0.587489	-0.148437	0.783	0.853	1	NA	NA	NA	NA	NA	NA	NA	NA	NA	NA
DCTN2	NA	NA	NA	NA	NA	0.20013	-0.150769	1	0.998	1	NA	NA	NA	NA	NA	NA	NA	NA	NA	NA
CNBP	0.0431836	0.103234	1	1	1	0.222755	-0.154789	1	1	1	NA	NA	NA	NA	NA	NA	NA	NA	NA	NA
RBM10	NA	NA	NA	NA	NA	0.45843	-0.155892	0.783	0.823	1	NA	NA	NA	NA	NA	NA	NA	NA	NA	NA
BCAS2	0.0149381	0.169137	0.925	0.853	1	0.330699	-0.164079	0.783	0.841	1	NA	NA	NA	NA	NA	NA	NA	NA	NA	NA
SPTAN1	NA	NA	NA	NA	NA	0.438095	-0.164199	0.957	0.984	1	NA	NA	NA	NA	NA	NA	NA	NA	NA	NA
R3HCC1	0.021156	-0.247486	0.858	0.888	1	0.323697	-0.172928	0.783	0.876	1	NA	NA	NA	NA	NA	NA	NA	NA	NA	NA
POMZP3	0.350951	-0.125772	0.858	0.844	1	0.448422	-0.177703	0.739	0.831	1	NA	NA	NA	NA	NA	NA	NA	NA	NA	NA
MTG1	NA	NA	NA	NA	NA	0.258237	-0.179691	0.957	0.971	1	NA	NA	NA	NA	NA	NA	NA	NA	NA	NA
QRICH1	NA	NA	NA	NA	NA	0.588614	-0.183148	0.783	0.78	1	NA	NA	NA	NA	NA	NA	NA	NA	NA	NA
U2SURP	NA	NA	NA	NA	NA	0.245316	-0.188025	1	0.988	1	NA	NA	NA	NA	NA	NA	NA	NA	NA	NA
POLR2C	0.0109175	-0.168551	0.985	0.991	1	0.247182	-0.189234	1	0.986	1	NA	NA	NA	NA	NA	NA	NA	NA	NA	NA
RTF1	NA	NA	NA	NA	NA	0.318326	-0.19188	0.783	0.845	1	NA	NA	NA	NA	NA	NA	NA	NA	NA	NA
TAF12	0.00920904	0.235145	0.836	0.744	1	0.26767	-0.200156	0.652	0.731	1	NA	NA	NA	NA	NA	NA	NA	NA	NA	NA
AC004951.1	0.45362	0.326733	0.112	0.093	1	0.414614	-0.200624	0.043	0.093	1	NA	NA	NA	NA	NA	NA	NA	NA	NA	NA
TTC1	0.000388111	-0.252026	0.985	0.977	1	0.192375	-0.204199	0.957	0.968	1	NA	NA	NA	NA	NA	NA	NA	NA	NA	NA
GNAI3	NA	NA	NA	NA	NA	0.273112	-0.208627	1	0.96	1	NA	NA	NA	NA	NA	NA	NA	NA	NA	NA
EEF1G	NA	NA	NA	NA	NA	0.00155359	-0.220458	1	1	1	NA	NA	NA	NA	NA	NA	NA	NA	NA	NA
AC002558.3	NA	NA	NA	NA	NA	0.396431	-0.220696	0.043	0.095	1	NA	NA	NA	NA	NA	NA	NA	NA	NA	NA
DNAJC24	0.0115844	0.298805	0.709	0.605	1	0.536171	-0.224567	0.565	0.596	1	NA	NA	NA	NA	NA	NA	NA	NA	NA	NA
GLYR1	0.0763796	0.119928	0.91	0.836	1	0.21784	-0.22489	0.696	0.82	1	NA	NA	NA	NA	NA	NA	NA	NA	NA	NA
FOXK2	0.217134	-0.118332	0.873	0.842	1	0.350952	-0.227643	0.696	0.829	1	NA	NA	NA	NA	NA	NA	NA	NA	NA	NA
DHX8	0.0047921	-0.325556	0.813	0.859	1	0.293963	-0.227643	0.783	0.847	1	NA	NA	NA	NA	NA	NA	NA	NA	NA	NA
RPL14	NA	NA	NA	NA	NA	0.00143242	-0.22949	1	1	1	NA	NA	NA	NA	NA	NA	NA	NA	NA	NA
NAA15	NA	NA	NA	NA	NA	0.409481	-0.229977	0.826	0.841	1	NA	NA	NA	NA	NA	NA	NA	NA	NA	NA
ATG101	NA	NA	NA	NA	NA	0.26231	-0.230739	0.957	0.981	1	NA	NA	NA	NA	NA	NA	NA	NA	NA	NA
SIL1	NA	NA	NA	NA	NA	0.132707	-0.235217	0.826	0.86	1	NA	NA	NA	NA	NA	NA	NA	NA	NA	NA
PSMD5	0.12344	-0.147357	0.821	0.877	1	0.125087	-0.241476	0.739	0.861	1	NA	NA	NA	NA	NA	NA	NA	NA	NA	NA
TPM3	NA	NA	NA	NA	NA	0.0357207	-0.241633	1	1	1	NA	NA	NA	NA	NA	NA	NA	NA	NA	NA
UFC1	NA	NA	NA	NA	NA	0.0772442	-0.242445	1	0.998	1	NA	NA	NA	NA	NA	NA	NA	NA	NA	NA
MALT1	0.000228639	-0.458573	0.791	0.832	1	0.393456	-0.245289	0.696	0.818	1	NA	NA	NA	NA	NA	NA	NA	NA	NA	NA
SNX6	0.016394	0.107218	1	0.999	1	0.0979122	-0.246837	1	0.999	1	NA	NA	NA	NA	NA	NA	NA	NA	NA	NA
DMAC2	NA	NA	NA	NA	NA	0.228303	-0.248522	0.913	0.937	1	NA	NA	NA	NA	NA	NA	NA	NA	NA	NA
PRELID3B	NA	NA	NA	NA	NA	0.133507	-0.258694	1	0.979	1	NA	NA	NA	NA	NA	NA	NA	NA	NA	NA
CCDC15	0.101278	-0.824209	0.052	0.093	1	0.41172	-0.267278	0.043	0.093	1	NA	NA	NA	NA	NA	NA	NA	NA	NA	NA
KRR1	NA	NA	NA	NA	NA	0.206296	-0.276821	0.913	0.948	1	NA	NA	NA	NA	NA	NA	NA	NA	NA	NA
CHCHD3	NA	NA	NA	NA	NA	0.0326612	-0.279034	1	0.997	1	NA	NA	NA	NA	NA	NA	NA	NA	NA	NA
PSENEN	NA	NA	NA	NA	NA	0.00322017	-0.285103	1	1	1	NA	NA	NA	NA	NA	NA	NA	NA	NA	NA
INTS4	NA	NA	NA	NA	NA	0.408669	-0.285949	0.609	0.641	1	NA	NA	NA	NA	NA	NA	NA	NA	NA	NA
PGLS	NA	NA	NA	NA	NA	0.0140695	-0.308477	1	0.996	1	NA	NA	NA	NA	NA	NA	NA	NA	NA	NA
TXNDC9	NA	NA	NA	NA	NA	0.117845	-0.31329	0.87	0.939	1	NA	NA	NA	NA	NA	NA	NA	NA	NA	NA
PROSER1	NA	NA	NA	NA	NA	0.201283	-0.319401	0.217	0.348	1	NA	NA	NA	NA	NA	NA	NA	NA	NA	NA
ULK4	0.703185	-0.199574	0.53	0.5	1	0.242803	-0.32239	0.348	0.496	1	NA	NA	NA	NA	NA	NA	NA	NA	NA	NA
PSMB4	0.0942124	0.111647	1	0.996	1	0.0224583	-0.32363	0.957	0.994	1	NA	NA	NA	NA	NA	NA	NA	NA	NA	NA
RPL9	NA	NA	NA	NA	NA	3.87469e-05	-0.332774	1	1	1	NA	NA	NA	NA	NA	NA	NA	NA	NA	NA
SRA1	NA	NA	NA	NA	NA	0.0210613	-0.333446	1	0.991	1	NA	NA	NA	NA	NA	NA	NA	NA	NA	NA
GPR89A	NA	NA	NA	NA	NA	0.0569432	-0.334921	0.348	0.606	1	NA	NA	NA	NA	NA	NA	NA	NA	NA	NA
RAB30-DT	NA	NA	NA	NA	NA	0.0587758	-0.336535	0.609	0.759	1	NA	NA	NA	NA	NA	NA	NA	NA	NA	NA
ORC2	NA	NA	NA	NA	NA	0.143228	-0.342975	0.609	0.763	1	NA	NA	NA	NA	NA	NA	NA	NA	NA	NA
HSPA14	0.453877	-0.113051	0.522	0.541	1	0.302834	-0.343466	0.435	0.535	1	NA	NA	NA	NA	NA	NA	NA	NA	NA	NA
LMF2	NA	NA	NA	NA	NA	0.0578037	-0.360323	0.783	0.854	1	NA	NA	NA	NA	NA	NA	NA	NA	NA	NA
PIGP	NA	NA	NA	NA	NA	0.10517	-0.364152	0.739	0.802	1	NA	NA	NA	NA	NA	NA	NA	NA	NA	NA
MRPS9	NA	NA	NA	NA	NA	0.0912372	-0.372251	0.696	0.802	1	NA	NA	NA	NA	NA	NA	NA	NA	NA	NA
SS18L2	0.308726	-0.124554	0.896	0.9	1	0.103291	-0.380155	0.783	0.885	1	NA	NA	NA	NA	NA	NA	NA	NA	NA	NA
SEC11C	NA	NA	NA	NA	NA	0.0102904	-0.388365	1	0.996	1	NA	NA	NA	NA	NA	NA	NA	NA	NA	NA
DAP3	NA	NA	NA	NA	NA	0.00440185	-0.391092	1	0.995	1	NA	NA	NA	NA	NA	NA	NA	NA	NA	NA
VTA1	0.242641	-0.133741	0.881	0.89	1	0.101801	-0.39712	0.783	0.876	1	NA	NA	NA	NA	NA	NA	NA	NA	NA	NA
PTPRJ	NA	NA	NA	NA	NA	0.401123	-0.398421	0.87	0.882	1	NA	NA	NA	NA	NA	NA	NA	NA	NA	NA
TYW3	0.141893	-0.16155	0.881	0.896	1	0.0638124	-0.40522	0.913	0.882	1	NA	NA	NA	NA	NA	NA	NA	NA	NA	NA
USP39	0.0752727	-0.121934	0.963	0.958	1	0.035799	-0.416722	1	0.947	1	NA	NA	NA	NA	NA	NA	NA	NA	NA	NA
EEF1AKMT2	NA	NA	NA	NA	NA	0.165458	-0.419945	0.696	0.744	1	NA	NA	NA	NA	NA	NA	NA	NA	NA	NA
PARG	0.0835961	-0.192968	0.746	0.799	1	0.0629361	-0.449152	0.609	0.789	1	NA	NA	NA	NA	NA	NA	NA	NA	NA	NA
MRPS27	0.0476355	-0.155777	0.903	0.937	1	0.0159541	-0.455141	0.957	0.925	1	NA	NA	NA	NA	NA	NA	NA	NA	NA	NA
CDC34	0.00208248	-0.225607	0.948	0.966	1	0.00982974	-0.521587	0.913	0.955	1	NA	NA	NA	NA	NA	NA	NA	NA	NA	NA
SMIM13	0.181324	-0.11707	0.709	0.759	1	0.101453	-0.522552	0.652	0.749	1	NA	NA	NA	NA	NA	NA	NA	NA	NA	NA
SNX29	NA	NA	NA	NA	NA	0.149732	-0.555594	0.435	0.565	1	NA	NA	NA	NA	NA	NA	NA	NA	NA	NA
CDK5RAP1	0.441296	-0.12655	0.851	0.861	1	0.010179	-0.566703	0.739	0.847	1	NA	NA	NA	NA	NA	NA	NA	NA	NA	NA
SRGAP3	0.0612049	-0.631705	0.157	0.223	1	0.291618	-0.569189	0.13	0.223	1	NA	NA	NA	NA	NA	NA	NA	NA	NA	NA
EXOC2	NA	NA	NA	NA	NA	0.065807	-0.600847	0.565	0.677	1	NA	NA	NA	NA	NA	NA	NA	NA	NA	NA
NUDT2	0.0745123	-0.245178	0.724	0.764	1	0.0222558	-0.604428	0.435	0.75	1	NA	NA	NA	NA	NA	NA	NA	NA	NA	NA
SHC1	0.0956923	-0.103326	0.985	0.973	1	0.00171744	-0.643694	0.913	0.96	1	NA	NA	NA	NA	NA	NA	NA	NA	NA	NA
FCF1	NA	NA	NA	NA	NA	0.0574782	-0.650607	0.435	0.617	1	NA	NA	NA	NA	NA	NA	NA	NA	NA	NA
CNTROB	0.447128	-0.2045	0.343	0.369	1	0.132325	-0.662711	0.217	0.367	1	NA	NA	NA	NA	NA	NA	NA	NA	NA	NA
USP54	0.28395	-0.138473	0.403	0.454	1	0.11672	-0.676272	0.304	0.45	1	NA	NA	NA	NA	NA	NA	NA	NA	NA	NA
PRKY	NA	NA	NA	NA	NA	0.154146	-0.684325	0.261	0.403	1	NA	NA	NA	NA	NA	NA	NA	NA	NA	NA
TMLHE	NA	NA	NA	NA	NA	0.0144051	-0.689041	0.478	0.694	1	NA	NA	NA	NA	NA	NA	NA	NA	NA	NA
DHX16	0.161979	-0.220796	0.701	0.718	1	0.00870879	-0.786131	0.435	0.708	1	NA	NA	NA	NA	NA	NA	NA	NA	NA	NA
MOCOS	NA	NA	NA	NA	NA	0.100837	-0.810137	0.391	0.501	1	NA	NA	NA	NA	NA	NA	NA	NA	NA	NA
S100A16	NA	NA	NA	NA	NA	1.20796e-05	-0.825803	1	0.999	0.316376	NA	NA	NA	NA	NA	NA	NA	NA	NA	NA
AL354836.1	0.105398	-0.814623	0.037	0.074	1	0.176412	-0.847408	0	0.074	1	NA	NA	NA	NA	NA	NA	NA	NA	NA	NA
FBXO38	NA	NA	NA	NA	NA	0.0250699	-0.84964	0.478	0.632	1	NA	NA	NA	NA	NA	NA	NA	NA	NA	NA
AC211433.1	0.0240876	-0.909119	0.082	0.152	1	0.0429684	-2.0348	0	0.152	1	NA	NA	NA	NA	NA	NA	NA	NA	NA	NA
IFNA13	NA	NA	NA	NA	NA	NA	NA	NA	NA	NA	6.23622e-18	10.7027	0.013	0	1.62416e-13	NA	NA	NA	NA	NA
CXCL9	1.14863e-29	9.11464	0.022	0	2.92923e-25	5.95157e-56	9.95672	0.043	0	1.55878e-51	9.59717e-28	7.98279	0.021	0	2.49949e-23	NA	NA	NA	NA	NA
NANOG	NA	NA	NA	NA	NA	NA	NA	NA	NA	NA	1.19535e-14	7.89532	0.01	0	3.11316e-10	NA	NA	NA	NA	NA
CXCL12	NA	NA	NA	NA	NA	NA	NA	NA	NA	NA	9.59708e-28	7.48029	0.021	0	2.49946e-23	NA	NA	NA	NA	NA
MAGEB1	NA	NA	NA	NA	NA	NA	NA	NA	NA	NA	1.77541e-24	7.48029	0.018	0	4.62389e-20	NA	NA	NA	NA	NA
PAUPAR	7.09201e-95	9.4142	0.075	0	1.80861e-90	NA	NA	NA	NA	NA	9.59708e-28	7.48029	0.021	0	2.49946e-23	NA	NA	NA	NA	NA
CPXM1	NA	NA	NA	NA	NA	NA	NA	NA	NA	NA	2.84373e-34	7.35475	0.026	0	7.4062e-30	NA	NA	NA	NA	NA
GYPC	NA	NA	NA	NA	NA	NA	NA	NA	NA	NA	6.2362e-18	7.21725	0.013	0	1.62415e-13	NA	NA	NA	NA	NA
AC108517.2	NA	NA	NA	NA	NA	NA	NA	NA	NA	NA	1.19535e-14	7.21725	0.01	0	3.11316e-10	NA	NA	NA	NA	NA
NREP-AS1	NA	NA	NA	NA	NA	5.95157e-56	8.95672	0.043	0	1.55878e-51	6.23621e-18	7.06525	0.013	0	1.62416e-13	NA	NA	NA	NA	NA
AC021613.1	NA	NA	NA	NA	NA	NA	NA	NA	NA	NA	1.77542e-24	6.89532	0.018	0	4.62391e-20	NA	NA	NA	NA	NA
AC008760.2	1.14863e-29	7.4142	0.022	0	2.92923e-25	4.56214e-110	9.54169	0.087	0	1.19487e-105	1.77542e-24	6.89532	0.018	0	4.62391e-20	NA	NA	NA	NA	NA
AL009181.1	NA	NA	NA	NA	NA	NA	NA	NA	NA	NA	3.30911e-21	6.70268	0.016	0	8.61826e-17	NA	NA	NA	NA	NA
COL5A1-AS1	NA	NA	NA	NA	NA	NA	NA	NA	NA	NA	3.30911e-21	6.70268	0.016	0	8.61826e-17	NA	NA	NA	NA	NA
UNC45B	NA	NA	NA	NA	NA	NA	NA	NA	NA	NA	3.30911e-21	6.70268	0.016	0	8.61826e-17	NA	NA	NA	NA	NA
AC098595.1	NA	NA	NA	NA	NA	NA	NA	NA	NA	NA	6.2362e-18	6.70268	0.013	0	1.62415e-13	NA	NA	NA	NA	NA
NFAM1	NA	NA	NA	NA	NA	NA	NA	NA	NA	NA	6.2362e-18	6.70268	0.013	0	1.62415e-13	NA	NA	NA	NA	NA
PGA3	NA	NA	NA	NA	NA	NA	NA	NA	NA	NA	1.19534e-14	6.70268	0.01	0	3.11315e-10	NA	NA	NA	NA	NA
AL121987.1	NA	NA	NA	NA	NA	NA	NA	NA	NA	NA	6.23622e-18	6.48029	0.013	0	1.62416e-13	NA	NA	NA	NA	NA
AC008808.2	NA	NA	NA	NA	NA	NA	NA	NA	NA	NA	6.23622e-18	6.48029	0.013	0	1.62416e-13	NA	NA	NA	NA	NA
MAL2-AS1	NA	NA	NA	NA	NA	NA	NA	NA	NA	NA	6.23622e-18	6.48029	0.013	0	1.62416e-13	NA	NA	NA	NA	NA
AC137735.3	NA	NA	NA	NA	NA	NA	NA	NA	NA	NA	6.23622e-18	6.48029	0.013	0	1.62416e-13	NA	NA	NA	NA	NA
OPRD1	NA	NA	NA	NA	NA	NA	NA	NA	NA	NA	1.19534e-14	6.48029	0.01	0	3.11315e-10	NA	NA	NA	NA	NA
KIF26B-AS1	NA	NA	NA	NA	NA	NA	NA	NA	NA	NA	1.19534e-14	6.48029	0.01	0	3.11315e-10	NA	NA	NA	NA	NA
IL1RN	NA	NA	NA	NA	NA	NA	NA	NA	NA	NA	1.19534e-14	6.48029	0.01	0	3.11315e-10	NA	NA	NA	NA	NA
AC078788.1	2.58545e-20	6.99916	0.015	0	6.59342e-16	NA	NA	NA	NA	NA	6.23622e-18	6.48029	0.013	0	1.62416e-13	NA	NA	NA	NA	NA
FMO3	NA	NA	NA	NA	NA	5.95157e-56	8.95672	0.043	0	1.55878e-51	6.23622e-18	6.48029	0.013	0	1.62416e-13	NA	NA	NA	NA	NA
CCDC140	2.58545e-20	6.99916	0.015	0	6.59342e-16	5.95157e-56	8.95672	0.043	0	1.55878e-51	1.19534e-14	6.48029	0.01	0	3.11315e-10	NA	NA	NA	NA	NA
AC099670.3	NA	NA	NA	NA	NA	NA	NA	NA	NA	NA	1.19535e-14	6.21725	0.01	0	3.11316e-10	NA	NA	NA	NA	NA
ASIC4	NA	NA	NA	NA	NA	NA	NA	NA	NA	NA	1.19535e-14	6.21725	0.01	0	3.11316e-10	NA	NA	NA	NA	NA
AC004549.1	NA	NA	NA	NA	NA	NA	NA	NA	NA	NA	1.19535e-14	6.21725	0.01	0	3.11316e-10	NA	NA	NA	NA	NA
AL139405.1	NA	NA	NA	NA	NA	NA	NA	NA	NA	NA	1.19535e-14	6.21725	0.01	0	3.11316e-10	NA	NA	NA	NA	NA
AC091564.5	NA	NA	NA	NA	NA	NA	NA	NA	NA	NA	1.19535e-14	6.21725	0.01	0	3.11316e-10	NA	NA	NA	NA	NA
AC026369.3	NA	NA	NA	NA	NA	NA	NA	NA	NA	NA	1.19535e-14	6.21725	0.01	0	3.11316e-10	NA	NA	NA	NA	NA
AC110921.1	NA	NA	NA	NA	NA	NA	NA	NA	NA	NA	1.19535e-14	6.21725	0.01	0	3.11316e-10	NA	NA	NA	NA	NA
LINC01480	NA	NA	NA	NA	NA	NA	NA	NA	NA	NA	1.19535e-14	6.21725	0.01	0	3.11316e-10	NA	NA	NA	NA	NA
LINC02416	NA	NA	NA	NA	NA	5.95157e-56	8.95672	0.043	0	1.55878e-51	1.19535e-14	6.21725	0.01	0	3.11316e-10	NA	NA	NA	NA	NA
MRGPRX3	NA	NA	NA	NA	NA	NA	NA	NA	NA	NA	3.36692e-52	6.11772	0.052	0.001	8.76881e-48	NA	NA	NA	NA	NA
BTK	4.73419e-10	4.60684	0.022	0.001	1.20731e-05	6.04437e-09	6.14937	0.043	0.001	0.000158308	3.11523e-23	4.89532	0.029	0.001	8.11329e-19	NA	NA	NA	NA	NA
PLA2G4C-AS1	2.71831e-11	5.15116	0.022	0.001	6.93224e-07	2.84771e-10	6.37176	0.043	0.001	7.45844e-06	1.10059e-13	4.48029	0.018	0.001	2.86637e-09	NA	NA	NA	NA	NA
CFAP58-DT	NA	NA	NA	NA	NA	1.15136e-17	5.95672	0.087	0.002	3.01552e-13	7.02631e-30	4.48029	0.042	0.002	1.82993e-25	NA	NA	NA	NA	NA
LINC02233	NA	NA	NA	NA	NA	NA	NA	NA	NA	NA	4.37214e-10	4.4099	0.016	0.001	1.13868e-05	NA	NA	NA	NA	NA
CEACAM20	NA	NA	NA	NA	NA	NA	NA	NA	NA	NA	2.38759e-06	4.31036	0.01	0.001	0.0621823	NA	NA	NA	NA	NA
KCNJ15	6.40829e-20	4.99916	0.06	0.004	1.63424e-15	0.00206415	4.43316	0.043	0.004	1	2.52331e-29	4.27865	0.052	0.004	6.5717e-25	NA	NA	NA	NA	NA
AC007991.3	1.04776e-11	5.05163	0.037	0.003	2.67201e-07	1.1554e-13	5.37176	0.087	0.003	3.0261e-09	4.91379e-23	4.24896	0.039	0.003	1.27975e-18	NA	NA	NA	NA	NA
AC020659.1	NA	NA	NA	NA	NA	NA	NA	NA	NA	NA	1.59795e-11	3.89532	0.018	0.001	4.16171e-07	NA	NA	NA	NA	NA
CES5A	NA	NA	NA	NA	NA	NA	NA	NA	NA	NA	1.24591e-08	3.89532	0.013	0.001	0.000324485	NA	NA	NA	NA	NA
IRGM	NA	NA	NA	NA	NA	NA	NA	NA	NA	NA	0.0801052	3.89532	0.01	0.004	1	NA	NA	NA	NA	NA
MRGPRF	0.00367032	2.65931	0.022	0.005	1	NA	NA	NA	NA	NA	2.18994e-21	3.89532	0.047	0.005	5.70349e-17	NA	NA	NA	NA	NA
IGHEP2	0.00158882	3.4142	0.015	0.002	1	1.34928e-05	5.37176	0.043	0.002	0.353391	2.83778e-17	3.89532	0.029	0.002	7.39072e-13	NA	NA	NA	NA	NA
PRR16	NA	NA	NA	NA	NA	NA	NA	NA	NA	NA	4.42541e-07	3.70268	0.013	0.001	0.0115255	NA	NA	NA	NA	NA
ADAMTS14	NA	NA	NA	NA	NA	6.02843e-08	5.95672	0.043	0.001	0.00157891	3.93635e-05	3.70268	0.01	0.001	1	NA	NA	NA	NA	NA
LINC00881	NA	NA	NA	NA	NA	NA	NA	NA	NA	NA	1.12405e-05	3.67293	0.01	0.001	0.292747	NA	NA	NA	NA	NA
AC012181.2	1.52169e-15	4.92877	0.03	0.001	3.8806e-11	NA	NA	NA	NA	NA	8.76687e-08	3.67293	0.013	0.001	0.00228324	NA	NA	NA	NA	NA
AC020916.2	NA	NA	NA	NA	NA	NA	NA	NA	NA	NA	4.45721e-07	3.48029	0.013	0.001	0.0116084	NA	NA	NA	NA	NA
AC012370.2	0.000865755	3.53973	0.015	0.002	1	NA	NA	NA	NA	NA	3.06798e-09	3.43589	0.018	0.002	7.99026e-05	NA	NA	NA	NA	NA
AC116366.1	1.74876e-05	4.1918	0.015	0.001	0.44597	NA	NA	NA	NA	NA	1.1307e-05	3.4099	0.01	0.001	0.29448	NA	NA	NA	NA	NA
AL049874.3	NA	NA	NA	NA	NA	NA	NA	NA	NA	NA	1.76438e-06	3.31036	0.013	0.001	0.0459515	NA	NA	NA	NA	NA
AL365259.1	NA	NA	NA	NA	NA	NA	NA	NA	NA	NA	2.68523e-07	3.24325	0.016	0.002	0.00699341	NA	NA	NA	NA	NA
OR6J1	8.27071e-16	4.95476	0.037	0.002	2.1092e-11	4.81834e-06	6.49729	0.043	0.002	0.126197	1.58037e-05	3.24325	0.013	0.002	0.411592	NA	NA	NA	NA	NA
CD27	NA	NA	NA	NA	NA	NA	NA	NA	NA	NA	3.98528e-05	3.21725	0.01	0.001	1	NA	NA	NA	NA	NA
STAC2	NA	NA	NA	NA	NA	NA	NA	NA	NA	NA	3.98528e-05	3.21725	0.01	0.001	1	NA	NA	NA	NA	NA
AC005153.1	6.37691e-05	3.99916	0.015	0.001	1	NA	NA	NA	NA	NA	3.98528e-05	3.21725	0.01	0.001	1	NA	NA	NA	NA	NA
AC093382.1	NA	NA	NA	NA	NA	NA	NA	NA	NA	NA	5.73626e-06	3.15836	0.013	0.002	0.149395	NA	NA	NA	NA	NA
AC083805.2	NA	NA	NA	NA	NA	NA	NA	NA	NA	NA	5.73626e-06	3.15836	0.013	0.002	0.149395	NA	NA	NA	NA	NA
AL359764.1	NA	NA	NA	NA	NA	NA	NA	NA	NA	NA	0.000113559	3.15836	0.01	0.001	1	NA	NA	NA	NA	NA
MKX	2.21402e-05	4.79271	0.022	0.002	0.564619	NA	NA	NA	NA	NA	3.20671e-07	3.15836	0.018	0.002	0.00835154	NA	NA	NA	NA	NA
NEFM	0.0327579	2.60684	0.015	0.004	1	NA	NA	NA	NA	NA	1.11333e-06	3.08797	0.021	0.004	0.0289955	NA	NA	NA	NA	NA
LINC02523	NA	NA	NA	NA	NA	NA	NA	NA	NA	NA	0.000113923	3.04733	0.01	0.001	1	NA	NA	NA	NA	NA
IL1B	NA	NA	NA	NA	NA	3.63044e-07	5.7868	0.043	0.001	0.00950848	0.000113923	3.04733	0.01	0.001	1	NA	NA	NA	NA	NA
AC097381.1	NA	NA	NA	NA	NA	NA	NA	NA	NA	NA	1.59293e-05	3.02085	0.013	0.002	0.414864	NA	NA	NA	NA	NA
COL23A1	NA	NA	NA	NA	NA	NA	NA	NA	NA	NA	8.34263e-07	3.00224	0.016	0.002	0.0217275	NA	NA	NA	NA	NA
AC097468.2	NA	NA	NA	NA	NA	NA	NA	NA	NA	NA	3.87403e-05	3.00224	0.013	0.002	1	NA	NA	NA	NA	NA
NWD1	NA	NA	NA	NA	NA	NA	NA	NA	NA	NA	5.78549e-06	2.89532	0.013	0.002	0.150677	NA	NA	NA	NA	NA
KLK2	NA	NA	NA	NA	NA	NA	NA	NA	NA	NA	3.89114e-05	2.89532	0.013	0.002	1	NA	NA	NA	NA	NA
SOX5	0.00156989	3.82923	0.015	0.002	1	NA	NA	NA	NA	NA	3.89114e-05	2.89532	0.013	0.002	1	NA	NA	NA	NA	NA
AL121899.4	NA	NA	NA	NA	NA	1.53477e-06	5.6348	0.043	0.002	0.0401971	0.000277124	2.89532	0.01	0.002	1	NA	NA	NA	NA	NA
AC097462.3	NA	NA	NA	NA	NA	NA	NA	NA	NA	NA	3.90535e-05	2.77985	0.013	0.002	1	NA	NA	NA	NA	NA
AC073367.1	NA	NA	NA	NA	NA	NA	NA	NA	NA	NA	0.000593714	2.75782	0.01	0.002	1	NA	NA	NA	NA	NA
AC108050.1	0.000865755	3.53973	0.015	0.002	1	NA	NA	NA	NA	NA	0.000593714	2.75782	0.01	0.002	1	NA	NA	NA	NA	NA
AC009244.2	0.0855347	2.24427	0.015	0.005	1	NA	NA	NA	NA	NA	1.01564e-07	2.7254	0.026	0.005	0.00264514	NA	NA	NA	NA	NA
LINC00383	NA	NA	NA	NA	NA	3.68362e-07	5.37176	0.043	0.001	0.00964777	0.000115018	2.63229	0.01	0.001	1	NA	NA	NA	NA	NA
AC012066.2	NA	NA	NA	NA	NA	1.20764e-26	5.37176	0.174	0.005	3.16292e-22	3.05834e-08	2.57339	0.029	0.005	0.000796515	NA	NA	NA	NA	NA
LRFN5	0.000140303	4.09227	0.022	0.003	1	2.70241e-12	5.21976	0.087	0.003	7.07788e-08	9.04966e-05	2.57339	0.016	0.003	1	NA	NA	NA	NA	NA
CCNA1	0.0162884	2.82923	0.015	0.003	1	NA	NA	NA	NA	NA	0.00147122	2.53275	0.013	0.003	1	NA	NA	NA	NA	NA
AL139317.1	NA	NA	NA	NA	NA	NA	NA	NA	NA	NA	0.0011517	2.51681	0.01	0.002	1	NA	NA	NA	NA	NA
AL022238.3	NA	NA	NA	NA	NA	NA	NA	NA	NA	NA	0.00204649	2.51681	0.01	0.002	1	NA	NA	NA	NA	NA
AL138999.2	0.0063118	2.9117	0.015	0.002	1	0.000121589	4.86926	0.043	0.002	1	0.000322398	2.48029	0.013	0.002	1	NA	NA	NA	NA	NA
ANGPTL2	NA	NA	NA	NA	NA	NA	NA	NA	NA	NA	0.0277594	2.45922	0.018	0.008	1	NA	NA	NA	NA	NA
BACH1-IT1	NA	NA	NA	NA	NA	NA	NA	NA	NA	NA	0.00340461	2.4099	0.01	0.002	1	NA	NA	NA	NA	NA
GDF6	7.58856e-05	2.73612	0.03	0.005	1	NA	NA	NA	NA	NA	5.15567e-05	2.40056	0.021	0.005	1	NA	NA	NA	NA	NA
AC008592.2	NA	NA	NA	NA	NA	NA	NA	NA	NA	NA	0.000936224	2.39282	0.013	0.003	1	NA	NA	NA	NA	NA
PPP1R14D	0.0123306	2.67723	0.015	0.003	1	0.000345021	4.6348	0.043	0.003	1	5.02512e-05	2.38075	0.016	0.003	1	NA	NA	NA	NA	NA
AC125437.3	NA	NA	NA	NA	NA	NA	NA	NA	NA	NA	0.000938675	2.31036	0.013	0.003	1	NA	NA	NA	NA	NA
OR4D1	NA	NA	NA	NA	NA	NA	NA	NA	NA	NA	0.0158776	2.31036	0.01	0.003	1	NA	NA	NA	NA	NA
AL031727.2	NA	NA	NA	NA	NA	0.000529522	4.7868	0.043	0.003	1	0.00148375	2.31036	0.013	0.003	1	NA	NA	NA	NA	NA
RNASE10	0.00779252	2.15116	0.03	0.008	1	3.13542e-10	4.37176	0.13	0.008	8.21198e-06	5.53641e-09	2.31036	0.039	0.008	0.00014419	NA	NA	NA	NA	NA
ADGRL4	0.064367	2.77034	0.015	0.004	1	NA	NA	NA	NA	NA	0.00018299	2.25147	0.018	0.004	1	NA	NA	NA	NA	NA
PCDHB13	0.0397541	2.53973	0.015	0.004	1	0.00206012	4.49729	0.043	0.004	1	0.0447831	2.24325	0.01	0.004	1	NA	NA	NA	NA	NA
MUC4	NA	NA	NA	NA	NA	NA	NA	NA	NA	NA	0.00331382	2.15836	0.013	0.003	1	NA	NA	NA	NA	NA
AC097518.2	NA	NA	NA	NA	NA	NA	NA	NA	NA	NA	0.0114989	2.15836	0.01	0.003	1	NA	NA	NA	NA	NA
AC026329.1	NA	NA	NA	NA	NA	NA	NA	NA	NA	NA	0.0115187	2.12979	0.01	0.003	1	NA	NA	NA	NA	NA
AL355336.1	NA	NA	NA	NA	NA	NA	NA	NA	NA	NA	0.0115187	2.12979	0.01	0.003	1	NA	NA	NA	NA	NA
FAM177B	0.0122744	2.9117	0.015	0.003	1	NA	NA	NA	NA	NA	0.0115187	2.12979	0.01	0.003	1	NA	NA	NA	NA	NA
PTPRD-AS1	4.4089e-05	3.64866	0.022	0.003	1	0.000210554	4.86926	0.043	0.003	1	0.00802725	2.12979	0.01	0.003	1	NA	NA	NA	NA	NA
SPRN	NA	NA	NA	NA	NA	NA	NA	NA	NA	NA	0.00471381	2.08797	0.013	0.004	1	NA	NA	NA	NA	NA
AC004895.1	NA	NA	NA	NA	NA	0.0211118	3.82744	0.043	0.006	1	0.000633863	2.08797	0.021	0.006	1	NA	NA	NA	NA	NA
AC064834.1	NA	NA	NA	NA	NA	NA	NA	NA	NA	NA	0.00471375	2.05882	0.013	0.004	1	NA	NA	NA	NA	NA
AC084724.1	NA	NA	NA	NA	NA	NA	NA	NA	NA	NA	0.0159873	2.04733	0.01	0.003	1	NA	NA	NA	NA	NA
SEMA5A	0.0088619	3.5662	0.015	0.003	1	NA	NA	NA	NA	NA	0.00802725	2.04733	0.01	0.003	1	NA	NA	NA	NA	NA
DICER1	7.86867e-26	1.51061	0.94	0.848	2.00667e-21	1.10605e-06	1.75145	0.913	0.834	0.0289684	1.756e-94	2.02593	0.943	0.828	4.57332e-90	NA	NA	NA	NA	NA
AC068228.3	NA	NA	NA	NA	NA	NA	NA	NA	NA	NA	0.00652085	2.02085	0.013	0.004	1	NA	NA	NA	NA	NA
LINC00433	NA	NA	NA	NA	NA	NA	NA	NA	NA	NA	0.00652085	2.02085	0.013	0.004	1	NA	NA	NA	NA	NA
CEACAM7	NA	NA	NA	NA	NA	0.00206012	4.49729	0.043	0.004	1	0.0450866	2.02085	0.01	0.004	1	NA	NA	NA	NA	NA
CERS3-AS1	NA	NA	NA	NA	NA	NA	NA	NA	NA	NA	0.002698	2.00224	0.016	0.004	1	NA	NA	NA	NA	NA
NFIA-AS2	NA	NA	NA	NA	NA	NA	NA	NA	NA	NA	0.00116022	1.96932	0.01	0.002	1	NA	NA	NA	NA	NA
AC005324.5	NA	NA	NA	NA	NA	NA	NA	NA	NA	NA	0.0215253	1.96932	0.01	0.003	1	NA	NA	NA	NA	NA
AL360181.2	9.07988e-14	4.16627	0.045	0.003	2.31555e-09	NA	NA	NA	NA	NA	0.0215253	1.96932	0.01	0.003	1	NA	NA	NA	NA	NA
AC012462.3	NA	NA	NA	NA	NA	NA	NA	NA	NA	NA	0.00879963	1.95672	0.013	0.004	1	NA	NA	NA	NA	NA
AC010223.1	NA	NA	NA	NA	NA	NA	NA	NA	NA	NA	0.00879963	1.95672	0.013	0.004	1	NA	NA	NA	NA	NA
CSF1R	NA	NA	NA	NA	NA	NA	NA	NA	NA	NA	0.00879963	1.95672	0.013	0.004	1	NA	NA	NA	NA	NA
CD33	NA	NA	NA	NA	NA	NA	NA	NA	NA	NA	0.0807693	1.94779	0.01	0.004	1	NA	NA	NA	NA	NA
AC092757.3	NA	NA	NA	NA	NA	0.018779	3.82744	0.043	0.006	1	0.000475838	1.93596	0.021	0.006	1	NA	NA	NA	NA	NA
ATP1B2	NA	NA	NA	NA	NA	NA	NA	NA	NA	NA	0.00271086	1.89532	0.016	0.004	1	NA	NA	NA	NA	NA
AC092881.2	NA	NA	NA	NA	NA	NA	NA	NA	NA	NA	0.0282248	1.89532	0.01	0.003	1	NA	NA	NA	NA	NA
TSHZ2	NA	NA	NA	NA	NA	NA	NA	NA	NA	NA	0.0282248	1.89532	0.01	0.003	1	NA	NA	NA	NA	NA
R3HDML	0.000813824	2.77034	0.022	0.004	1	NA	NA	NA	NA	NA	0.00472367	1.89532	0.013	0.004	1	NA	NA	NA	NA	NA
OR3A2	NA	NA	NA	NA	NA	0.00111537	4.6348	0.043	0.003	1	0.0282248	1.89532	0.01	0.003	1	NA	NA	NA	NA	NA
AL139385.1	NA	NA	NA	NA	NA	NA	NA	NA	NA	NA	0.145734	1.8447	0.01	0.005	1	NA	NA	NA	NA	NA
AC109597.2	NA	NA	NA	NA	NA	0.0092451	4.09874	0.043	0.005	1	0.00629983	1.8447	0.016	0.005	1	NA	NA	NA	NA	NA
AC107982.2	NA	NA	NA	NA	NA	NA	NA	NA	NA	NA	0.0150278	1.83643	0.013	0.004	1	NA	NA	NA	NA	NA
PLXDC1	NA	NA	NA	NA	NA	NA	NA	NA	NA	NA	0.0806359	1.83643	0.01	0.004	1	NA	NA	NA	NA	NA
AC008571.2	0.00214471	2.77034	0.022	0.004	1	NA	NA	NA	NA	NA	0.0806359	1.83643	0.01	0.004	1	NA	NA	NA	NA	NA
LINC02477	NA	NA	NA	NA	NA	NA	NA	NA	NA	NA	0.028265	1.82493	0.01	0.003	1	NA	NA	NA	NA	NA
CYP2E1	NA	NA	NA	NA	NA	NA	NA	NA	NA	NA	0.028265	1.82493	0.01	0.003	1	NA	NA	NA	NA	NA
BSPRY	NA	NA	NA	NA	NA	NA	NA	NA	NA	NA	0.0361612	1.82493	0.01	0.004	1	NA	NA	NA	NA	NA
AL034428.1	0.147041	1.82923	0.015	0.005	1	NA	NA	NA	NA	NA	0.208993	1.80786	0.01	0.005	1	NA	NA	NA	NA	NA
RNF222	0.0328374	2.4756	0.015	0.004	1	NA	NA	NA	NA	NA	0.0362099	1.75782	0.01	0.004	1	NA	NA	NA	NA	NA
CRYAB	0.475713	0.566199	0.03	0.021	1	0.0239533	3.82744	0.087	0.02	1	0.0014533	1.75149	0.044	0.02	1	NA	NA	NA	NA	NA
AC105345.1	NA	NA	NA	NA	NA	NA	NA	NA	NA	NA	0.0102121	1.74848	0.016	0.005	1	NA	NA	NA	NA	NA
ALMS1-IT1	0.78149	0.849412	0.015	0.012	1	0.593555	1.80698	0	0.012	1	1.4408e-05	1.74558	0.039	0.012	0.375241	NA	NA	NA	NA	NA
AC099508.2	NA	NA	NA	NA	NA	NA	NA	NA	NA	NA	0.00267787	1.7254	0.018	0.006	1	NA	NA	NA	NA	NA
AP005262.2	NA	NA	NA	NA	NA	NA	NA	NA	NA	NA	0.0191304	1.7254	0.013	0.004	1	NA	NA	NA	NA	NA
AL606970.1	NA	NA	NA	NA	NA	NA	NA	NA	NA	NA	0.0238837	1.7254	0.013	0.005	1	NA	NA	NA	NA	NA
EIF2S3B	NA	NA	NA	NA	NA	NA	NA	NA	NA	NA	0.0238837	1.7254	0.013	0.005	1	NA	NA	NA	NA	NA
GPM6A	0.0845145	2.65931	0.015	0.005	1	NA	NA	NA	NA	NA	0.111068	1.7254	0.01	0.005	1	NA	NA	NA	NA	NA
TIGIT	NA	NA	NA	NA	NA	NA	NA	NA	NA	NA	0.0559586	1.69369	0.01	0.004	1	NA	NA	NA	NA	NA
HPN-AS1	NA	NA	NA	NA	NA	NA	NA	NA	NA	NA	0.0559586	1.69369	0.01	0.004	1	NA	NA	NA	NA	NA
AL049747.1	NA	NA	NA	NA	NA	NA	NA	NA	NA	NA	0.0940033	1.69369	0.016	0.008	1	NA	NA	NA	NA	NA
AC009682.1	0.00115132	2.89063	0.022	0.004	1	NA	NA	NA	NA	NA	0.0559586	1.69369	0.01	0.004	1	NA	NA	NA	NA	NA
LINC02484	0.0851804	2.20474	0.015	0.005	1	NA	NA	NA	NA	NA	0.0239213	1.68587	0.013	0.005	1	NA	NA	NA	NA	NA
AC015878.1	7.68079e-07	2.77677	0.052	0.009	0.0195876	NA	NA	NA	NA	NA	0.00615883	1.67293	0.023	0.009	1	NA	NA	NA	NA	NA
AC005165.1	NA	NA	NA	NA	NA	1.53653e-08	4.73433	0.087	0.005	0.000402433	0.023921	1.67293	0.013	0.005	1	NA	NA	NA	NA	NA
AC103957.2	0.219859	1.67723	0.015	0.006	1	NA	NA	NA	NA	NA	0.00554444	1.60992	0.018	0.006	1	NA	NA	NA	NA	NA
AL442128.2	NA	NA	NA	NA	NA	NA	NA	NA	NA	NA	0.0358382	1.57339	0.013	0.005	1	NA	NA	NA	NA	NA
AC000123.1	NA	NA	NA	NA	NA	NA	NA	NA	NA	NA	0.0429881	1.57339	0.013	0.005	1	NA	NA	NA	NA	NA
LBHD2	NA	NA	NA	NA	NA	NA	NA	NA	NA	NA	0.0811706	1.57339	0.01	0.004	1	NA	NA	NA	NA	NA
AC099811.3	NA	NA	NA	NA	NA	NA	NA	NA	NA	NA	0.0811706	1.57339	0.01	0.004	1	NA	NA	NA	NA	NA
AZU1	NA	NA	NA	NA	NA	NA	NA	NA	NA	NA	0.0430468	1.52609	0.013	0.005	1	NA	NA	NA	NA	NA
LGI4	NA	NA	NA	NA	NA	NA	NA	NA	NA	NA	0.0430468	1.52609	0.013	0.005	1	NA	NA	NA	NA	NA
LINC01591	NA	NA	NA	NA	NA	NA	NA	NA	NA	NA	0.0510657	1.52609	0.013	0.005	1	NA	NA	NA	NA	NA
AC007347.1	0.125393	1.60684	0.03	0.014	1	0.567931	1.58168	0	0.014	1	0.0020551	1.52028	0.034	0.014	1	NA	NA	NA	NA	NA
AC018809.1	NA	NA	NA	NA	NA	NA	NA	NA	NA	NA	0.0958144	1.51681	0.01	0.004	1	NA	NA	NA	NA	NA
TMEM151B	3.3485e-05	2.98124	0.03	0.004	0.853934	NA	NA	NA	NA	NA	0.0958144	1.51681	0.01	0.004	1	NA	NA	NA	NA	NA
CASP3	3.2904e-07	1.61265	0.701	0.652	0.00839119	0.0432131	1.05827	0.739	0.642	1	7.17105e-09	1.49973	0.674	0.638	0.000186763	NA	NA	NA	NA	NA
FAM53B-AS1	NA	NA	NA	NA	NA	NA	NA	NA	NA	NA	0.0324856	1.49322	0.016	0.006	1	NA	NA	NA	NA	NA
AC009090.1	0.175114	1.78971	0.015	0.006	1	NA	NA	NA	NA	NA	0.0192043	1.49322	0.016	0.006	1	NA	NA	NA	NA	NA
PCDHGB6	NA	NA	NA	NA	NA	NA	NA	NA	NA	NA	0.0600443	1.48029	0.013	0.005	1	NA	NA	NA	NA	NA
ABCA8	NA	NA	NA	NA	NA	0.01261	3.95672	0.043	0.005	1	0.187195	1.48029	0.01	0.005	1	NA	NA	NA	NA	NA
AC245014.3	NA	NA	NA	NA	NA	NA	NA	NA	NA	NA	0.00630006	1.46236	0.023	0.009	1	NA	NA	NA	NA	NA
AC087897.2	NA	NA	NA	NA	NA	NA	NA	NA	NA	NA	0.0813483	1.46236	0.01	0.004	1	NA	NA	NA	NA	NA
FGF13	0.0562032	2.1918	0.015	0.004	1	NA	NA	NA	NA	NA	0.0681176	1.46236	0.01	0.004	1	NA	NA	NA	NA	NA
AC104472.1	NA	NA	NA	NA	NA	0.00649786	4.20184	0.043	0.005	1	0.111792	1.46236	0.01	0.005	1	NA	NA	NA	NA	NA
AL162274.1	0.158705	2.3698	0.015	0.006	1	NA	NA	NA	NA	NA	0.0699414	1.43589	0.013	0.006	1	NA	NA	NA	NA	NA
RALYL	NA	NA	NA	NA	NA	NA	NA	NA	NA	NA	0.0802519	1.41728	0.013	0.006	1	NA	NA	NA	NA	NA
F10	NA	NA	NA	NA	NA	NA	NA	NA	NA	NA	0.0813483	1.4099	0.01	0.004	1	NA	NA	NA	NA	NA
AC007952.5	NA	NA	NA	NA	NA	NA	NA	NA	NA	NA	0.129068	1.4099	0.01	0.005	1	NA	NA	NA	NA	NA
AC005914.1	0.349496	1.50731	0.015	0.008	1	NA	NA	NA	NA	NA	0.256591	1.40347	0.013	0.008	1	NA	NA	NA	NA	NA
KRTAP3-1	0.277316	2.24427	0.015	0.007	1	7.72432e-12	4.46487	0.13	0.007	2.02308e-07	0.181367	1.40347	0.013	0.007	1	NA	NA	NA	NA	NA
NCAM1	NA	NA	NA	NA	NA	NA	NA	NA	NA	NA	0.0150485	1.38075	0.013	0.004	1	NA	NA	NA	NA	NA
AC105180.2	NA	NA	NA	NA	NA	NA	NA	NA	NA	NA	0.0443754	1.38075	0.016	0.007	1	NA	NA	NA	NA	NA
AC123595.1	0.121169	1.4142	0.03	0.014	1	0.22633	2.6348	0.043	0.014	1	0.00183184	1.38075	0.034	0.014	1	NA	NA	NA	NA	NA
AC091117.2	NA	NA	NA	NA	NA	NA	NA	NA	NA	NA	0.0327071	1.37176	0.018	0.008	1	NA	NA	NA	NA	NA
PLA2G1B	NA	NA	NA	NA	NA	NA	NA	NA	NA	NA	0.111902	1.35927	0.01	0.005	1	NA	NA	NA	NA	NA
CNKSR1	NA	NA	NA	NA	NA	NA	NA	NA	NA	NA	0.1476	1.35927	0.01	0.005	1	NA	NA	NA	NA	NA
AC132938.6	0.189303	1.86988	0.015	0.006	1	NA	NA	NA	NA	NA	0.28008	1.351	0.01	0.006	1	NA	NA	NA	NA	NA
NSG1	NA	NA	NA	NA	NA	NA	NA	NA	NA	NA	0.0283702	1.34073	0.018	0.008	1	NA	NA	NA	NA	NA
LINC02363	NA	NA	NA	NA	NA	0.0600359	3.40213	0.043	0.008	1	0.11718	1.34073	0.016	0.008	1	NA	NA	NA	NA	NA
HAND2	0.000855369	2.27124	0.037	0.009	1	NA	NA	NA	NA	NA	0.0684659	1.33733	0.018	0.009	1	NA	NA	NA	NA	NA
AC098818.2	0.497914	1.65931	0.015	0.009	1	NA	NA	NA	NA	NA	0.0241641	1.33733	0.021	0.009	1	NA	NA	NA	NA	NA
BOC	8.84807e-06	1.00928	0.381	0.224	0.225643	0.17437	0.659349	0.348	0.223	1	1.18899e-23	1.31775	0.43	0.222	3.09662e-19	NA	NA	NA	NA	NA
AL670729.1	NA	NA	NA	NA	NA	NA	NA	NA	NA	NA	0.0668783	1.31036	0.016	0.007	1	NA	NA	NA	NA	NA
LINC00499	0.0785204	1.79949	0.022	0.008	1	NA	NA	NA	NA	NA	0.0375987	1.31036	0.018	0.008	1	NA	NA	NA	NA	NA
CATSPERD	NA	NA	NA	NA	NA	0.00270886	4.04983	0.043	0.004	1	0.0561628	1.31036	0.01	0.004	1	NA	NA	NA	NA	NA
AC027228.1	0.0489791	1.98793	0.022	0.007	1	NA	NA	NA	NA	NA	0.0757512	1.27641	0.016	0.007	1	NA	NA	NA	NA	NA
LINC02821	NA	NA	NA	NA	NA	NA	NA	NA	NA	NA	0.188208	1.26305	0.01	0.005	1	NA	NA	NA	NA	NA
AL512658.2	NA	NA	NA	NA	NA	0.048624	3.49729	0.043	0.008	1	0.0853164	1.24325	0.016	0.008	1	NA	NA	NA	NA	NA
GNRHR	NA	NA	NA	NA	NA	NA	NA	NA	NA	NA	0.133351	1.23236	0.013	0.006	1	NA	NA	NA	NA	NA
SLC7A14-AS1	NA	NA	NA	NA	NA	NA	NA	NA	NA	NA	0.3587	1.23236	0.01	0.006	1	NA	NA	NA	NA	NA
TAGLN	0.0218859	1.75378	0.231	0.162	1	NA	NA	NA	NA	NA	3.77127e-09	1.23209	0.276	0.162	9.82188e-05	NA	NA	NA	NA	NA
AC021660.2	NA	NA	NA	NA	NA	NA	NA	NA	NA	NA	0.210159	1.21725	0.01	0.005	1	NA	NA	NA	NA	NA
AC099811.5	NA	NA	NA	NA	NA	NA	NA	NA	NA	NA	0.210159	1.21725	0.01	0.005	1	NA	NA	NA	NA	NA
AL391421.1	NA	NA	NA	NA	NA	NA	NA	NA	NA	NA	0.148763	1.19488	0.013	0.007	1	NA	NA	NA	NA	NA
HCRT	NA	NA	NA	NA	NA	NA	NA	NA	NA	NA	0.185165	1.19488	0.016	0.009	1	NA	NA	NA	NA	NA
CHST6	0.702838	0.954765	0.015	0.011	1	0.607232	1.91233	0	0.011	1	0.0897893	1.19488	0.021	0.011	1	NA	NA	NA	NA	NA
AC026470.2	0.000322927	1.37857	0.104	0.041	1	NA	NA	NA	NA	NA	3.55892e-06	1.17996	0.091	0.041	0.0926885	NA	NA	NA	NA	NA
AC103591.3	NA	NA	NA	NA	NA	NA	NA	NA	NA	NA	0.0956898	1.17912	0.016	0.008	1	NA	NA	NA	NA	NA
AC110609.1	NA	NA	NA	NA	NA	NA	NA	NA	NA	NA	0.10654	1.17912	0.016	0.008	1	NA	NA	NA	NA	NA
AC104009.1	0.0144586	2.27124	0.03	0.009	1	NA	NA	NA	NA	NA	0.200705	1.1674	0.016	0.009	1	NA	NA	NA	NA	NA
AL356441.1	0.263766	2.09227	0.015	0.007	1	NA	NA	NA	NA	NA	0.165043	1.15836	0.013	0.007	1	NA	NA	NA	NA	NA
AC009141.1	0.250894	1.67723	0.015	0.007	1	0.0320258	3.6348	0.043	0.007	1	0.148905	1.15836	0.013	0.007	1	NA	NA	NA	NA	NA
NPHP3-AS1	NA	NA	NA	NA	NA	NA	NA	NA	NA	NA	0.118199	1.14809	0.016	0.008	1	NA	NA	NA	NA	NA
AC111170.1	NA	NA	NA	NA	NA	NA	NA	NA	NA	NA	0.118199	1.14809	0.016	0.008	1	NA	NA	NA	NA	NA
USH1C	0.918822	-0.123928	0.082	0.079	1	0.00793915	2.24777	0.217	0.079	1	2.81174e-07	1.14472	0.154	0.079	0.00732291	NA	NA	NA	NA	NA
MAJIN	NA	NA	NA	NA	NA	NA	NA	NA	NA	NA	0.21049	1.12979	0.01	0.005	1	NA	NA	NA	NA	NA
DCDC2B	0.174746	1.9117	0.015	0.006	1	NA	NA	NA	NA	NA	0.257003	1.12979	0.01	0.006	1	NA	NA	NA	NA	NA
TRIM72	0.189429	1.82923	0.015	0.006	1	NA	NA	NA	NA	NA	0.257003	1.12979	0.01	0.006	1	NA	NA	NA	NA	NA
AL138767.3	NA	NA	NA	NA	NA	0.014534	3.86926	0.043	0.005	1	0.21049	1.12979	0.01	0.005	1	NA	NA	NA	NA	NA
UBXN7-AS1	NA	NA	NA	NA	NA	NA	NA	NA	NA	NA	0.165195	1.12273	0.013	0.007	1	NA	NA	NA	NA	NA
AL356356.1	NA	NA	NA	NA	NA	NA	NA	NA	NA	NA	0.182163	1.12273	0.013	0.007	1	NA	NA	NA	NA	NA
AC120114.2	0.0393928	2.02188	0.022	0.007	1	NA	NA	NA	NA	NA	0.182163	1.12273	0.013	0.007	1	NA	NA	NA	NA	NA
ELMO1-AS1	NA	NA	NA	NA	NA	NA	NA	NA	NA	NA	0.217051	1.11396	0.016	0.009	1	NA	NA	NA	NA	NA
AC112484.1	NA	NA	NA	NA	NA	NA	NA	NA	NA	NA	0.200092	1.08797	0.013	0.007	1	NA	NA	NA	NA	NA
AL162713.2	NA	NA	NA	NA	NA	NA	NA	NA	NA	NA	0.200092	1.08797	0.013	0.007	1	NA	NA	NA	NA	NA
MTTP	NA	NA	NA	NA	NA	NA	NA	NA	NA	NA	0.233467	1.08797	0.01	0.006	1	NA	NA	NA	NA	NA
AL049795.1	NA	NA	NA	NA	NA	NA	NA	NA	NA	NA	0.281749	1.08797	0.01	0.006	1	NA	NA	NA	NA	NA
MIR378D2HG	NA	NA	NA	NA	NA	NA	NA	NA	NA	NA	0.281749	1.08797	0.01	0.006	1	NA	NA	NA	NA	NA
AC113385.1	0.0128131	2.28491	0.022	0.006	1	NA	NA	NA	NA	NA	0.233467	1.08797	0.01	0.006	1	NA	NA	NA	NA	NA
ODF2-AS1	0.503527	1.1918	0.015	0.009	1	NA	NA	NA	NA	NA	0.217249	1.08797	0.016	0.009	1	NA	NA	NA	NA	NA
TMPRSS11D	NA	NA	NA	NA	NA	0.0562779	3.34201	0.043	0.008	1	0.106908	1.08797	0.016	0.008	1	NA	NA	NA	NA	NA
AP001107.4	0.41773	1.3553	0.015	0.008	1	0.0641083	3.34201	0.043	0.008	1	0.130688	1.08797	0.016	0.008	1	NA	NA	NA	NA	NA
ALDOC	0.96535	0.284913	0.022	0.023	1	0.000585594	2.86926	0.13	0.023	1	0.00707667	1.05579	0.044	0.023	1	NA	NA	NA	NA	NA
DDX43	NA	NA	NA	NA	NA	NA	NA	NA	NA	NA	0.281943	1.04733	0.01	0.006	1	NA	NA	NA	NA	NA
AC005091.1	NA	NA	NA	NA	NA	NA	NA	NA	NA	NA	0.281943	1.04733	0.01	0.006	1	NA	NA	NA	NA	NA
AL354793.1	NA	NA	NA	NA	NA	NA	NA	NA	NA	NA	0.281943	1.04733	0.01	0.006	1	NA	NA	NA	NA	NA
AP003068.1	0.0221329	1.65931	0.037	0.014	1	0.572883	1.6348	0	0.014	1	0.116352	1.03283	0.023	0.014	1	NA	NA	NA	NA	NA
AC008079.1	3.93488e-07	2.9117	0.052	0.009	0.0100347	0.0766909	3.2843	0.043	0.009	1	0.171674	1.03025	0.016	0.009	1	NA	NA	NA	NA	NA
AC005699.1	0.283465	1.53973	0.015	0.007	1	NA	NA	NA	NA	NA	0.442273	1.02085	0.01	0.007	1	NA	NA	NA	NA	NA
AC105219.4	1.26348e-05	1.6257	0.134	0.05	0.322213	0.420845	1.30328	0.087	0.05	1	0.000889911	1.01926	0.089	0.05	1	NA	NA	NA	NA	NA
AC090519.2	NA	NA	NA	NA	NA	NA	NA	NA	NA	NA	0.333506	1.0078	0.01	0.006	1	NA	NA	NA	NA	NA
AC018638.7	0.000855241	2.52667	0.03	0.006	1	NA	NA	NA	NA	NA	0.307478	1.0078	0.01	0.006	1	NA	NA	NA	NA	NA
AC008026.3	0.0271903	2.16627	0.022	0.006	1	NA	NA	NA	NA	NA	0.333506	1.0078	0.01	0.006	1	NA	NA	NA	NA	NA
TLDC2	0.0206093	2.20474	0.022	0.006	1	0.0236437	3.74727	0.043	0.006	1	0.307478	1.0078	0.01	0.006	1	NA	NA	NA	NA	NA
ADAMTSL3	0.0548978	1.46934	0.03	0.012	1	0.607227	1.7279	0	0.011	1	0.0990556	1.0078	0.021	0.011	1	NA	NA	NA	NA	NA
AC003086.1	0.332841	1.50731	0.015	0.008	1	NA	NA	NA	NA	NA	0.238432	0.988432	0.013	0.008	1	NA	NA	NA	NA	NA
AC087257.1	NA	NA	NA	NA	NA	NA	NA	NA	NA	NA	0.333717	0.969323	0.01	0.006	1	NA	NA	NA	NA	NA
AC079790.1	NA	NA	NA	NA	NA	NA	NA	NA	NA	NA	0.360366	0.969323	0.01	0.006	1	NA	NA	NA	NA	NA
RBM44	NA	NA	NA	NA	NA	NA	NA	NA	NA	NA	0.360366	0.969323	0.01	0.006	1	NA	NA	NA	NA	NA
GABRQ	0.187312	2.97362	0.015	0.006	1	NA	NA	NA	NA	NA	0.282336	0.969323	0.01	0.006	1	NA	NA	NA	NA	NA
KCNMB2-AS1	0.187376	2.71376	0.015	0.006	1	NA	NA	NA	NA	NA	0.282336	0.969323	0.01	0.006	1	NA	NA	NA	NA	NA
AC011912.1	0.234964	1.75123	0.015	0.006	1	NA	NA	NA	NA	NA	0.360366	0.969323	0.01	0.006	1	NA	NA	NA	NA	NA
SPARCL1	0.234964	1.75123	0.015	0.006	1	2.77237e-06	4.29376	0.087	0.006	0.0726112	0.360366	0.969323	0.01	0.006	1	NA	NA	NA	NA	NA
AL359399.1	0.503527	1.1918	0.015	0.009	1	NA	NA	NA	NA	NA	0.202529	0.94779	0.016	0.009	1	NA	NA	NA	NA	NA
AC108102.1	NA	NA	NA	NA	NA	0.00013629	3.7868	0.087	0.009	1	0.218608	0.94779	0.016	0.009	1	NA	NA	NA	NA	NA
CCDC62	6.3231e-18	3.00611	0.172	0.033	1.61252e-13	0.142591	1.88347	0.087	0.032	1	0.00869097	0.937551	0.057	0.032	1	NA	NA	NA	NA	NA
ATP1B3-AS1	NA	NA	NA	NA	NA	NA	NA	NA	NA	NA	0.360584	0.931849	0.01	0.006	1	NA	NA	NA	NA	NA
AC105429.1	0.0719422	1.85961	0.022	0.008	1	NA	NA	NA	NA	NA	0.300616	0.925696	0.013	0.008	1	NA	NA	NA	NA	NA
DHRSX-IT1	0.52019	1.2178	0.015	0.009	1	NA	NA	NA	NA	NA	0.235459	0.921318	0.016	0.009	1	NA	NA	NA	NA	NA
GPAT4	2.21801e-10	0.82172	0.858	0.786	5.65637e-06	0.00478633	0.800893	0.826	0.772	1	4.24227e-31	0.917741	0.862	0.767	1.10486e-26	NA	NA	NA	NA	NA
AC036108.2	2.78246e-06	0.718566	0.657	0.516	0.0709583	0.19099	0.904298	0.565	0.511	1	1.99914e-13	0.900268	0.638	0.51	5.20655e-09	NA	NA	NA	NA	NA
PLD4	NA	NA	NA	NA	NA	NA	NA	NA	NA	NA	0.300832	0.895323	0.013	0.008	1	NA	NA	NA	NA	NA
SPATC1	NA	NA	NA	NA	NA	NA	NA	NA	NA	NA	0.415673	0.895323	0.01	0.007	1	NA	NA	NA	NA	NA
AC009090.2	NA	NA	NA	NA	NA	NA	NA	NA	NA	NA	0.415673	0.895323	0.01	0.007	1	NA	NA	NA	NA	NA
HIGD2B	0.0393928	2.02188	0.022	0.007	1	NA	NA	NA	NA	NA	0.443977	0.859699	0.01	0.007	1	NA	NA	NA	NA	NA
AC004528.2	NA	NA	NA	NA	NA	NA	NA	NA	NA	NA	0.323071	0.836429	0.013	0.008	1	NA	NA	NA	NA	NA
CYP2F1	NA	NA	NA	NA	NA	NA	NA	NA	NA	NA	0.368172	0.836429	0.013	0.009	1	NA	NA	NA	NA	NA
RBFADN	NA	NA	NA	NA	NA	NA	NA	NA	NA	NA	0.416143	0.824933	0.01	0.007	1	NA	NA	NA	NA	NA
AC013287.1	NA	NA	NA	NA	NA	0.021216	3.56441	0.043	0.006	1	0.282533	0.824933	0.01	0.006	1	NA	NA	NA	NA	NA
AL672277.1	0.000588862	2.32673	0.037	0.009	1	NA	NA	NA	NA	NA	0.703693	0.80786	0.01	0.009	1	NA	NA	NA	NA	NA
AL356488.2	NA	NA	NA	NA	NA	NA	NA	NA	NA	NA	0.501542	0.790986	0.01	0.007	1	NA	NA	NA	NA	NA
IL20RA	0.31597	1.57289	0.015	0.007	1	NA	NA	NA	NA	NA	0.501542	0.790986	0.01	0.007	1	NA	NA	NA	NA	NA
LINC01579	0.31597	1.57289	0.015	0.007	1	NA	NA	NA	NA	NA	0.501542	0.790986	0.01	0.007	1	NA	NA	NA	NA	NA
AOC3	0.105618	2.03568	0.022	0.009	1	NA	NA	NA	NA	NA	0.41551	0.779846	0.013	0.009	1	NA	NA	NA	NA	NA
AL627308.3	NA	NA	NA	NA	NA	0.0810842	3.25628	0.043	0.009	1	0.41551	0.779846	0.013	0.009	1	NA	NA	NA	NA	NA
FTO	0.00145367	0.278387	0.933	0.854	1	0.944968	0.299088	0.826	0.841	1	7.53529e-34	0.775357	0.901	0.838	1.96249e-29	NA	NA	NA	NA	NA
AC010978.1	0.575642	1.12141	0.022	0.016	1	0.300033	2.37176	0.043	0.016	1	0.142066	0.769792	0.026	0.016	1	NA	NA	NA	NA	NA
AL121832.3	NA	NA	NA	NA	NA	NA	NA	NA	NA	NA	0.501793	0.757819	0.01	0.007	1	NA	NA	NA	NA	NA
AC117382.2	NA	NA	NA	NA	NA	NA	NA	NA	NA	NA	0.530676	0.757819	0.01	0.008	1	NA	NA	NA	NA	NA
ACRBP	0.00422839	2.27669	0.03	0.008	1	NA	NA	NA	NA	NA	0.530676	0.757819	0.01	0.008	1	NA	NA	NA	NA	NA
NUP210L	0.892677	0.156808	0.022	0.024	1	0.526085	3.03072	0.043	0.024	1	0.0327131	0.753967	0.042	0.024	1	NA	NA	NA	NA	NA
AL606534.1	NA	NA	NA	NA	NA	NA	NA	NA	NA	NA	0.43974	0.752365	0.013	0.009	1	NA	NA	NA	NA	NA
AC076968.2	NA	NA	NA	NA	NA	NA	NA	NA	NA	NA	0.443488	0.752365	0.01	0.007	1	NA	NA	NA	NA	NA
GOLGA6L7	0.107448	1.68628	0.022	0.009	1	NA	NA	NA	NA	NA	0.415763	0.752365	0.013	0.009	1	NA	NA	NA	NA	NA
GSTT2B	0.0585866	1.5662	0.03	0.012	1	0.604439	1.80698	0	0.012	1	0.472309	0.745576	0.016	0.012	1	NA	NA	NA	NA	NA
RIPOR2	0.00109195	1.09813	0.201	0.114	1	0.323843	0.460868	0.043	0.114	1	0.0142226	0.739318	0.154	0.114	1	NA	NA	NA	NA	NA
HOXB2	0.704617	0.578146	0.082	0.075	1	0.777819	1.14294	0.087	0.074	1	0.00680147	0.728607	0.112	0.074	1	NA	NA	NA	NA	NA
PLEKHS1	NA	NA	NA	NA	NA	NA	NA	NA	NA	NA	0.416617	0.725398	0.01	0.007	1	NA	NA	NA	NA	NA
AL161662.1	0.952154	0.507306	0.015	0.016	1	0.271159	3.04983	0.043	0.016	1	0.235737	0.725398	0.023	0.016	1	NA	NA	NA	NA	NA
AP001094.2	0.503527	1.1918	0.015	0.009	1	NA	NA	NA	NA	NA	0.439999	0.725398	0.013	0.009	1	NA	NA	NA	NA	NA
AC007533.1	0.400454	0.513329	0.052	0.038	1	NA	NA	NA	NA	NA	0.0304578	0.725398	0.06	0.038	1	NA	NA	NA	NA	NA
TCF4-AS1	0.701084	0.96794	0.022	0.018	1	0.362098	2.18854	0.043	0.018	1	0.973161	0.712101	0.018	0.018	1	NA	NA	NA	NA	NA
EGLN3	0.000588459	1.5567	0.448	0.344	1	0.698471	1.00303	0.348	0.341	1	0.347118	0.707867	0.344	0.341	1	NA	NA	NA	NA	NA
SLC2A9	0.759567	1.18538	0.015	0.012	1	0.598943	1.7669	0	0.012	1	0.276636	0.705498	0.018	0.012	1	NA	NA	NA	NA	NA
FAM160A1-DT	0.131932	1.63284	0.022	0.009	1	NA	NA	NA	NA	NA	0.489108	0.698926	0.013	0.009	1	NA	NA	NA	NA	NA
STK4-AS1	NA	NA	NA	NA	NA	0.094752	3.17536	0.043	0.009	1	0.489108	0.698926	0.013	0.009	1	NA	NA	NA	NA	NA
FUNDC2	NA	NA	NA	NA	NA	0.274443	0.194014	1	0.994	1	4.25015e-52	0.698234	0.992	0.993	1.10691e-47	NA	NA	NA	NA	NA
AL590666.5	NA	NA	NA	NA	NA	NA	NA	NA	NA	NA	0.589344	0.693689	0.01	0.008	1	NA	NA	NA	NA	NA
PUS7	5.46956e-16	0.929931	0.948	0.856	1.39485e-11	0.398114	0.416272	0.826	0.843	1	1.18741e-24	0.69164	0.924	0.84	3.09248e-20	NA	NA	NA	NA	NA
RNF187	0.0777189	0.105595	1	0.996	1	0.163139	0.204414	1	0.992	1	5.8079e-59	0.689953	0.997	0.992	1.51261e-54	NA	NA	NA	NA	NA
BCL6	3.72597e-08	1.13343	0.5	0.289	0.000950197	0.0549427	1.10253	0.435	0.288	1	3.08039e-09	0.664856	0.424	0.288	8.02257e-05	NA	NA	NA	NA	NA
AL136988.2	NA	NA	NA	NA	NA	NA	NA	NA	NA	NA	0.618768	0.662662	0.01	0.008	1	NA	NA	NA	NA	NA
AL133520.1	NA	NA	NA	NA	NA	0.0600359	3.40213	0.043	0.008	1	0.618768	0.662662	0.01	0.008	1	NA	NA	NA	NA	NA
TMEM214	0.0686905	0.161081	0.836	0.789	1	0.289333	0.264029	0.87	0.776	1	1.48674e-26	0.662306	0.862	0.772	3.87206e-22	NA	NA	NA	NA	NA
AC079414.3	0.503724	1.16627	0.015	0.009	1	NA	NA	NA	NA	NA	0.465096	0.647395	0.013	0.009	1	NA	NA	NA	NA	NA
AC016949.1	0.567362	0.166269	0.007	0.013	1	0.580477	1.7088	0	0.013	1	0.400723	0.647395	0.018	0.013	1	NA	NA	NA	NA	NA
MIR181A2HG	0.00889476	1.01628	0.425	0.357	1	0.684949	-0.114251	0.304	0.355	1	0.000168464	0.641225	0.427	0.354	1	NA	NA	NA	NA	NA
AC010542.4	0.130369	-1.32727	0	0.017	1	0.530954	1.2288	0	0.017	1	0.552422	0.640509	0.021	0.017	1	NA	NA	NA	NA	NA
SYNE4	0.207506	-0.673267	0	0.012	1	0.604446	1.89063	0	0.012	1	0.474391	0.636589	0.016	0.012	1	NA	NA	NA	NA	NA
AC005828.1	NA	NA	NA	NA	NA	NA	NA	NA	NA	NA	0.589874	0.632288	0.01	0.008	1	NA	NA	NA	NA	NA
AC010325.1	NA	NA	NA	NA	NA	NA	NA	NA	NA	NA	0.619035	0.632288	0.01	0.008	1	NA	NA	NA	NA	NA
SLC24A5	0.126306	-1.03701	0.007	0.03	1	0.708349	1.5221	0.043	0.03	1	0.121024	0.63062	0.044	0.03	1	NA	NA	NA	NA	NA
STON1	0.259922	-0.585804	0.007	0.022	1	0.477095	0.968039	0	0.022	1	0.201055	0.618483	0.031	0.021	1	NA	NA	NA	NA	NA
AC104316.1	0.398029	0.451563	0.075	0.057	1	0.777761	0.543095	0.043	0.057	1	0.0526459	0.615215	0.081	0.057	1	NA	NA	NA	NA	NA
DPYSL4	0.0245687	0.594768	0.216	0.146	1	0.023578	1.54117	0.304	0.145	1	0.000914603	0.614552	0.206	0.145	1	NA	NA	NA	NA	NA
LRBA	1.47027e-07	0.856569	0.881	0.816	0.00374948	0.0824997	0.784357	0.87	0.805	1	8.49294e-16	0.597705	0.852	0.801	2.2119e-11	NA	NA	NA	NA	NA
LINC02795	0.487217	1.11652	0.015	0.009	1	NA	NA	NA	NA	NA	0.791653	0.597642	0.01	0.009	1	NA	NA	NA	NA	NA
NMB	0.060341	-0.148562	0.813	0.864	1	0.0183845	0.533294	1	0.849	1	0.000688403	0.595272	0.839	0.842	1	NA	NA	NA	NA	NA
GPX3	0.364465	0.138965	0.396	0.355	1	0.147033	0.945496	0.478	0.353	1	2.6233e-05	0.589993	0.438	0.352	0.683212	NA	NA	NA	NA	NA
LRRC59	NA	NA	NA	NA	NA	0.146397	-0.216058	1	1	1	3.66779e-61	0.58788	1	1	9.55239e-57	NA	NA	NA	NA	NA
FUS	NA	NA	NA	NA	NA	0.00696391	0.379483	1	0.999	1	2.40953e-55	0.586171	1	0.999	6.27539e-51	NA	NA	NA	NA	NA
SIN3B	0.333684	0.116751	0.694	0.633	1	0.214911	0.339984	0.739	0.624	1	5.78551e-11	0.584198	0.724	0.622	1.50678e-06	NA	NA	NA	NA	NA
RBM42	0.000197887	0.175972	1	1	1	0.252413	0.175865	1	1	1	2.16662e-75	0.574363	1	1	5.64274e-71	NA	NA	NA	NA	NA
TAS2R31	NA	NA	NA	NA	NA	NA	NA	NA	NA	NA	0.70681	0.573395	0.01	0.009	1	NA	NA	NA	NA	NA
ZNF540	0.41773	1.3553	0.015	0.008	1	NA	NA	NA	NA	NA	0.677818	0.573395	0.01	0.008	1	NA	NA	NA	NA	NA
KIF5A	0.41773	1.3553	0.015	0.008	1	0.0682283	3.31287	0.043	0.008	1	0.677818	0.573395	0.01	0.008	1	NA	NA	NA	NA	NA
AC108058.1	0.926813	0.44457	0.015	0.016	1	0.288352	2.44893	0.043	0.016	1	0.702559	0.557453	0.018	0.016	1	NA	NA	NA	NA	NA
AL022238.2	0.0212797	1.34225	0.067	0.032	1	0.743295	1.44893	0.043	0.032	1	0.270841	0.557453	0.042	0.032	1	NA	NA	NA	NA	NA
PRKCQ-AS1	NA	NA	NA	NA	NA	NA	NA	NA	NA	NA	5.58754e-11	0.551368	0.693	0.592	1.45522e-06	NA	NA	NA	NA	NA
PRR26	0.0914861	0.710677	0.112	0.074	1	0.0683779	1.43945	0.174	0.073	1	0.0259047	0.551126	0.104	0.073	1	NA	NA	NA	NA	NA
ALDH6A1	NA	NA	NA	NA	NA	0.958673	0.464203	0.261	0.303	1	0.000149919	0.546173	0.385	0.303	1	NA	NA	NA	NA	NA
GPR55	NA	NA	NA	NA	NA	NA	NA	NA	NA	NA	0.707083	0.544826	0.01	0.009	1	NA	NA	NA	NA	NA
WFIKKN1	NA	NA	NA	NA	NA	NA	NA	NA	NA	NA	0.707083	0.544826	0.01	0.009	1	NA	NA	NA	NA	NA
LINC00870	0.435042	1.29872	0.015	0.009	1	NA	NA	NA	NA	NA	0.707083	0.544826	0.01	0.009	1	NA	NA	NA	NA	NA
GSPT1	0.0204524	0.113755	1	1	1	0.438598	0.13122	1	0.999	1	2.59394e-59	0.540252	1	0.999	6.75566e-55	NA	NA	NA	NA	NA
AC117481.1	0.780063	0.391828	0.06	0.054	1	0.492227	1.21526	0.087	0.054	1	0.0477976	0.527591	0.078	0.054	1	NA	NA	NA	NA	NA
ECT2	0.102853	0.127929	1	0.991	1	0.382198	-0.249728	1	0.986	1	1.03437e-30	0.526894	0.997	0.983	2.6939e-26	NA	NA	NA	NA	NA
MAGEA3	0.671915	0.27747	0.179	0.204	1	0.155293	-1.34592	0.087	0.204	1	0.0201079	0.514952	0.135	0.204	1	NA	NA	NA	NA	NA
DENR	1.17515e-14	0.474141	1	1	2.99687e-10	NA	NA	NA	NA	NA	1.35784e-34	0.508546	1	0.999	3.53636e-30	NA	NA	NA	NA	NA
CNOT10-AS1	0.140843	1.34381	0.03	0.014	1	0.243289	2.56441	0.043	0.014	1	0.539982	0.503005	0.018	0.014	1	NA	NA	NA	NA	NA
SRPX	0.457034	0.105618	0.306	0.275	1	0.1832	0.677942	0.391	0.273	1	0.000287374	0.494946	0.352	0.272	1	NA	NA	NA	NA	NA
KDELR2	NA	NA	NA	NA	NA	0.327545	0.192709	1	0.997	1	1.28926e-43	0.493576	1	0.995	3.35775e-39	NA	NA	NA	NA	NA
SRP68	NA	NA	NA	NA	NA	0.252084	-0.231065	0.826	0.908	1	1.94655e-15	0.483873	0.922	0.904	5.06959e-11	NA	NA	NA	NA	NA
DHTKD1	0.226825	0.199435	0.687	0.662	1	NA	NA	NA	NA	NA	1.39175e-05	0.481083	0.706	0.649	0.362469	NA	NA	NA	NA	NA
TENT5D	0.7073	0.414196	0.007	0.011	1	0.615747	1.95672	0	0.011	1	0.693289	0.480285	0.013	0.011	1	NA	NA	NA	NA	NA
RNASEH2C	NA	NA	NA	NA	NA	0.459866	0.473675	0.696	0.722	1	3.96516e-13	0.478318	0.812	0.72	1.03269e-08	NA	NA	NA	NA	NA
AC105206.3	0.191131	-0.814623	0	0.013	1	0.588246	1.7279	0	0.013	1	0.610089	0.473859	0.016	0.013	1	NA	NA	NA	NA	NA
GPR22	NA	NA	NA	NA	NA	NA	NA	NA	NA	NA	0.793888	0.462363	0.01	0.009	1	NA	NA	NA	NA	NA
AC018690.1	NA	NA	NA	NA	NA	0.0856264	3.20184	0.043	0.009	1	0.793888	0.462363	0.01	0.009	1	NA	NA	NA	NA	NA
CECR2	NA	NA	NA	NA	NA	0.067685	2.84402	0.087	0.026	1	0.970024	0.460695	0.026	0.026	1	NA	NA	NA	NA	NA
JMY	4.74986e-10	1.0743	0.828	0.685	1.21131e-05	0.000312209	1.44281	0.783	0.673	1	0.551753	0.459956	0.599	0.67	1	NA	NA	NA	NA	NA
SLC13A4	0.966101	0.182632	0.045	0.044	1	NA	NA	NA	NA	NA	0.219825	0.446862	0.057	0.044	1	NA	NA	NA	NA	NA
BACE2	0.000226138	0.400758	0.933	0.817	1	0.0588998	0.412403	0.913	0.804	1	1.95588e-12	0.446584	0.846	0.799	5.09389e-08	NA	NA	NA	NA	NA
NRIP3	0.315649	0.762119	0.045	0.03	1	0.695755	1.50551	0.043	0.03	1	0.294669	0.444112	0.039	0.03	1	NA	NA	NA	NA	NA
USP9X	4.14519e-08	0.415157	1	0.984	0.00105711	0.00183826	0.597115	1	0.975	1	1.2641e-16	0.443605	0.984	0.974	3.29221e-12	NA	NA	NA	NA	NA
STT3B	NA	NA	NA	NA	NA	0.487559	0.227285	1	0.967	1	6.34793e-23	0.442198	0.987	0.964	1.65326e-18	NA	NA	NA	NA	NA
SCPEP1	0.310131	0.147513	0.858	0.88	1	NA	NA	NA	NA	NA	2.47589e-11	0.43684	0.898	0.861	6.4482e-07	NA	NA	NA	NA	NA
LINC02008	NA	NA	NA	NA	NA	NA	NA	NA	NA	NA	0.850314	0.435891	0.01	0.009	1	NA	NA	NA	NA	NA
LINC02789	0.514822	1.63284	0.015	0.009	1	NA	NA	NA	NA	NA	0.850314	0.435891	0.01	0.009	1	NA	NA	NA	NA	NA
RAG2	0.503329	1.2178	0.015	0.009	1	NA	NA	NA	NA	NA	0.822376	0.435891	0.01	0.009	1	NA	NA	NA	NA	NA
SPTSSB	NA	NA	NA	NA	NA	6.52901e-05	3.73433	0.087	0.009	1	0.707915	0.435891	0.01	0.009	1	NA	NA	NA	NA	NA
Z92544.2	NA	NA	NA	NA	NA	0.0901856	3.17536	0.043	0.009	1	0.822376	0.435891	0.01	0.009	1	NA	NA	NA	NA	NA
AC123768.2	NA	NA	NA	NA	NA	0.548901	1.48099	0	0.015	1	0.643854	0.435891	0.018	0.015	1	NA	NA	NA	NA	NA
ETV2	NA	NA	NA	NA	NA	NA	NA	NA	NA	NA	0.00487177	0.429756	0.367	0.307	1	NA	NA	NA	NA	NA
VAX1	0.121436	0.54668	0.164	0.121	1	0.25512	-0.592099	0.043	0.12	1	0.0364013	0.416448	0.156	0.12	1	NA	NA	NA	NA	NA
AL136441.1	0.240258	1.32673	0.022	0.011	1	0.149859	2.89063	0.043	0.011	1	0.769933	0.414196	0.013	0.011	1	NA	NA	NA	NA	NA
SFN	0.00228529	-0.177193	0.948	0.99	1	0.898187	0.119173	1	0.982	1	0.530307	0.413049	0.979	0.98	1	NA	NA	NA	NA	NA
CTSC	0.156521	0.244955	0.933	0.941	1	0.23811	0.359112	1	0.928	1	1.25488e-07	0.411428	0.943	0.924	0.00326822	NA	NA	NA	NA	NA
NANS	0.0243449	0.150181	0.978	0.974	1	0.00164382	0.554634	1	0.964	1	3.65407e-16	0.409585	0.969	0.961	9.51665e-12	NA	NA	NA	NA	NA
FAM98A	0.0701164	0.159174	0.94	0.867	1	0.592227	0.132256	1	0.852	1	1.80924e-14	0.408422	0.919	0.847	4.71197e-10	NA	NA	NA	NA	NA
ELK1	0.272608	0.160349	0.761	0.708	1	NA	NA	NA	NA	NA	1.06729e-06	0.404336	0.755	0.697	0.0277965	NA	NA	NA	NA	NA
FKBP14	0.00395888	0.367649	0.634	0.52	1	0.524937	0.485861	0.522	0.515	1	0.00232731	0.399654	0.555	0.513	1	NA	NA	NA	NA	NA
PSMF1	0.0224659	0.103051	1	1	1	0.192663	-0.169608	1	1	1	4.97626e-38	0.393742	1	0.999	1.29602e-33	NA	NA	NA	NA	NA
AL139120.1	0.251061	1.32673	0.022	0.012	1	0.604438	1.86926	0	0.012	1	0.795268	0.392822	0.013	0.012	1	NA	NA	NA	NA	NA
CHORDC1	0.0500706	0.181393	0.985	0.965	1	0.229359	0.332696	0.913	0.952	1	5.18881e-14	0.385713	0.961	0.948	1.35137e-09	NA	NA	NA	NA	NA
LMX1B	0.958666	0.142733	0.052	0.051	1	0.869327	0.689937	0.043	0.051	1	0.429445	0.383424	0.06	0.051	1	NA	NA	NA	NA	NA
LINC02449	0.935512	0.316164	0.022	0.023	1	0.457576	0.858691	0	0.023	1	0.741386	0.382253	0.026	0.023	1	NA	NA	NA	NA	NA
SPG21	0.017593	0.118485	1	0.999	1	0.00179389	0.38078	1	0.999	1	1.68674e-30	0.380857	1	0.999	4.39294e-26	NA	NA	NA	NA	NA
TMED9	NA	NA	NA	NA	NA	NA	NA	NA	NA	NA	2.68043e-33	0.380604	1	1	6.98091e-29	NA	NA	NA	NA	NA
SEC24C	NA	NA	NA	NA	NA	0.42532	-0.250291	0.696	0.737	1	1.47266e-07	0.379679	0.794	0.732	0.0038354	NA	NA	NA	NA	NA
CMTR1	NA	NA	NA	NA	NA	NA	NA	NA	NA	NA	0.002505	0.378516	0.443	0.377	1	NA	NA	NA	NA	NA
HDLBP	NA	NA	NA	NA	NA	NA	NA	NA	NA	NA	2.01164e-23	0.372631	1	0.999	5.23913e-19	NA	NA	NA	NA	NA
AL109613.1	0.443504	-0.124963	0.007	0.016	1	0.544304	1.43316	0	0.016	1	0.707537	0.371761	0.018	0.016	1	NA	NA	NA	NA	NA
AL024507.2	0.0164318	1.16627	0.075	0.035	1	0.359996	0.263236	0	0.035	1	0.50282	0.371761	0.042	0.035	1	NA	NA	NA	NA	NA
AC091133.4	0.208286	-0.300049	0.015	0.035	1	0.35876	0.256284	0	0.035	1	0.514728	0.371761	0.042	0.035	1	NA	NA	NA	NA	NA
WDR75	7.58902e-05	0.319616	0.91	0.824	1	0.649337	0.128518	0.783	0.811	1	2.865e-07	0.370132	0.818	0.806	0.00746161	NA	NA	NA	NA	NA
MCM3AP	0.37864	0.106014	0.769	0.725	1	0.605686	-0.132506	0.652	0.715	1	2.7564e-08	0.367532	0.789	0.712	0.000717878	NA	NA	NA	NA	NA
EIF3C	0.00285532	0.373198	0.619	0.47	1	0.148752	0.456081	0.609	0.465	1	0.000380156	0.367316	0.536	0.464	1	NA	NA	NA	NA	NA
NMT2	0.00193978	0.589361	0.627	0.524	1	0.558205	0.230749	0.609	0.519	1	0.00607922	0.366791	0.552	0.516	1	NA	NA	NA	NA	NA
TMPPE	0.147617	-0.718518	0.037	0.069	1	0.630103	0.25282	0.043	0.069	1	0.20027	0.364808	0.086	0.069	1	NA	NA	NA	NA	NA
STK24	0.0256768	0.227304	0.933	0.904	1	0.000529575	0.707024	0.957	0.894	1	2.98888e-10	0.364737	0.94	0.891	7.78424e-06	NA	NA	NA	NA	NA
SRPRA	NA	NA	NA	NA	NA	0.0268021	0.351439	0.913	0.905	1	6.32396e-13	0.363829	0.938	0.901	1.64701e-08	NA	NA	NA	NA	NA
AD000671.3	0.914573	0.659309	0.015	0.014	1	0.570397	1.61687	0	0.014	1	0.771369	0.362828	0.016	0.014	1	NA	NA	NA	NA	NA
BRSK2	0.691357	-0.163963	0.209	0.219	1	0.990474	0.258267	0.217	0.218	1	0.152533	0.360265	0.245	0.218	1	NA	NA	NA	NA	NA
DKK2	NA	NA	NA	NA	NA	NA	NA	NA	NA	NA	0.851149	0.35927	0.01	0.009	1	NA	NA	NA	NA	NA
AC007216.3	0.0574841	1.44457	0.037	0.016	1	0.542038	1.41756	0	0.016	1	0.728681	0.356164	0.018	0.016	1	NA	NA	NA	NA	NA
SEC23A	0.136702	0.141613	0.933	0.918	1	0.0119269	0.496999	1	0.904	1	2.49308e-09	0.354572	0.93	0.9	6.49299e-05	NA	NA	NA	NA	NA
RDM1	0.312469	0.197977	0.284	0.245	1	0.516355	0.429681	0.304	0.244	1	0.0517884	0.353636	0.284	0.243	1	NA	NA	NA	NA	NA
SSR2	NA	NA	NA	NA	NA	0.0855097	-0.208281	1	1	1	2.1151e-30	0.353232	1	1	5.50857e-26	NA	NA	NA	NA	NA
ARCN1	NA	NA	NA	NA	NA	NA	NA	NA	NA	NA	8.32569e-10	0.351607	0.872	0.841	2.16834e-05	NA	NA	NA	NA	NA
METTL21A	0.00740937	0.444663	0.843	0.772	1	NA	NA	NA	NA	NA	0.00330075	0.349739	0.753	0.754	1	NA	NA	NA	NA	NA
NT5C3B	0.00871208	-0.15287	0.993	0.996	1	0.0554015	0.234599	1	0.992	1	3.27807e-22	0.348469	0.99	0.991	8.53741e-18	NA	NA	NA	NA	NA
UBE2O	0.424544	0.182718	0.851	0.82	1	0.00612498	0.69275	0.913	0.807	1	9.10362e-08	0.347285	0.854	0.803	0.00237095	NA	NA	NA	NA	NA
AL354920.1	0.340608	0.677231	0.112	0.09	1	0.501664	0.842981	0.13	0.089	1	0.239785	0.338776	0.107	0.089	1	NA	NA	NA	NA	NA
FTSJ3	0.0753445	0.142671	1	0.969	1	NA	NA	NA	NA	NA	1.86305e-14	0.333643	0.969	0.958	4.85212e-10	NA	NA	NA	NA	NA
SEMA4F	0.59194	0.143667	0.269	0.25	1	0.0220035	0.811216	0.478	0.249	1	0.0182269	0.332387	0.305	0.249	1	NA	NA	NA	NA	NA
PIGH	0.266874	-0.156979	0.716	0.764	1	NA	NA	NA	NA	NA	3.63245e-06	0.332353	0.776	0.748	0.0946035	NA	NA	NA	NA	NA
SYNE2	NA	NA	NA	NA	NA	0.315586	0.238377	1	0.871	1	3.92608e-09	0.328523	0.919	0.867	0.000102251	NA	NA	NA	NA	NA
UBB	5.54192e-05	0.133427	1	1	1	NA	NA	NA	NA	NA	6.76358e-49	0.328283	1	1	1.76151e-44	NA	NA	NA	NA	NA
SLC7A9	0.873677	0.244271	0.03	0.027	1	0.420394	0.472908	0	0.027	1	0.308024	0.32648	0.036	0.027	1	NA	NA	NA	NA	NA
RINT1	0.0130639	0.268095	0.731	0.641	1	0.0351308	0.569213	0.783	0.633	1	0.000132228	0.324984	0.68	0.63	1	NA	NA	NA	NA	NA
HCCS	NA	NA	NA	NA	NA	0.310452	0.24227	0.913	0.894	1	1.43958e-08	0.320263	0.924	0.891	0.000374924	NA	NA	NA	NA	NA
SGPL1	0.145987	0.20148	0.739	0.667	1	0.341703	0.41049	0.739	0.658	1	0.0691482	0.318668	0.672	0.655	1	NA	NA	NA	NA	NA
UBL7	NA	NA	NA	NA	NA	0.124069	0.368371	0.87	0.878	1	3.43693e-08	0.318298	0.888	0.874	0.000895115	NA	NA	NA	NA	NA
PRDX6	NA	NA	NA	NA	NA	0.0498384	0.163992	1	1	1	1.10871e-32	0.317133	1	1	2.88752e-28	NA	NA	NA	NA	NA
RPN1	NA	NA	NA	NA	NA	0.0644304	0.210702	1	0.998	1	1.12495e-20	0.31301	1	0.998	2.92982e-16	NA	NA	NA	NA	NA
BLMH	0.039984	-0.208351	0.858	0.873	1	0.0643081	0.391652	0.913	0.858	1	7.55643e-08	0.312626	0.888	0.854	0.001968	NA	NA	NA	NA	NA
ITLN2	NA	NA	NA	NA	NA	NA	NA	NA	NA	NA	0.851429	0.31036	0.01	0.009	1	NA	NA	NA	NA	NA
AC087521.2	0.25463	0.749876	0.082	0.059	1	0.0173342	2.32113	0.174	0.059	1	0.4734	0.31036	0.068	0.059	1	NA	NA	NA	NA	NA
PLAC4	0.178231	1.0803	0.037	0.02	1	0.490188	1.04983	0	0.02	1	0.938537	0.31036	0.021	0.02	1	NA	NA	NA	NA	NA
CCDC13	0.956233	0.606841	0.015	0.014	1	0.563057	1.56441	0	0.014	1	0.839793	0.31036	0.016	0.014	1	NA	NA	NA	NA	NA
DYNLT1	0.0143892	0.151018	0.993	0.998	1	NA	NA	NA	NA	NA	3.59995e-16	0.309828	1	0.997	9.37571e-12	NA	NA	NA	NA	NA
SNX22	0.197229	0.424754	0.179	0.141	1	0.444876	-0.3225	0.087	0.141	1	0.117502	0.3088	0.169	0.141	1	NA	NA	NA	NA	NA
NUCB1	NA	NA	NA	NA	NA	0.668685	0.135925	0.913	0.987	1	7.28442e-13	0.307516	0.995	0.986	1.89715e-08	NA	NA	NA	NA	NA
DNAJB6	1.16098e-12	0.502406	1	0.984	2.96074e-08	0.00146537	0.492951	1	0.978	1	4.63454e-09	0.301024	0.979	0.975	0.000120702	NA	NA	NA	NA	NA
CD160	0.577534	0.680842	0.03	0.023	1	0.466297	0.901441	0	0.023	1	0.660933	0.299472	0.026	0.023	1	NA	NA	NA	NA	NA
RNPEP	0.088863	-0.106624	0.993	0.991	1	0.0123337	0.526839	1	0.986	1	7.68044e-15	0.296851	0.992	0.985	2.00029e-10	NA	NA	NA	NA	NA
TTC7B	0.0683142	0.350027	0.493	0.423	1	0.0707884	0.757944	0.565	0.42	1	0.00303516	0.295806	0.487	0.419	1	NA	NA	NA	NA	NA
L2HGDH	NA	NA	NA	NA	NA	0.844509	0.295883	0.478	0.482	1	0.0465134	0.291923	0.508	0.481	1	NA	NA	NA	NA	NA
DFFA	NA	NA	NA	NA	NA	0.745411	0.111518	0.87	0.816	1	6.49063e-06	0.288532	0.826	0.812	0.169042	NA	NA	NA	NA	NA
KCTD2	0.597703	-0.166466	0.425	0.429	1	0.295224	0.411645	0.522	0.425	1	0.024234	0.287247	0.461	0.424	1	NA	NA	NA	NA	NA
XPR1	3.8781e-08	0.891372	0.851	0.745	0.000988994	0.348092	0.900308	0.696	0.735	1	0.00705021	0.285252	0.74	0.73	1	NA	NA	NA	NA	NA
AL031775.1	0.0777928	1.07435	0.052	0.027	1	0.426533	0.64384	0	0.027	1	0.822469	0.28288	0.029	0.027	1	NA	NA	NA	NA	NA
RAB5IF	NA	NA	NA	NA	NA	0.032517	0.173642	1	1	1	4.97359e-23	0.282012	1	1	1.29532e-18	NA	NA	NA	NA	NA
VPS35	NA	NA	NA	NA	NA	NA	NA	NA	NA	NA	1.58868e-15	0.279212	1	0.998	4.13756e-11	NA	NA	NA	NA	NA
AC007216.4	0.00188412	0.491131	0.425	0.294	1	0.935797	0.304237	0.261	0.293	1	0.244197	0.278988	0.312	0.292	1	NA	NA	NA	NA	NA
RMI1	0.108466	0.34857	0.604	0.592	1	0.384817	-0.288704	0.522	0.583	1	0.0280733	0.276889	0.62	0.58	1	NA	NA	NA	NA	NA
MFSD4B	0.127686	0.237285	0.53	0.451	1	0.314593	0.681409	0.565	0.447	1	0.804496	0.276296	0.438	0.446	1	NA	NA	NA	NA	NA
TUBGCP2	NA	NA	NA	NA	NA	0.512476	0.1985	1	0.975	1	2.95955e-08	0.275059	0.979	0.973	0.000770785	NA	NA	NA	NA	NA
TTLL4	0.695762	-0.259943	0.433	0.415	1	0.610085	-0.110263	0.348	0.411	1	0.0320513	0.274918	0.453	0.41	1	NA	NA	NA	NA	NA
MPI	NA	NA	NA	NA	NA	0.103835	-0.553634	0.565	0.664	1	0.000799174	0.272573	0.711	0.66	1	NA	NA	NA	NA	NA
AL157369.1	0.308829	-0.124963	0.015	0.03	1	0.39697	0.425342	0	0.03	1	0.692063	0.270832	0.034	0.03	1	NA	NA	NA	NA	NA
AL445248.1	0.586461	0.166269	0.007	0.013	1	0.588246	1.7279	0	0.013	1	0.943465	0.270832	0.013	0.013	1	NA	NA	NA	NA	NA
MPND	0.123776	0.281434	0.41	0.347	1	0.80577	0.316478	0.348	0.345	1	0.156546	0.269822	0.367	0.344	1	NA	NA	NA	NA	NA
ANKRD9	0.0895512	0.243556	0.687	0.617	1	0.182425	0.630422	0.652	0.608	1	0.001661	0.267148	0.661	0.605	1	NA	NA	NA	NA	NA
SBF1	0.80897	0.114279	0.388	0.379	1	0.0134502	0.958334	0.609	0.376	1	0.367856	0.265763	0.38	0.375	1	NA	NA	NA	NA	NA
MCUR1	NA	NA	NA	NA	NA	0.303401	0.118893	1	0.943	1	1.0915e-08	0.26498	0.945	0.94	0.00028427	NA	NA	NA	NA	NA
SCAMP3	NA	NA	NA	NA	NA	0.407473	0.18289	1	0.996	1	4.81818e-12	0.264533	0.995	0.995	1.25485e-07	NA	NA	NA	NA	NA
C9orf135	0.237207	-0.585804	0	0.01	1	0.624525	2.00253	0	0.01	1	0.63801	0.263055	0.008	0.01	1	NA	NA	NA	NA	NA
AL592166.1	0.732998	0.44457	0.037	0.032	1	0.748047	1.41756	0.043	0.032	1	0.608167	0.263055	0.036	0.032	1	NA	NA	NA	NA	NA
SPATA21	0.0314815	0.872823	0.097	0.054	1	0.011177	1.94326	0.174	0.054	1	0.341265	0.260372	0.065	0.054	1	NA	NA	NA	NA	NA
EML4	0.00720515	-0.158842	0.97	0.995	1	0.0998629	-0.242179	1	0.993	1	4.25097e-09	0.260169	0.995	0.992	0.000110712	NA	NA	NA	NA	NA
RAB33A	NA	NA	NA	NA	NA	0.243661	2.51378	0.043	0.014	1	0.840814	0.259734	0.016	0.014	1	NA	NA	NA	NA	NA
DNAJA2	NA	NA	NA	NA	NA	0.106754	0.24876	1	0.994	1	2.11647e-12	0.259334	1	0.993	5.51215e-08	NA	NA	NA	NA	NA
GPC6	0.1838	0.64869	0.552	0.502	1	0.583763	0.103882	0.609	0.498	1	0.558834	0.257963	0.453	0.496	1	NA	NA	NA	NA	NA
DOP1B	NA	NA	NA	NA	NA	0.254485	-0.394461	0.261	0.384	1	0.036787	0.252462	0.43	0.384	1	NA	NA	NA	NA	NA
AL445928.2	0.0704166	1.23287	0.045	0.022	1	0.465336	1.97944	0.043	0.021	1	0.968661	0.251467	0.021	0.021	1	NA	NA	NA	NA	NA
AC010422.2	0.827275	0.77034	0.015	0.013	1	0.585631	1.7279	0	0.013	1	0.967356	0.251467	0.013	0.013	1	NA	NA	NA	NA	NA
RPS6KB2-AS1	0.185014	-0.814623	0	0.013	1	0.583048	1.7279	0	0.013	1	0.990668	0.251467	0.013	0.013	1	NA	NA	NA	NA	NA
LINC00926	0.438493	-0.239246	0.015	0.026	1	0.439222	0.727905	0	0.025	1	0.931547	0.251467	0.026	0.025	1	NA	NA	NA	NA	NA
RNF5	0.0429037	0.1095	1	0.973	1	0.094907	-0.292579	0.913	0.963	1	5.26889e-07	0.245594	0.969	0.96	0.0137223	NA	NA	NA	NA	NA
PCNX3	0.628945	0.165889	0.493	0.468	1	0.128042	0.529261	0.609	0.464	1	0.242213	0.244574	0.469	0.463	1	NA	NA	NA	NA	NA
LSM11	0.337495	-0.384854	0.201	0.229	1	0.494001	-0.292153	0.174	0.228	1	0.156665	0.243793	0.258	0.228	1	NA	NA	NA	NA	NA
KCNMA1-AS1	0.97022	0.523425	0.015	0.015	1	0.56065	1.49729	0	0.015	1	0.863051	0.243246	0.016	0.015	1	NA	NA	NA	NA	NA
CU638689.5	0.135313	-0.931579	0.015	0.04	1	0.939166	1.03786	0.043	0.04	1	0.683594	0.242384	0.044	0.04	1	NA	NA	NA	NA	NA
SDF4	NA	NA	NA	NA	NA	0.00283823	0.348188	1	0.998	1	4.13947e-14	0.241691	1	0.997	1.07808e-09	NA	NA	NA	NA	NA
NOMO2	0.225405	0.13298	0.701	0.662	1	0.826762	0.231073	0.609	0.653	1	0.0355483	0.240897	0.674	0.651	1	NA	NA	NA	NA	NA
VPS4A	NA	NA	NA	NA	NA	0.218598	0.230694	0.957	0.92	1	7.58435e-06	0.240769	0.914	0.915	0.197527	NA	NA	NA	NA	NA
AC016727.3	0.225521	-0.563084	0	0.011	1	0.615753	1.97944	0	0.011	1	0.936675	0.239971	0.01	0.011	1	NA	NA	NA	NA	NA
COPE	NA	NA	NA	NA	NA	0.206607	-0.174707	1	1	1	2.80022e-15	0.237668	1	1	7.2929e-11	NA	NA	NA	NA	NA
MXRA7	NA	NA	NA	NA	NA	NA	NA	NA	NA	NA	0.000388494	0.237546	0.872	0.864	1	NA	NA	NA	NA	NA
ARL5A	NA	NA	NA	NA	NA	0.174633	0.347731	0.913	0.937	1	6.76923e-06	0.23741	0.945	0.935	0.176298	NA	NA	NA	NA	NA
SLC26A5	0.600864	-0.130124	0.037	0.047	1	0.287567	-0.162218	0	0.047	1	0.640099	0.235813	0.052	0.047	1	NA	NA	NA	NA	NA
AAMDC	0.00785143	0.325948	0.866	0.767	1	0.00924075	0.758774	0.826	0.754	1	0.079959	0.234416	0.742	0.748	1	NA	NA	NA	NA	NA
LYL1	0.207499	-0.85259	0	0.012	1	0.60444	1.7088	0	0.012	1	0.797445	0.232358	0.013	0.012	1	NA	NA	NA	NA	NA
GLTP	0.259597	-0.109366	0.687	0.741	1	0.606491	0.107626	0.609	0.729	1	0.254892	0.23139	0.685	0.726	1	NA	NA	NA	NA	NA
EIF1AD	0.110316	0.278199	0.619	0.58	1	0.26005	-0.378071	0.478	0.573	1	0.0263996	0.229021	0.594	0.571	1	NA	NA	NA	NA	NA
IRGQ	0.0105442	0.422501	0.507	0.403	1	0.0329011	1.05948	0.565	0.4	1	0.463562	0.227294	0.396	0.399	1	NA	NA	NA	NA	NA
TSR3	NA	NA	NA	NA	NA	NA	NA	NA	NA	NA	1.87444e-08	0.227285	0.979	0.972	0.00048818	NA	NA	NA	NA	NA
TMSB15B.1	0.505908	0.938463	0.022	0.015	1	0.551203	1.48099	0	0.015	1	0.735967	0.226944	0.013	0.015	1	NA	NA	NA	NA	NA
SRP72	0.0699899	0.120791	0.985	0.968	1	NA	NA	NA	NA	NA	1.88474e-05	0.226891	0.977	0.955	0.490863	NA	NA	NA	NA	NA
PRKCSH	0.00445501	-0.1974	0.978	0.981	1	0.376984	0.114252	1	0.973	1	5.48648e-08	0.226393	0.974	0.971	0.0014289	NA	NA	NA	NA	NA
RTRAF	NA	NA	NA	NA	NA	NA	NA	NA	NA	NA	5.35678e-25	0.226278	1	1	1.39512e-20	NA	NA	NA	NA	NA
LAMTOR1	NA	NA	NA	NA	NA	0.119772	0.177928	1	1	1	1.7034e-15	0.226117	1	1	4.43633e-11	NA	NA	NA	NA	NA
KCNIP2	0.964015	0.141178	0.037	0.038	1	0.885159	1.11752	0.043	0.038	1	0.877972	0.226044	0.039	0.038	1	NA	NA	NA	NA	NA
SPCS2	0.0430988	0.101947	1	1	1	0.0742438	-0.186386	1	0.999	1	3.2056e-12	0.225119	1	0.999	8.34866e-08	NA	NA	NA	NA	NA
SCO2	0.0685007	0.139182	0.94	0.915	1	NA	NA	NA	NA	NA	0.000405401	0.22436	0.922	0.895	1	NA	NA	NA	NA	NA
CISD2	NA	NA	NA	NA	NA	NA	NA	NA	NA	NA	1.11403e-08	0.223321	0.997	0.996	0.000290137	NA	NA	NA	NA	NA
POM121	0.224281	0.130449	0.813	0.763	1	0.293121	0.476696	0.739	0.751	1	0.000440714	0.223193	0.794	0.747	1	NA	NA	NA	NA	NA
SCO1	NA	NA	NA	NA	NA	NA	NA	NA	NA	NA	1.01671e-06	0.221154	0.932	0.923	0.0264791	NA	NA	NA	NA	NA
AL583722.2	0.374768	0.602554	0.075	0.057	1	0.24062	-0.426981	0	0.057	1	0.478906	0.220723	0.065	0.056	1	NA	NA	NA	NA	NA
AC139795.2	0.029867	-1.72536	0.007	0.047	1	0.284754	-0.177703	0	0.047	1	0.67602	0.220328	0.052	0.047	1	NA	NA	NA	NA	NA
MTMR6	0.296888	0.213999	0.575	0.551	1	0.255957	0.514737	0.609	0.545	1	0.184008	0.218096	0.557	0.542	1	NA	NA	NA	NA	NA
CDK16	NA	NA	NA	NA	NA	0.38921	0.131648	0.957	0.953	1	6.90314e-07	0.217571	0.961	0.951	0.0179785	NA	NA	NA	NA	NA
TUSC2	NA	NA	NA	NA	NA	NA	NA	NA	NA	NA	8.44869e-06	0.217377	0.943	0.94	0.220038	NA	NA	NA	NA	NA
ATP6V0E1	NA	NA	NA	NA	NA	0.145232	0.15287	1	1	1	1.45435e-17	0.21637	1	1	3.78771e-13	NA	NA	NA	NA	NA
GET4	0.0333203	-0.183852	0.955	0.943	1	0.351479	0.238961	1	0.93	1	0.000230948	0.21554	0.935	0.925	1	NA	NA	NA	NA	NA
BORA	0.345688	0.144231	0.299	0.262	1	0.430908	0.199611	0.174	0.261	1	0.0890558	0.214248	0.297	0.26	1	NA	NA	NA	NA	NA
KLC2	NA	NA	NA	NA	NA	0.298329	-0.140285	0.87	0.809	1	0.00660685	0.213273	0.807	0.804	1	NA	NA	NA	NA	NA
SUGT1	NA	NA	NA	NA	NA	NA	NA	NA	NA	NA	3.86311e-07	0.213055	0.982	0.969	0.0100611	NA	NA	NA	NA	NA
HDGFL2	0.00350665	-0.382965	0.672	0.784	1	NA	NA	NA	NA	NA	0.000174674	0.21211	0.823	0.767	1	NA	NA	NA	NA	NA
CYFIP1	NA	NA	NA	NA	NA	0.0769756	0.303787	1	0.969	1	1.05638e-05	0.212102	0.984	0.966	0.275123	NA	NA	NA	NA	NA
PEBP4	0.162569	1.21256	0.03	0.015	1	0.558262	1.46487	0	0.015	1	0.886166	0.210825	0.016	0.015	1	NA	NA	NA	NA	NA
SZRD1	0.0152132	0.152443	0.97	0.947	1	NA	NA	NA	NA	NA	1.40267e-05	0.208901	0.935	0.932	0.365312	NA	NA	NA	NA	NA
WIPI2	0.0533175	0.107561	0.985	0.958	1	0.016163	0.5556	0.957	0.947	1	7.81235e-06	0.206283	0.964	0.943	0.203465	NA	NA	NA	NA	NA
NDFIP1	0.0335401	0.109717	0.993	0.997	1	0.00602245	0.327457	1	0.995	1	2.16033e-09	0.202878	0.997	0.994	5.62636e-05	NA	NA	NA	NA	NA
ASL	0.00802956	0.306677	0.776	0.68	1	0.570606	-0.206653	0.652	0.67	1	0.0451886	0.201571	0.677	0.667	1	NA	NA	NA	NA	NA
TSR2	0.0554509	-0.121322	0.925	0.936	1	0.100985	0.300593	0.913	0.925	1	0.000120987	0.201031	0.909	0.92	1	NA	NA	NA	NA	NA
SEPTIN11	0.000591065	0.394776	0.94	0.908	1	0.90171	0.188737	0.783	0.898	1	0.00303069	0.200346	0.891	0.894	1	NA	NA	NA	NA	NA
TXNDC15	NA	NA	NA	NA	NA	0.0769313	-0.343841	0.826	0.935	1	2.05259e-06	0.198189	0.948	0.931	0.0534575	NA	NA	NA	NA	NA
NDOR1	0.201058	0.204743	0.47	0.406	1	0.270767	-0.474194	0.304	0.403	1	0.294361	0.197236	0.422	0.401	1	NA	NA	NA	NA	NA
MCOLN1	NA	NA	NA	NA	NA	0.34595	-0.250833	0.522	0.611	1	0.0880251	0.197093	0.628	0.607	1	NA	NA	NA	NA	NA
RHEB	NA	NA	NA	NA	NA	0.099188	0.239892	1	1	1	1.11117e-09	0.196275	1	1	2.89392e-05	NA	NA	NA	NA	NA
TBC1D9B	0.215953	-0.165887	0.933	0.876	1	0.517867	0.158715	0.913	0.863	1	0.00193659	0.195596	0.867	0.859	1	NA	NA	NA	NA	NA
DACH2	NA	NA	NA	NA	NA	0.171648	2.65294	0.043	0.012	1	0.871547	0.194883	0.013	0.012	1	NA	NA	NA	NA	NA
AL356056.1	0.36622	-0.286244	0.007	0.018	1	0.518151	1.25628	0	0.018	1	0.95723	0.194883	0.018	0.018	1	NA	NA	NA	NA	NA
PSMA5	NA	NA	NA	NA	NA	0.141496	-0.15762	1	1	1	1.13135e-13	0.193665	1	1	2.9465e-09	NA	NA	NA	NA	NA
GUSB	0.0679525	0.152284	0.918	0.861	1	0.492391	0.463744	0.826	0.847	1	0.442963	0.192573	0.776	0.844	1	NA	NA	NA	NA	NA
ATP13A1	NA	NA	NA	NA	NA	0.184141	0.389092	0.826	0.73	1	0.0463245	0.192415	0.721	0.726	1	NA	NA	NA	NA	NA
ZSCAN2	0.492305	-0.101021	0.507	0.525	1	NA	NA	NA	NA	NA	0.0518275	0.191765	0.56	0.517	1	NA	NA	NA	NA	NA
LONP2	0.131459	-0.125113	0.94	0.943	1	0.729338	0.29088	0.957	0.931	1	7.93868e-05	0.191572	0.945	0.927	1	NA	NA	NA	NA	NA
FAHD2A	NA	NA	NA	NA	NA	NA	NA	NA	NA	NA	0.0159304	0.19139	0.839	0.844	1	NA	NA	NA	NA	NA
RBM12	0.0385325	0.279366	0.5	0.403	1	0.0325705	0.802629	0.609	0.399	1	0.154505	0.189515	0.43	0.398	1	NA	NA	NA	NA	NA
COPB1	NA	NA	NA	NA	NA	0.123862	-0.154198	1	0.993	1	4.16777e-07	0.189228	0.995	0.992	0.0108545	NA	NA	NA	NA	NA
LINC02202	4.18858e-07	2.25962	0.104	0.029	0.0106817	0.0901802	2.75509	0.087	0.029	1	0.552876	0.186978	0.034	0.029	1	NA	NA	NA	NA	NA
SNX4	NA	NA	NA	NA	NA	0.520054	-0.200188	0.739	0.763	1	0.0272068	0.186125	0.76	0.76	1	NA	NA	NA	NA	NA
SPDYE5	0.270657	-0.280065	0.104	0.139	1	0.185255	-0.874584	0.043	0.138	1	0.632414	0.185265	0.146	0.138	1	NA	NA	NA	NA	NA
PRPF40A	0.0578315	0.102694	1	0.997	1	NA	NA	NA	NA	NA	2.39422e-06	0.185237	0.995	0.995	0.0623551	NA	NA	NA	NA	NA
ADD1	NA	NA	NA	NA	NA	0.359481	-0.209126	0.87	0.881	1	0.00474735	0.184388	0.865	0.876	1	NA	NA	NA	NA	NA
DNAJC7	0.0193828	-0.128852	1	0.999	1	0.272571	0.122054	1	0.998	1	3.54107e-08	0.182514	0.997	0.997	0.000922236	NA	NA	NA	NA	NA
NOP9	0.101874	0.315973	0.336	0.27	1	0.97175	0.281943	0.261	0.269	1	0.192912	0.181374	0.299	0.268	1	NA	NA	NA	NA	NA
CENPT	NA	NA	NA	NA	NA	0.669686	-0.16022	0.652	0.702	1	0.0432416	0.181103	0.703	0.7	1	NA	NA	NA	NA	NA
PTPN23	NA	NA	NA	NA	NA	0.13778	-0.217953	0.478	0.626	1	0.0790638	0.179551	0.648	0.623	1	NA	NA	NA	NA	NA
VAMP3	0.0120539	0.158181	0.94	0.928	1	0.0233726	-0.514654	0.826	0.914	1	0.00189793	0.17916	0.909	0.908	1	NA	NA	NA	NA	NA
ST13	NA	NA	NA	NA	NA	0.565359	0.12114	1	0.996	1	6.52916e-07	0.178879	1	0.996	0.0170046	NA	NA	NA	NA	NA
AC004839.2	0.387628	-0.304622	0.015	0.027	1	0.630883	1.65294	0.043	0.027	1	0.860386	0.176505	0.029	0.027	1	NA	NA	NA	NA	NA
ARF5	NA	NA	NA	NA	NA	0.000376641	0.342889	1	0.999	1	1.16907e-09	0.174628	1	0.999	3.04472e-05	NA	NA	NA	NA	NA
GPRASP2	NA	NA	NA	NA	NA	0.317068	-0.467443	0.043	0.108	1	0.310914	0.173698	0.125	0.108	1	NA	NA	NA	NA	NA
MARK3	0.00818781	0.245878	0.933	0.921	1	0.762017	0.107437	0.957	0.909	1	0.0151927	0.172857	0.898	0.905	1	NA	NA	NA	NA	NA
CPE	0.0313607	0.654736	0.194	0.131	1	0.577677	0.43473	0.174	0.131	1	0.862338	0.169376	0.133	0.131	1	NA	NA	NA	NA	NA
RAI1	0.0425051	-0.297783	0.746	0.768	1	0.609748	0.122668	0.826	0.754	1	0.141253	0.169145	0.742	0.751	1	NA	NA	NA	NA	NA
RAB5C	NA	NA	NA	NA	NA	0.0262479	0.24766	1	1	1	3.76919e-12	0.166649	1	1	9.81648e-08	NA	NA	NA	NA	NA
ECSIT	0.00197572	-0.273927	0.813	0.851	1	0.312208	0.33974	0.87	0.837	1	0.000647224	0.165067	0.87	0.833	1	NA	NA	NA	NA	NA
PHF6	NA	NA	NA	NA	NA	0.686084	0.134644	0.913	0.826	1	0.0198378	0.164968	0.828	0.822	1	NA	NA	NA	NA	NA
NDST2	0.494756	0.105207	0.47	0.432	1	0.25328	0.707441	0.522	0.429	1	0.22758	0.164888	0.451	0.428	1	NA	NA	NA	NA	NA
BCORL1	0.0352915	0.295095	0.396	0.303	1	0.761587	0.199834	0.261	0.302	1	0.970368	0.164869	0.292	0.301	1	NA	NA	NA	NA	NA
COP1	0.0892631	0.139555	0.925	0.888	1	NA	NA	NA	NA	NA	0.01395	0.163694	0.846	0.871	1	NA	NA	NA	NA	NA
KBTBD8	0.951576	0.46	0.015	0.016	1	0.546587	1.41756	0	0.016	1	0.995043	0.163519	0.016	0.016	1	NA	NA	NA	NA	NA
CD81-AS1	0.733317	0.436916	0.037	0.032	1	0.385911	0.417565	0	0.032	1	0.968411	0.163519	0.031	0.032	1	NA	NA	NA	NA	NA
PCBP3	0.00955448	0.996344	0.134	0.075	1	0.842805	0.553001	0.087	0.075	1	0.669594	0.163111	0.081	0.075	1	NA	NA	NA	NA	NA
DNMBP	1.16913e-08	-0.676555	0.44	0.685	0.000298153	0.686373	-0.228747	0.696	0.675	1	0.609844	0.162535	0.628	0.671	1	NA	NA	NA	NA	NA
VIRMA	NA	NA	NA	NA	NA	NA	NA	NA	NA	NA	0.00785075	0.16231	0.828	0.814	1	NA	NA	NA	NA	NA
AC093510.1	0.126055	-0.847899	0.022	0.052	1	0.262488	-0.300664	0	0.052	1	0.864179	0.161497	0.049	0.052	1	NA	NA	NA	NA	NA
C17orf49	NA	NA	NA	NA	NA	0.51911	0.135155	0.957	0.964	1	0.000320509	0.158682	0.977	0.96	1	NA	NA	NA	NA	NA
EXT2	NA	NA	NA	NA	NA	0.384281	0.108278	0.913	0.861	1	0.0256265	0.157022	0.857	0.855	1	NA	NA	NA	NA	NA
MRPL34	0.0247559	-0.126323	0.963	0.988	1	0.235138	0.177867	1	0.983	1	0.000395967	0.155087	0.971	0.982	1	NA	NA	NA	NA	NA
MBD3	NA	NA	NA	NA	NA	0.599997	0.329062	0.739	0.763	1	0.138605	0.15442	0.755	0.758	1	NA	NA	NA	NA	NA
UBE2N	NA	NA	NA	NA	NA	0.272375	0.13983	1	0.996	1	2.41259e-06	0.153563	1	0.996	0.0628334	NA	NA	NA	NA	NA
NAPA	NA	NA	NA	NA	NA	0.0327616	0.284963	1	0.988	1	0.000539702	0.152687	1	0.987	1	NA	NA	NA	NA	NA
SMG6	0.460352	-0.132472	0.843	0.871	1	0.695984	0.138674	0.913	0.858	1	0.020297	0.152589	0.852	0.854	1	NA	NA	NA	NA	NA
GORAB-AS1	0.68312	0.326733	0.007	0.011	1	0.610038	1.89063	0	0.011	1	0.540818	0.151162	0.008	0.011	1	NA	NA	NA	NA	NA
PIK3C2A	NA	NA	NA	NA	NA	0.398066	0.153317	0.913	0.824	1	0.0518103	0.15081	0.826	0.82	1	NA	NA	NA	NA	NA
RAB11FIP3	0.0333471	0.257943	0.784	0.694	1	0.373417	0.421857	0.696	0.685	1	0.243055	0.15024	0.672	0.682	1	NA	NA	NA	NA	NA
ANKS6	NA	NA	NA	NA	NA	0.43006	-0.180054	0.652	0.681	1	0.0939567	0.148587	0.706	0.677	1	NA	NA	NA	NA	NA
STK4	0.0371967	0.164199	0.933	0.866	1	0.955158	0.108164	0.826	0.853	1	0.0389214	0.148332	0.841	0.849	1	NA	NA	NA	NA	NA
LINC00612	0.914743	0.44457	0.015	0.016	1	0.299763	2.40213	0.043	0.016	1	0.942513	0.148089	0.016	0.016	1	NA	NA	NA	NA	NA
UBA5	NA	NA	NA	NA	NA	0.0197223	-0.654469	0.739	0.773	1	0.0638547	0.147646	0.771	0.768	1	NA	NA	NA	NA	NA
EIF3F	0.00244048	-0.124763	1	1	1	NA	NA	NA	NA	NA	1.3831e-12	0.14432	1	1	3.60214e-08	NA	NA	NA	NA	NA
SNX27	NA	NA	NA	NA	NA	0.106057	0.595218	0.87	0.808	1	0.0223492	0.14111	0.823	0.804	1	NA	NA	NA	NA	NA
CYB561	NA	NA	NA	NA	NA	0.115897	-0.372699	0.522	0.716	1	0.0297537	0.140626	0.732	0.712	1	NA	NA	NA	NA	NA
RRP36	0.199912	-0.111821	0.97	0.972	1	0.119169	-0.231429	0.957	0.964	1	0.00251587	0.137547	0.99	0.96	1	NA	NA	NA	NA	NA
CTTN	NA	NA	NA	NA	NA	0.0595582	0.346437	1	0.992	1	0.00414069	0.137455	0.984	0.992	1	NA	NA	NA	NA	NA
CSNK2B	NA	NA	NA	NA	NA	0.0585014	-0.180987	1	1	1	6.95377e-09	0.13584	1	1	0.000181104	NA	NA	NA	NA	NA
SSU72	NA	NA	NA	NA	NA	0.249083	0.133798	1	0.999	1	6.55095e-07	0.13566	1	0.999	0.0170613	NA	NA	NA	NA	NA
PRCC	0.0549248	-0.18228	0.925	0.938	1	0.235071	0.156109	0.957	0.925	1	0.0103795	0.135239	0.938	0.921	1	NA	NA	NA	NA	NA
PHETA1	4.56968e-05	1.0082	0.328	0.193	1	0.338603	0.837782	0.261	0.192	1	0.838691	0.134639	0.185	0.192	1	NA	NA	NA	NA	NA
CDKAL1	NA	NA	NA	NA	NA	0.301518	-0.323467	0.565	0.674	1	0.243465	0.133077	0.672	0.672	1	NA	NA	NA	NA	NA
KDM1A	0.0571186	-0.198629	0.866	0.887	1	0.63694	-0.126756	0.87	0.872	1	0.0301088	0.132627	0.888	0.868	1	NA	NA	NA	NA	NA
TMEM126A	0.0360235	-0.12072	0.97	0.978	1	NA	NA	NA	NA	NA	0.00239267	0.132244	0.971	0.966	1	NA	NA	NA	NA	NA
SYMPK	0.0278363	-0.181647	0.918	0.935	1	0.884184	0.207208	0.826	0.922	1	0.0209856	0.131808	0.909	0.918	1	NA	NA	NA	NA	NA
ATF7	0.000495463	0.259871	0.97	0.914	1	NA	NA	NA	NA	NA	0.033113	0.130654	0.885	0.896	1	NA	NA	NA	NA	NA
AC109347.1	0.638186	0.284913	0.007	0.012	1	0.15515	2.86926	0.043	0.012	1	0.839804	0.129788	0.01	0.012	1	NA	NA	NA	NA	NA
TBX6	0.997825	0.326733	0.022	0.022	1	0.468073	0.869261	0	0.022	1	0.844067	0.129788	0.021	0.022	1	NA	NA	NA	NA	NA
HSPA4L	NA	NA	NA	NA	NA	0.57948	0.557552	0.435	0.429	1	0.340359	0.127355	0.445	0.428	1	NA	NA	NA	NA	NA
MED24	0.0656994	0.251724	0.799	0.76	1	NA	NA	NA	NA	NA	0.302699	0.127275	0.727	0.745	1	NA	NA	NA	NA	NA
BTAF1	NA	NA	NA	NA	NA	0.109695	0.438835	0.783	0.659	1	0.271084	0.12725	0.654	0.657	1	NA	NA	NA	NA	NA
PYHIN1	0.332395	0.96794	0.03	0.018	1	0.511945	1.18854	0	0.018	1	0.982434	0.127138	0.018	0.018	1	NA	NA	NA	NA	NA
ELOF1	NA	NA	NA	NA	NA	NA	NA	NA	NA	NA	0.04338	0.1254	0.901	0.896	1	NA	NA	NA	NA	NA
RACK1	NA	NA	NA	NA	NA	NA	NA	NA	NA	NA	1.96956e-16	0.12477	1	1	5.12952e-12	NA	NA	NA	NA	NA
FAM161A	0.0405657	0.180706	0.791	0.716	1	0.392003	-0.161407	0.565	0.702	1	0.0586759	0.12373	0.698	0.698	1	NA	NA	NA	NA	NA
PEPD	NA	NA	NA	NA	NA	NA	NA	NA	NA	NA	0.000842841	0.122831	1	0.998	1	NA	NA	NA	NA	NA
CDH19	0.674478	-0.843192	0.022	0.028	1	0.414397	-0.233101	0	0.028	1	0.802671	0.122733	0.026	0.028	1	NA	NA	NA	NA	NA
BTF3	NA	NA	NA	NA	NA	0.033112	-0.133102	1	1	1	1.58991e-16	0.122162	1	1	4.14076e-12	NA	NA	NA	NA	NA
MICA	NA	NA	NA	NA	NA	0.280014	0.283182	0.783	0.85	1	0.0903585	0.119931	0.852	0.846	1	NA	NA	NA	NA	NA
GPSM1	0.87984	0.116846	0.216	0.213	1	0.609658	-0.195054	0.174	0.212	1	0.291178	0.118299	0.237	0.212	1	NA	NA	NA	NA	NA
PAIP1	NA	NA	NA	NA	NA	0.0456936	0.249647	1	0.998	1	0.000101807	0.117882	1	0.998	1	NA	NA	NA	NA	NA
GOLGA7	NA	NA	NA	NA	NA	NA	NA	NA	NA	NA	0.00841789	0.115169	0.953	0.959	1	NA	NA	NA	NA	NA
RAD51-AS1	0.616459	-0.167542	0.187	0.202	1	0.215132	0.909054	0.304	0.202	1	0.737833	0.115056	0.208	0.202	1	NA	NA	NA	NA	NA
AC063960.2	0.254711	-0.536672	0.045	0.07	1	0.75362	0.796852	0.087	0.07	1	0.81598	0.11481	0.073	0.07	1	NA	NA	NA	NA	NA
PIP4K2A	NA	NA	NA	NA	NA	NA	NA	NA	NA	NA	0.62071	0.113963	0.651	0.67	1	NA	NA	NA	NA	NA
GATC	0.402427	0.105689	0.866	0.783	1	0.13249	0.350873	0.783	0.771	1	0.165174	0.113286	0.773	0.767	1	NA	NA	NA	NA	NA
INVS	0.121907	-0.175432	0.851	0.873	1	0.470917	-0.160181	0.913	0.854	1	0.0638876	0.113203	0.867	0.849	1	NA	NA	NA	NA	NA
SNX3	NA	NA	NA	NA	NA	0.0451	0.198318	1	1	1	0.000893107	0.112762	1	1	1	NA	NA	NA	NA	NA
AMFR	NA	NA	NA	NA	NA	NA	NA	NA	NA	NA	0.0887602	0.112583	0.859	0.882	1	NA	NA	NA	NA	NA
PHTF1	0.313801	-0.174697	0.701	0.709	1	0.0458351	-0.655466	0.565	0.699	1	0.414489	0.112374	0.688	0.696	1	NA	NA	NA	NA	NA
RPL13	NA	NA	NA	NA	NA	0.00351877	0.129598	1	1	1	1.80303e-22	0.110492	1	1	4.69581e-18	NA	NA	NA	NA	NA
PABPC4-AS1	0.0864767	0.969411	0.06	0.033	1	0.379213	0.356811	0	0.033	1	0.908183	0.110221	0.031	0.032	1	NA	NA	NA	NA	NA
FSD1	0.61624	-0.120665	0.284	0.3	1	0.398395	-0.265899	0.217	0.299	1	0.254211	0.10803	0.331	0.299	1	NA	NA	NA	NA	NA
AC011933.4	0.0363853	0.542352	0.172	0.112	1	0.102346	1.27022	0.217	0.111	1	0.358581	0.107923	0.128	0.111	1	NA	NA	NA	NA	NA
SERPINH1	0.00731946	-0.199642	0.843	0.89	1	0.353078	-0.225525	0.87	0.874	1	0.373516	0.107784	0.849	0.87	1	NA	NA	NA	NA	NA
ANXA9	0.172321	0.776766	0.06	0.037	1	0.190167	2.16882	0.087	0.037	1	0.779939	0.10742	0.034	0.037	1	NA	NA	NA	NA	NA
RBBP5	NA	NA	NA	NA	NA	NA	NA	NA	NA	NA	0.458926	0.107382	0.682	0.698	1	NA	NA	NA	NA	NA
GTF3C5	0.33612	-0.147112	0.873	0.868	1	0.378343	-0.212957	0.739	0.856	1	0.061421	0.107044	0.818	0.852	1	NA	NA	NA	NA	NA
RMDN3	NA	NA	NA	NA	NA	0.297703	0.354549	0.609	0.534	1	0.412178	0.106617	0.539	0.531	1	NA	NA	NA	NA	NA
CXorf40B	NA	NA	NA	NA	NA	0.0220626	-0.541885	0.826	0.841	1	0.291478	0.105879	0.807	0.837	1	NA	NA	NA	NA	NA
HDDC2	NA	NA	NA	NA	NA	0.174339	0.19708	1	0.99	1	0.00665654	0.105128	0.995	0.989	1	NA	NA	NA	NA	NA
TXLNA	NA	NA	NA	NA	NA	NA	NA	NA	NA	NA	0.577387	0.105081	0.664	0.712	1	NA	NA	NA	NA	NA
NSFL1C	NA	NA	NA	NA	NA	NA	NA	NA	NA	NA	0.00658413	0.103008	0.995	0.997	1	NA	NA	NA	NA	NA
NCOA7-AS1	0.620324	0.814283	0.022	0.017	1	0.53097	1.35681	0	0.017	1	0.862	0.102765	0.016	0.017	1	NA	NA	NA	NA	NA
CCNC	NA	NA	NA	NA	NA	0.291039	-0.214054	0.739	0.903	1	0.0961603	0.102248	0.875	0.898	1	NA	NA	NA	NA	NA
AC135050.1	0.701359	0.317335	0.06	0.052	1	0.856405	0.699336	0.043	0.052	1	0.976636	0.102089	0.052	0.052	1	NA	NA	NA	NA	NA
IDE	NA	NA	NA	NA	NA	0.69612	0.114156	0.826	0.87	1	0.0800631	0.101922	0.854	0.866	1	NA	NA	NA	NA	NA
OCIAD1	NA	NA	NA	NA	NA	NA	NA	NA	NA	NA	0.00259798	0.101569	1	0.996	1	NA	NA	NA	NA	NA
AL359317.2	NA	NA	NA	NA	NA	0.58255	0.205179	0.043	0.073	1	0.725275	0.101326	0.078	0.073	1	NA	NA	NA	NA	NA
B4GALT7	NA	NA	NA	NA	NA	0.0432747	-0.621125	0.522	0.693	1	0.350775	0.101202	0.672	0.689	1	NA	NA	NA	NA	NA
AC016747.1	NA	NA	NA	NA	NA	NA	NA	NA	NA	NA	0.0846722	0.100357	0.833	0.85	1	NA	NA	NA	NA	NA
PTPMT1	NA	NA	NA	NA	NA	9.50069e-06	0.731665	1	0.922	0.248833	0.0761766	0.100126	0.932	0.919	1	NA	NA	NA	NA	NA
MTA2	0.000754035	-0.345098	0.739	0.837	1	0.319657	0.266923	0.87	0.824	1	0.0324232	-0.102384	0.81	0.82	1	NA	NA	NA	NA	NA
DAZAP2	0.045061	-0.133863	0.993	1	1	0.145986	0.148081	1	0.999	1	0.00316128	-0.102622	1	0.999	1	NA	NA	NA	NA	NA
EPDR1	4.65735e-05	-0.354567	0.888	0.928	1	0.510571	0.258783	0.913	0.914	1	0.0345822	-0.103344	0.872	0.91	1	NA	NA	NA	NA	NA
PDCD2	0.00564458	-0.182727	0.978	0.978	1	NA	NA	NA	NA	NA	0.0343217	-0.103854	0.956	0.97	1	NA	NA	NA	NA	NA
DNAJB14	0.00164585	-0.276362	0.799	0.878	1	0.163399	-0.252968	0.783	0.866	1	0.0407471	-0.104065	0.815	0.859	1	NA	NA	NA	NA	NA
AC092445.1	0.695305	0.414196	0.007	0.011	1	0.612885	1.95672	0	0.011	1	0.555931	-0.104677	0.008	0.011	1	NA	NA	NA	NA	NA
KRIT1	0.264783	-0.106979	0.821	0.842	1	0.328543	-0.200491	0.783	0.83	1	0.0329425	-0.10536	0.75	0.826	1	NA	NA	NA	NA	NA
CSK	NA	NA	NA	NA	NA	NA	NA	NA	NA	NA	0.0164531	-0.106044	0.841	0.912	1	NA	NA	NA	NA	NA
GPX4	0.0168182	-0.113461	1	1	1	0.109258	-0.195525	1	1	1	0.00117237	-0.106236	1	1	1	NA	NA	NA	NA	NA
SNRNP35	NA	NA	NA	NA	NA	NA	NA	NA	NA	NA	0.0986466	-0.106437	0.719	0.75	1	NA	NA	NA	NA	NA
TATDN1	0.149003	-0.116007	0.948	0.971	1	0.519128	-0.145824	1	0.96	1	0.0165612	-0.106549	0.951	0.957	1	NA	NA	NA	NA	NA
EXOC6B	0.120996	-0.16557	0.881	0.913	1	0.193783	0.321852	0.913	0.897	1	0.108376	-0.106729	0.88	0.893	1	NA	NA	NA	NA	NA
LINC02803	0.549373	0.206911	0.119	0.103	1	0.792853	0.177551	0.087	0.103	1	0.578428	-0.106875	0.094	0.103	1	NA	NA	NA	NA	NA
AC087500.1	0.0417032	-0.58182	0.097	0.164	1	NA	NA	NA	NA	NA	0.256149	-0.107407	0.141	0.163	1	NA	NA	NA	NA	NA
ZFX-AS1	0.681801	0.217799	0.082	0.072	1	0.594193	0.191852	0.043	0.072	1	0.382803	-0.108013	0.06	0.072	1	NA	NA	NA	NA	NA
MED10	NA	NA	NA	NA	NA	0.0654227	-0.324217	0.957	0.978	1	0.025671	-0.108177	0.945	0.976	1	NA	NA	NA	NA	NA
CLPX	0.0238651	-0.154693	0.933	0.946	1	NA	NA	NA	NA	NA	0.0355083	-0.108526	0.872	0.93	1	NA	NA	NA	NA	NA
LRRC3	0.000448917	1.56175	0.104	0.042	1	0.980815	0.951099	0.043	0.042	1	0.57864	-0.110302	0.036	0.042	1	NA	NA	NA	NA	NA
PRAME	NA	NA	NA	NA	NA	0.0489563	0.263559	1	0.935	1	0.102641	-0.111663	0.911	0.93	1	NA	NA	NA	NA	NA
CDK5	NA	NA	NA	NA	NA	NA	NA	NA	NA	NA	0.0688746	-0.112658	0.831	0.841	1	NA	NA	NA	NA	NA
ZNF598	0.039068	-0.239744	0.761	0.798	1	0.265963	0.273654	0.913	0.787	1	0.0443816	-0.112809	0.737	0.783	1	NA	NA	NA	NA	NA
NT5DC1	0.00275161	-0.260703	0.903	0.901	1	NA	NA	NA	NA	NA	0.055255	-0.113546	0.875	0.888	1	NA	NA	NA	NA	NA
PSMG2	1.01925e-06	-0.27401	1	0.994	0.025993	NA	NA	NA	NA	NA	0.00158488	-0.114204	0.992	0.991	1	NA	NA	NA	NA	NA
WAS	0.855578	0.224372	0.022	0.025	1	0.44577	0.776814	0	0.025	1	0.635936	-0.114661	0.021	0.025	1	NA	NA	NA	NA	NA
ABALON	0.854125	-0.128836	0.104	0.109	1	0.311516	-0.557004	0.043	0.109	1	0.30541	-0.114661	0.091	0.109	1	NA	NA	NA	NA	NA
S100A10	0.014146	0.115106	1	1	1	0.146054	-0.194375	1	1	1	0.000913785	-0.114916	1	1	1	NA	NA	NA	NA	NA
ANGPTL1	0.554074	-0.126685	0.112	0.13	1	0.5359	-0.148312	0.087	0.129	1	0.769845	-0.115246	0.125	0.129	1	NA	NA	NA	NA	NA
SDHD	NA	NA	NA	NA	NA	0.254932	-0.222954	0.913	0.986	1	0.00450151	-0.115681	0.969	0.985	1	NA	NA	NA	NA	NA
AP001574.1	0.0901232	-1.60817	0	0.021	1	0.482643	0.934356	0	0.021	1	0.710272	-0.115904	0.018	0.021	1	NA	NA	NA	NA	NA
GYS1	NA	NA	NA	NA	NA	0.942561	0.234185	0.478	0.491	1	0.15669	-0.116088	0.451	0.489	1	NA	NA	NA	NA	NA
ITM2C	NA	NA	NA	NA	NA	NA	NA	NA	NA	NA	0.0466812	-0.116553	0.893	0.913	1	NA	NA	NA	NA	NA
ZNF287	NA	NA	NA	NA	NA	0.775901	0.136225	0.609	0.537	1	0.0533279	-0.116758	0.474	0.535	1	NA	NA	NA	NA	NA
SNRPB2	NA	NA	NA	NA	NA	NA	NA	NA	NA	NA	0.00172879	-0.117133	0.99	0.996	1	NA	NA	NA	NA	NA
AC072061.1	0.717623	0.166269	0.015	0.019	1	0.39503	2.13654	0.043	0.019	1	0.629609	-0.117501	0.016	0.019	1	NA	NA	NA	NA	NA
UGGT2	NA	NA	NA	NA	NA	NA	NA	NA	NA	NA	0.0919584	-0.117609	0.711	0.771	1	NA	NA	NA	NA	NA
INTS5	0.0826379	0.184962	0.672	0.592	1	0.164083	0.509345	0.696	0.585	1	0.0255461	-0.117974	0.495	0.581	1	NA	NA	NA	NA	NA
MIOS	0.468184	0.1111	0.679	0.642	1	0.236681	0.382221	0.739	0.635	1	0.0337425	-0.118464	0.576	0.632	1	NA	NA	NA	NA	NA
DOHH	NA	NA	NA	NA	NA	0.791795	0.131765	0.739	0.722	1	0.0832824	-0.119424	0.672	0.718	1	NA	NA	NA	NA	NA
AL591368.1	0.680065	0.599499	0.037	0.031	1	0.732742	1.35681	0.043	0.031	1	0.791404	-0.119628	0.029	0.031	1	NA	NA	NA	NA	NA
NPHP3	NA	NA	NA	NA	NA	0.391019	-0.14853	0.391	0.528	1	0.195526	-0.119739	0.5	0.526	1	NA	NA	NA	NA	NA
ANKRD36B	0.00563296	-0.497029	0.388	0.493	1	0.836532	0.354334	0.391	0.488	1	0.400013	-0.120227	0.482	0.486	1	NA	NA	NA	NA	NA
ZBTB11	0.588466	0.10175	0.701	0.689	1	0.990271	0.12299	0.652	0.679	1	0.0124246	-0.120666	0.594	0.675	1	NA	NA	NA	NA	NA
SNAPIN	0.0578424	-0.106997	0.978	0.98	1	0.177496	-0.21467	0.913	0.974	1	0.00208508	-0.122036	0.958	0.971	1	NA	NA	NA	NA	NA
SNTB2	0.0764617	-0.190038	0.851	0.882	1	0.241667	-0.189707	0.87	0.866	1	0.0175958	-0.123213	0.807	0.861	1	NA	NA	NA	NA	NA
SNAP47	NA	NA	NA	NA	NA	NA	NA	NA	NA	NA	0.0319954	-0.123218	0.812	0.853	1	NA	NA	NA	NA	NA
UBE2J2	NA	NA	NA	NA	NA	0.390663	0.224602	0.913	0.87	1	0.0202813	-0.12341	0.839	0.866	1	NA	NA	NA	NA	NA
DENND10	0.0268665	-0.172167	0.94	0.946	1	NA	NA	NA	NA	NA	0.00402662	-0.124437	0.909	0.928	1	NA	NA	NA	NA	NA
SERGEF	0.0250577	-0.330113	0.522	0.617	1	0.281481	-0.287244	0.478	0.609	1	0.0672394	-0.124487	0.562	0.606	1	NA	NA	NA	NA	NA
CDK3	NA	NA	NA	NA	NA	0.601509	1.06191	0.087	0.061	1	0.379317	-0.125026	0.049	0.061	1	NA	NA	NA	NA	NA
RAD50	0.0113724	-0.166715	0.978	0.994	1	0.358745	0.215598	1	0.991	1	0.00029675	-0.125208	0.982	0.989	1	NA	NA	NA	NA	NA
STX8	NA	NA	NA	NA	NA	NA	NA	NA	NA	NA	0.00426919	-0.125711	0.945	0.966	1	NA	NA	NA	NA	NA
PPP1R13B	0.0472224	-0.474282	0.269	0.347	1	0.475964	0.506612	0.391	0.345	1	0.24977	-0.125935	0.318	0.344	1	NA	NA	NA	NA	NA
SLC22A5	0.0570207	-0.275051	0.53	0.588	1	0.506549	0.321215	0.609	0.582	1	0.0321584	-0.128183	0.529	0.579	1	NA	NA	NA	NA	NA
LDB3	0.836956	0.641607	0.037	0.041	1	NA	NA	NA	NA	NA	0.479305	-0.128524	0.034	0.041	1	NA	NA	NA	NA	NA
CES3	0.284203	0.432343	0.104	0.079	1	NA	NA	NA	NA	NA	0.265816	-0.129339	0.062	0.079	1	NA	NA	NA	NA	NA
PTER	0.46983	0.200668	0.642	0.638	1	0.439749	-0.106427	0.565	0.628	1	0.00250687	-0.129426	0.521	0.625	1	NA	NA	NA	NA	NA
CRIPT	NA	NA	NA	NA	NA	0.269929	0.179905	1	0.942	1	0.0229897	-0.129555	0.893	0.937	1	NA	NA	NA	NA	NA
TFAP2A-AS2	NA	NA	NA	NA	NA	0.634319	0.277243	0.043	0.068	1	0.521084	-0.129706	0.06	0.068	1	NA	NA	NA	NA	NA
PSMC5	NA	NA	NA	NA	NA	NA	NA	NA	NA	NA	2.57227e-08	-0.131404	1	1	0.000669921	NA	NA	NA	NA	NA
FIP1L1	NA	NA	NA	NA	NA	NA	NA	NA	NA	NA	0.0318966	-0.131902	0.737	0.808	1	NA	NA	NA	NA	NA
TRAPPC8	0.215125	0.192528	0.694	0.654	1	0.528556	-0.170216	0.609	0.646	1	0.0054886	-0.132195	0.549	0.643	1	NA	NA	NA	NA	NA
AL139022.1	0.395698	0.534273	0.06	0.044	1	0.984323	0.9233	0.043	0.044	1	0.472985	-0.132583	0.036	0.044	1	NA	NA	NA	NA	NA
ZNF280D	8.25643e-07	-0.397714	0.866	0.917	0.0210556	0.00736729	-0.644696	0.783	0.9	1	0.0108865	-0.133668	0.846	0.895	1	NA	NA	NA	NA	NA
ERCC1	0.0159192	-0.113784	1	0.999	1	NA	NA	NA	NA	NA	0.000121718	-0.134204	0.995	0.997	1	NA	NA	NA	NA	NA
AC009365.4	0.273341	-0.551588	0.022	0.041	1	NA	NA	NA	NA	NA	0.651058	-0.134425	0.036	0.041	1	NA	NA	NA	NA	NA
RPL13A	NA	NA	NA	NA	NA	9.66827e-06	-0.385632	1	1	0.253222	3.66003e-10	-0.134711	1	1	9.53219e-06	NA	NA	NA	NA	NA
FBXO22	0.0107428	-0.191875	0.94	0.97	1	0.469616	0.149507	0.957	0.959	1	0.00182914	-0.134734	0.938	0.956	1	NA	NA	NA	NA	NA
BAHCC1	0.334636	-0.22089	0.373	0.408	1	NA	NA	NA	NA	NA	0.0829576	-0.135199	0.357	0.405	1	NA	NA	NA	NA	NA
PREP	0.0416746	-0.322061	0.679	0.703	1	0.0375004	-0.534286	0.522	0.693	1	0.0513605	-0.136588	0.656	0.689	1	NA	NA	NA	NA	NA
AC068389.3	0.2408	-0.630198	0.007	0.023	1	0.477035	2.50826	0.043	0.022	1	0.590178	-0.1381	0.018	0.022	1	NA	NA	NA	NA	NA
AC011446.1	0.577259	0.69173	0.03	0.023	1	0.46807	0.9233	0	0.022	1	0.590178	-0.1381	0.018	0.022	1	NA	NA	NA	NA	NA
CLGN	0.189259	-0.280768	0.381	0.42	1	0.416053	0.53311	0.478	0.417	1	0.11369	-0.138603	0.378	0.416	1	NA	NA	NA	NA	NA
SNX7	0.191067	-0.146617	0.888	0.89	1	NA	NA	NA	NA	NA	0.0240307	-0.140029	0.836	0.871	1	NA	NA	NA	NA	NA
BICRA	NA	NA	NA	NA	NA	0.227604	0.480411	0.478	0.352	1	0.16082	-0.140068	0.318	0.352	1	NA	NA	NA	NA	NA
AL049796.1	NA	NA	NA	NA	NA	0.565497	1.59917	0	0.014	1	0.543145	-0.140301	0.01	0.014	1	NA	NA	NA	NA	NA
LINC02802	NA	NA	NA	NA	NA	NA	NA	NA	NA	NA	0.0072828	-0.140916	0.844	0.897	1	NA	NA	NA	NA	NA
IQSEC1	NA	NA	NA	NA	NA	0.0465585	-0.704083	0.304	0.517	1	0.0342091	-0.141026	0.451	0.515	1	NA	NA	NA	NA	NA
KLHL18	NA	NA	NA	NA	NA	0.416131	-0.277855	0.478	0.544	1	0.0151241	-0.141469	0.469	0.542	1	NA	NA	NA	NA	NA
TMEM41A	NA	NA	NA	NA	NA	0.00731652	-1.02413	0.435	0.643	1	0.00440048	-0.142674	0.576	0.64	1	NA	NA	NA	NA	NA
TAMM41	NA	NA	NA	NA	NA	NA	NA	NA	NA	NA	0.00660843	-0.142841	0.628	0.715	1	NA	NA	NA	NA	NA
E4F1	NA	NA	NA	NA	NA	0.0108864	-0.816289	0.391	0.641	1	0.00939367	-0.144033	0.562	0.637	1	NA	NA	NA	NA	NA
MEF2C-AS1	0.456604	-0.239246	0.015	0.025	1	0.563593	1.74727	0.043	0.025	1	0.634979	-0.144206	0.021	0.025	1	NA	NA	NA	NA	NA
PFKL	0.247743	0.144685	0.873	0.844	1	NA	NA	NA	NA	NA	0.00388758	-0.145238	0.768	0.826	1	NA	NA	NA	NA	NA
ALG13	NA	NA	NA	NA	NA	0.00122606	-0.552717	0.957	0.977	1	0.00108932	-0.145844	0.945	0.975	1	NA	NA	NA	NA	NA
CDK5RAP3	NA	NA	NA	NA	NA	0.0220551	-0.370348	0.913	0.956	1	0.00181426	-0.146911	0.945	0.954	1	NA	NA	NA	NA	NA
EIF1B	0.00356326	0.201367	0.993	0.98	1	NA	NA	NA	NA	NA	2.46033e-05	-0.148023	0.948	0.97	0.640769	NA	NA	NA	NA	NA
AC025682.1	0.0328254	-0.563901	0.179	0.257	1	NA	NA	NA	NA	NA	0.120284	-0.148647	0.219	0.256	1	NA	NA	NA	NA	NA
AC024267.6	0.235429	0.777572	0.052	0.033	1	0.372663	0.327367	0	0.033	1	0.294886	-0.149071	0.023	0.033	1	NA	NA	NA	NA	NA
ZNF92	0.316573	0.153098	0.396	0.347	1	0.628819	0.395656	0.391	0.347	1	0.029024	-0.150558	0.286	0.346	1	NA	NA	NA	NA	NA
AL589765.7	0.514388	0.434374	0.06	0.047	1	0.286631	-0.177703	0	0.047	1	0.621761	-0.151641	0.042	0.047	1	NA	NA	NA	NA	NA
RNLS	0.182926	-0.240307	0.418	0.468	1	0.0566969	-0.792215	0.261	0.465	1	0.170545	-0.151907	0.43	0.464	1	NA	NA	NA	NA	NA
RPL11	NA	NA	NA	NA	NA	0.00264574	-0.197883	1	1	1	4.80743e-21	-0.153104	1	1	1.25205e-16	NA	NA	NA	NA	NA
TOP3A	0.0445949	-0.322504	0.627	0.661	1	0.50002	0.157334	0.739	0.652	1	0.0128462	-0.153161	0.557	0.649	1	NA	NA	NA	NA	NA
FASTKD5	0.574959	-0.139881	0.612	0.615	1	NA	NA	NA	NA	NA	0.0164635	-0.15352	0.536	0.604	1	NA	NA	NA	NA	NA
EBAG9	NA	NA	NA	NA	NA	0.0641239	-0.40334	0.696	0.901	1	0.00187736	-0.155104	0.828	0.898	1	NA	NA	NA	NA	NA
TMEM87A	0.00433161	0.249302	0.918	0.894	1	0.176754	-0.229914	0.826	0.882	1	0.00264164	-0.155303	0.831	0.877	1	NA	NA	NA	NA	NA
AC016831.7	0.0337726	-0.318692	0.612	0.694	1	0.100975	-0.662779	0.565	0.681	1	0.0443168	-0.1557	0.622	0.679	1	NA	NA	NA	NA	NA
BMS1	NA	NA	NA	NA	NA	NA	NA	NA	NA	NA	0.000633578	-0.156007	0.911	0.935	1	NA	NA	NA	NA	NA
POMT2	0.386112	-0.212587	0.619	0.614	1	0.206599	-0.370763	0.478	0.606	1	0.0539129	-0.156496	0.568	0.603	1	NA	NA	NA	NA	NA
SLC25A40	0.00358106	-0.549113	0.478	0.559	1	0.469972	0.226438	0.652	0.553	1	0.102034	-0.156766	0.516	0.551	1	NA	NA	NA	NA	NA
TRAM1L1	0.361365	-0.393159	0.015	0.028	1	0.0809545	2.57302	0.087	0.028	1	0.62201	-0.157789	0.023	0.028	1	NA	NA	NA	NA	NA
AC104984.4	0.455398	0.987931	0.022	0.015	1	0.563057	1.56441	0	0.014	1	0.542937	-0.157789	0.01	0.014	1	NA	NA	NA	NA	NA
PHF13	0.119432	-0.401945	0.239	0.297	1	0.419006	-0.245051	0.217	0.296	1	0.134361	-0.15793	0.258	0.296	1	NA	NA	NA	NA	NA
CBR4	0.54928	-0.130457	0.575	0.589	1	0.0273923	-0.633329	0.304	0.581	1	0.0377725	-0.158116	0.526	0.578	1	NA	NA	NA	NA	NA
RAP1A	NA	NA	NA	NA	NA	0.11704	0.537322	0.739	0.769	1	0.00227583	-0.158176	0.68	0.764	1	NA	NA	NA	NA	NA
EIF2D	NA	NA	NA	NA	NA	0.282946	-0.199285	0.652	0.823	1	0.00143603	-0.158677	0.742	0.819	1	NA	NA	NA	NA	NA
CHMP3	0.0539325	-0.120952	0.993	0.995	1	0.0242306	-0.334497	0.957	0.99	1	3.48669e-05	-0.158871	0.982	0.988	0.908073	NA	NA	NA	NA	NA
SFT2D2	NA	NA	NA	NA	NA	0.200069	-0.301674	0.826	0.851	1	0.0215124	-0.159355	0.807	0.845	1	NA	NA	NA	NA	NA
PHKG2	0.290027	-0.150777	0.687	0.714	1	0.106575	-0.440493	0.565	0.705	1	0.00720882	-0.159413	0.638	0.701	1	NA	NA	NA	NA	NA
AL365356.1	0.124177	0.552666	0.172	0.128	1	0.524971	0.634795	0.174	0.128	1	0.376464	-0.15996	0.112	0.128	1	NA	NA	NA	NA	NA
CABYR	0.9896	0.121315	0.343	0.345	1	0.299678	1.11752	0.435	0.343	1	0.371538	-0.161622	0.326	0.342	1	NA	NA	NA	NA	NA
RABEP1	NA	NA	NA	NA	NA	NA	NA	NA	NA	NA	0.000754679	-0.161633	0.948	0.977	1	NA	NA	NA	NA	NA
MSL1	NA	NA	NA	NA	NA	0.357664	-0.233828	0.826	0.806	1	0.0053755	-0.162776	0.745	0.802	1	NA	NA	NA	NA	NA
GFOD2	NA	NA	NA	NA	NA	NA	NA	NA	NA	NA	0.0288409	-0.16286	0.549	0.62	1	NA	NA	NA	NA	NA
AC022613.3	0.128349	-1.24402	0	0.017	1	0.530953	1.31287	0	0.017	1	0.573628	-0.163571	0.013	0.017	1	NA	NA	NA	NA	NA
LYSMD1	NA	NA	NA	NA	NA	0.723089	0.605784	0.13	0.107	1	0.278683	-0.163571	0.089	0.107	1	NA	NA	NA	NA	NA
MAPK7	NA	NA	NA	NA	NA	0.683753	0.31493	0.609	0.623	1	0.00691511	-0.163571	0.539	0.62	1	NA	NA	NA	NA	NA
PNPLA6	0.171262	0.153172	0.746	0.696	1	0.217901	0.366693	0.783	0.684	1	0.0113012	-0.164675	0.633	0.681	1	NA	NA	NA	NA	NA
L3MBTL2	NA	NA	NA	NA	NA	0.980647	0.170742	0.435	0.481	1	0.0464747	-0.165398	0.427	0.478	1	NA	NA	NA	NA	NA
GIGYF1	0.819431	-0.113516	0.478	0.472	1	0.584674	0.123043	0.391	0.468	1	0.0142625	-0.165573	0.391	0.466	1	NA	NA	NA	NA	NA
SMDT1	NA	NA	NA	NA	NA	NA	NA	NA	NA	NA	0.000323853	-0.165814	0.966	0.968	1	NA	NA	NA	NA	NA
DHX37	0.0476199	0.205769	0.754	0.675	1	0.334046	0.249142	0.783	0.666	1	0.003188	-0.165911	0.573	0.663	1	NA	NA	NA	NA	NA
AC068533.3	0.0265382	0.883273	0.112	0.064	1	0.685237	0.356811	0.043	0.064	1	0.188117	-0.16983	0.047	0.064	1	NA	NA	NA	NA	NA
NGDN	0.0440832	0.141497	0.985	0.974	1	0.0859265	-0.248854	0.913	0.965	1	6.57684e-05	-0.170729	0.898	0.962	1	NA	NA	NA	NA	NA
AL359397.2	0.250901	1.34811	0.022	0.012	1	0.604446	1.89063	0	0.012	1	0.502703	-0.170766	0.008	0.012	1	NA	NA	NA	NA	NA
AP001053.1	0.110824	0.92591	0.06	0.034	1	0.802435	1.30567	0.043	0.034	1	0.407755	-0.170766	0.026	0.034	1	NA	NA	NA	NA	NA
HEXA-AS1	0.462369	-0.25114	0.022	0.034	1	0.370087	0.298512	0	0.034	1	0.597749	-0.170766	0.029	0.034	1	NA	NA	NA	NA	NA
EFCAB7	0.350878	-0.292995	0.276	0.304	1	0.122919	0.5214	0.478	0.303	1	0.0392413	-0.171291	0.25	0.302	1	NA	NA	NA	NA	NA
ITPK1	NA	NA	NA	NA	NA	0.525626	0.229691	0.783	0.794	1	0.0205637	-0.171488	0.708	0.79	1	NA	NA	NA	NA	NA
ZNF652	0.00762843	-0.280916	0.769	0.844	1	0.0229401	0.410343	1	0.826	1	0.023424	-0.171559	0.784	0.823	1	NA	NA	NA	NA	NA
CDC73	NA	NA	NA	NA	NA	0.0579275	-0.375953	0.826	0.946	1	0.00100185	-0.172023	0.914	0.943	1	NA	NA	NA	NA	NA
SMARCAD1	NA	NA	NA	NA	NA	NA	NA	NA	NA	NA	0.0165045	-0.172032	0.651	0.704	1	NA	NA	NA	NA	NA
VIPAS39	0.325688	0.138753	0.597	0.554	1	NA	NA	NA	NA	NA	0.018115	-0.172321	0.477	0.547	1	NA	NA	NA	NA	NA
CC2D2A	NA	NA	NA	NA	NA	0.646959	-0.235452	0.696	0.64	1	0.00240173	-0.173343	0.534	0.638	1	NA	NA	NA	NA	NA
APOOL	NA	NA	NA	NA	NA	0.490571	0.15453	0.783	0.685	1	0.0167712	-0.173745	0.625	0.681	1	NA	NA	NA	NA	NA
PIP5K1C	0.0192177	0.336895	0.493	0.392	1	0.975816	0.288852	0.391	0.39	1	0.0679127	-0.173839	0.341	0.389	1	NA	NA	NA	NA	NA
CFAP70	0.0211431	0.886161	0.097	0.052	1	0.860231	0.639311	0.043	0.051	1	0.682675	-0.174162	0.047	0.051	1	NA	NA	NA	NA	NA
TRIM41	0.659243	-0.1288	0.53	0.54	1	0.71215	0.199106	0.565	0.535	1	0.00620949	-0.174325	0.448	0.533	1	NA	NA	NA	NA	NA
SNAPC5	0.000231948	-0.302327	0.918	0.97	1	0.00642479	-0.525993	0.826	0.959	1	0.000173639	-0.174885	0.922	0.956	1	NA	NA	NA	NA	NA
AL354824.2	NA	NA	NA	NA	NA	0.565485	1.56441	0	0.014	1	0.542742	-0.175067	0.01	0.014	1	NA	NA	NA	NA	NA
AASDH	0.378094	-0.208402	0.388	0.418	1	0.298629	-0.342485	0.304	0.415	1	0.139937	-0.175067	0.383	0.413	1	NA	NA	NA	NA	NA
PAAF1	NA	NA	NA	NA	NA	NA	NA	NA	NA	NA	0.00238047	-0.175219	0.536	0.628	1	NA	NA	NA	NA	NA
SGSM2	0.135871	-0.221462	0.328	0.381	1	NA	NA	NA	NA	NA	0.0376805	-0.176395	0.32	0.378	1	NA	NA	NA	NA	NA
THRAP3	0.074654	-0.107524	1	0.995	1	0.0219164	-0.334375	1	0.992	1	6.72931e-06	-0.177755	0.995	0.992	0.175258	NA	NA	NA	NA	NA
MAN1B1	0.0439454	-0.173383	0.851	0.873	1	0.187887	-0.348578	0.783	0.859	1	0.000667344	-0.177796	0.781	0.855	1	NA	NA	NA	NA	NA
ZNF526	NA	NA	NA	NA	NA	0.311087	-0.347778	0.565	0.643	1	0.00176491	-0.178008	0.539	0.639	1	NA	NA	NA	NA	NA
POLR2J3	NA	NA	NA	NA	NA	0.227043	-0.232631	0.826	0.876	1	0.00276567	-0.179879	0.82	0.871	1	NA	NA	NA	NA	NA
LMTK2	0.0148926	0.285453	0.776	0.703	1	0.335416	0.323237	0.739	0.695	1	0.00193228	-0.180539	0.586	0.693	1	NA	NA	NA	NA	NA
CTBP2	NA	NA	NA	NA	NA	0.109824	-0.233784	0.957	0.986	1	2.35703e-06	-0.180647	0.966	0.984	0.0613865	NA	NA	NA	NA	NA
HNRNPF	0.000936533	-0.135155	1	1	1	NA	NA	NA	NA	NA	2.03146e-12	-0.181702	1	1	5.29074e-08	NA	NA	NA	NA	NA
CEP112	0.0385699	-0.264056	0.821	0.837	1	0.0289716	-0.698807	0.696	0.823	1	0.00704326	-0.181993	0.763	0.819	1	NA	NA	NA	NA	NA
HACL1	0.142119	-0.161526	0.851	0.844	1	0.69288	-0.130467	0.87	0.832	1	0.00244128	-0.182571	0.768	0.828	1	NA	NA	NA	NA	NA
MGAT4A	0.147812	-0.460273	0.157	0.206	1	0.28717	0.530459	0.304	0.205	1	0.24409	-0.18268	0.18	0.204	1	NA	NA	NA	NA	NA
STK25	0.0990383	-0.133612	0.888	0.884	1	0.701818	-0.128142	0.87	0.869	1	0.00408854	-0.183185	0.81	0.863	1	NA	NA	NA	NA	NA
DDX31	NA	NA	NA	NA	NA	0.439519	0.180717	0.739	0.627	1	0.0102664	-0.18348	0.557	0.624	1	NA	NA	NA	NA	NA
MAP7D1	NA	NA	NA	NA	NA	0.0471276	-0.394812	0.913	0.946	1	0.000523691	-0.184076	0.909	0.943	1	NA	NA	NA	NA	NA
MICAL3	0.373724	-0.193038	0.649	0.661	1	0.7994	0.101855	0.652	0.654	1	0.0344567	-0.184501	0.625	0.651	1	NA	NA	NA	NA	NA
PPIL3	0.0382466	-0.305371	0.642	0.69	1	0.0408443	-0.628239	0.522	0.68	1	0.00198086	-0.184712	0.583	0.677	1	NA	NA	NA	NA	NA
CTTNBP2	0.112135	-1.23686	0.022	0.053	1	0.874413	0.934356	0.043	0.053	1	0.482935	-0.184742	0.044	0.053	1	NA	NA	NA	NA	NA
TGFBR3L	NA	NA	NA	NA	NA	0.528556	0.755416	0.174	0.132	1	0.280311	-0.185597	0.112	0.131	1	NA	NA	NA	NA	NA
ACAD10	0.65073	-0.160713	0.418	0.422	1	0.839664	0.142942	0.435	0.42	1	0.0953441	-0.185668	0.378	0.418	1	NA	NA	NA	NA	NA
BTF3L4	0.0147277	-0.175151	0.97	0.975	1	NA	NA	NA	NA	NA	8.15164e-05	-0.185933	0.906	0.962	1	NA	NA	NA	NA	NA
NEK4	0.130804	0.148171	0.627	0.552	1	0.480881	0.294945	0.609	0.545	1	0.0054704	-0.186207	0.453	0.543	1	NA	NA	NA	NA	NA
AC005899.8	0.790617	0.204743	0.037	0.042	1	0.977743	0.945496	0.043	0.042	1	0.603713	-0.186471	0.036	0.042	1	NA	NA	NA	NA	NA
HOXC10	0.0510059	0.514723	0.179	0.122	1	0.459284	0.695569	0.174	0.121	1	0.39927	-0.186471	0.107	0.121	1	NA	NA	NA	NA	NA
MHENCR	NA	NA	NA	NA	NA	0.0579017	0.699336	0.609	0.443	1	0.017906	-0.189654	0.378	0.442	1	NA	NA	NA	NA	NA
ZNF503-AS2	0.419176	0.243317	0.254	0.224	1	0.111639	-0.994561	0.087	0.223	1	0.0667356	-0.190188	0.18	0.222	1	NA	NA	NA	NA	NA
DMTN	NA	NA	NA	NA	NA	0.0695809	-0.561285	0.783	0.779	1	0.000778607	-0.190606	0.711	0.776	1	NA	NA	NA	NA	NA
ATXN2	6.42594e-05	-0.337655	0.903	0.953	1	0.412745	0.14389	1	0.938	1	0.000319649	-0.19094	0.909	0.935	1	NA	NA	NA	NA	NA
AC019257.1	0.278001	-0.563084	0.015	0.031	1	0.735642	1.40983	0.043	0.031	1	0.399306	-0.19214	0.023	0.031	1	NA	NA	NA	NA	NA
WT1	0.486985	0.300702	0.134	0.115	1	0.352309	1.05586	0.174	0.115	1	0.344334	-0.19214	0.099	0.115	1	NA	NA	NA	NA	NA
PLOD3	NA	NA	NA	NA	NA	0.0194531	-0.556873	0.696	0.839	1	1.99824e-05	-0.192545	0.742	0.834	0.520422	NA	NA	NA	NA	NA
DNTTIP2	0.115612	-0.120875	0.97	0.943	1	0.551487	0.163914	1	0.93	1	0.00116106	-0.1949	0.917	0.928	1	NA	NA	NA	NA	NA
PAK2	NA	NA	NA	NA	NA	0.100335	0.230466	1	0.984	1	6.93316e-07	-0.195357	0.977	0.982	0.0180567	NA	NA	NA	NA	NA
MGME1	0.128246	-0.151986	0.806	0.835	1	NA	NA	NA	NA	NA	0.00392049	-0.195507	0.768	0.824	1	NA	NA	NA	NA	NA
CCPG1	NA	NA	NA	NA	NA	0.972898	0.111014	1	0.981	1	9.14356e-05	-0.196479	0.979	0.978	1	NA	NA	NA	NA	NA
GNAI2	NA	NA	NA	NA	NA	NA	NA	NA	NA	NA	0.000478631	-0.197026	0.898	0.925	1	NA	NA	NA	NA	NA
AL162386.2	0.919608	0.193645	0.045	0.043	1	0.987212	0.951099	0.043	0.043	1	0.55192	-0.197787	0.036	0.043	1	NA	NA	NA	NA	NA
NUDCD3	NA	NA	NA	NA	NA	0.489832	-0.108516	0.826	0.818	1	0.00115929	-0.199158	0.763	0.813	1	NA	NA	NA	NA	NA
USB1	0.0040153	-0.24503	0.933	0.945	1	NA	NA	NA	NA	NA	0.0030307	-0.200125	0.906	0.933	1	NA	NA	NA	NA	NA
NINL	0.293862	-0.115211	0.657	0.675	1	NA	NA	NA	NA	NA	0.0240705	-0.200329	0.609	0.662	1	NA	NA	NA	NA	NA
SEC62	NA	NA	NA	NA	NA	0.00982815	-0.338206	1	0.999	1	5.81472e-09	-0.200464	0.99	0.999	0.000151438	NA	NA	NA	NA	NA
MKRN1	NA	NA	NA	NA	NA	NA	NA	NA	NA	NA	6.1019e-05	-0.200789	0.893	0.943	1	NA	NA	NA	NA	NA
NPR2	0.528082	-0.100787	0.067	0.083	1	0.942593	0.584584	0.087	0.082	1	0.312379	-0.200892	0.068	0.082	1	NA	NA	NA	NA	NA
PHF20	0.228957	-0.106636	0.873	0.884	1	NA	NA	NA	NA	NA	0.000898343	-0.201178	0.771	0.865	1	NA	NA	NA	NA	NA
CCDC17	0.619867	0.638092	0.03	0.023	1	0.459301	0.858691	0	0.023	1	0.521968	-0.202709	0.018	0.023	1	NA	NA	NA	NA	NA
STXBP1	NA	NA	NA	NA	NA	NA	NA	NA	NA	NA	0.0202518	-0.203111	0.625	0.677	1	NA	NA	NA	NA	NA
AP002812.2	NA	NA	NA	NA	NA	0.791932	1.39257	0.13	0.117	1	0.368381	-0.203666	0.102	0.117	1	NA	NA	NA	NA	NA
AC009630.1	0.011645	0.730292	0.179	0.11	1	0.719482	0.113326	0.087	0.11	1	0.494256	-0.204814	0.099	0.11	1	NA	NA	NA	NA	NA
LINC00342	NA	NA	NA	NA	NA	0.588581	-0.44202	0.478	0.455	1	0.0434728	-0.204886	0.396	0.454	1	NA	NA	NA	NA	NA
NVL	0.119731	-0.230369	0.582	0.624	1	0.294144	-0.42189	0.609	0.617	1	0.00197079	-0.205478	0.529	0.615	1	NA	NA	NA	NA	NA
ORAI1	NA	NA	NA	NA	NA	0.0366045	0.283191	0.957	0.931	1	1.0082e-05	-0.205777	0.854	0.926	0.262576	NA	NA	NA	NA	NA
LINC02482	0.199577	0.219636	0.313	0.26	1	0.991039	0.158252	0.261	0.259	1	0.224447	-0.206895	0.232	0.258	1	NA	NA	NA	NA	NA
JPT2	5.75977e-05	-0.293244	0.948	0.971	1	0.034078	-0.457509	0.826	0.961	1	9.64752e-05	-0.207086	0.911	0.958	1	NA	NA	NA	NA	NA
SH3D19	0.00436754	-0.276452	0.866	0.899	1	0.334973	0.21089	0.913	0.885	1	0.000267898	-0.207259	0.849	0.88	1	NA	NA	NA	NA	NA
MAN2C1	NA	NA	NA	NA	NA	NA	NA	NA	NA	NA	0.00247038	-0.209561	0.487	0.568	1	NA	NA	NA	NA	NA
ERC1	0.0726497	-0.173077	0.963	0.959	1	0.128706	-0.334593	0.913	0.946	1	0.000237654	-0.211136	0.917	0.942	1	NA	NA	NA	NA	NA
CUL4A	0.101343	-0.157557	0.91	0.931	1	NA	NA	NA	NA	NA	3.32507e-06	-0.213701	0.859	0.916	0.0865981	NA	NA	NA	NA	NA
KLHL12	0.517288	-0.132923	0.552	0.551	1	0.0386824	-0.728503	0.304	0.544	1	0.0122898	-0.213771	0.477	0.542	1	NA	NA	NA	NA	NA
C2orf88	NA	NA	NA	NA	NA	0.655934	0.674407	0.174	0.145	1	0.145375	-0.213976	0.117	0.145	1	NA	NA	NA	NA	NA
CNOT11	0.00387874	-0.275376	0.873	0.871	1	0.447025	0.262476	0.826	0.857	1	0.000187915	-0.214309	0.779	0.854	1	NA	NA	NA	NA	NA
SLC25A26	0.321546	-0.119735	0.836	0.815	1	0.496087	-0.14974	0.783	0.8	1	0.000233812	-0.21519	0.734	0.796	1	NA	NA	NA	NA	NA
POLR3F	0.416985	0.116716	0.597	0.565	1	0.308612	0.621333	0.652	0.56	1	0.0157969	-0.215721	0.5	0.557	1	NA	NA	NA	NA	NA
C18orf32	0.0603736	0.112358	0.978	0.953	1	0.273361	0.154611	0.87	0.94	1	4.48056e-06	-0.21653	0.883	0.937	0.116692	NA	NA	NA	NA	NA
RPS19	NA	NA	NA	NA	NA	0.0624145	-0.116528	1	1	1	1.80703e-49	-0.217431	1	1	4.70624e-45	NA	NA	NA	NA	NA
PUM1	NA	NA	NA	NA	NA	0.0688651	-0.339976	0.826	0.926	1	2.56065e-05	-0.217546	0.852	0.923	0.666895	NA	NA	NA	NA	NA
ATL3	NA	NA	NA	NA	NA	0.571116	0.166527	0.913	0.949	1	0.000391197	-0.218705	0.927	0.946	1	NA	NA	NA	NA	NA
ATG9A	0.205353	-0.180559	0.694	0.706	1	0.304668	-0.282512	0.609	0.695	1	0.0038863	-0.219163	0.604	0.691	1	NA	NA	NA	NA	NA
AC090517.5	0.188614	-0.183762	0.493	0.542	1	0.101664	-0.484625	0.348	0.536	1	0.00680531	-0.219291	0.466	0.533	1	NA	NA	NA	NA	NA
AC026689.1	0.587098	0.276261	0.119	0.104	1	0.778776	0.177551	0.087	0.104	1	0.332101	-0.220884	0.089	0.104	1	NA	NA	NA	NA	NA
POLR3A	NA	NA	NA	NA	NA	NA	NA	NA	NA	NA	0.00254419	-0.221772	0.586	0.657	1	NA	NA	NA	NA	NA
MINAR1	0.516908	-0.140393	0.015	0.023	1	0.528142	1.82744	0.043	0.023	1	0.521444	-0.223618	0.018	0.023	1	NA	NA	NA	NA	NA
MAX	NA	NA	NA	NA	NA	NA	NA	NA	NA	NA	0.000115435	-0.224194	0.854	0.898	1	NA	NA	NA	NA	NA
GTF2F2	NA	NA	NA	NA	NA	0.324343	-0.244039	0.826	0.832	1	6.85092e-05	-0.224492	0.747	0.83	1	NA	NA	NA	NA	NA
ZDHHC17	0.232777	0.118507	0.619	0.563	1	0.265995	0.490628	0.696	0.556	1	0.0030086	-0.225078	0.477	0.554	1	NA	NA	NA	NA	NA
GZF1	0.148278	-0.296408	0.403	0.445	1	0.602763	0.316266	0.478	0.442	1	0.0168976	-0.225177	0.378	0.441	1	NA	NA	NA	NA	NA
LNX1	0.99675	0.523425	0.015	0.015	1	0.25469	2.51378	0.043	0.015	1	0.495329	-0.225693	0.01	0.015	1	NA	NA	NA	NA	NA
DSCR9	0.0767612	-0.719203	0.022	0.059	1	0.753952	0.51378	0.043	0.059	1	0.335897	-0.225693	0.047	0.059	1	NA	NA	NA	NA	NA
MTERF2	NA	NA	NA	NA	NA	0.0344086	0.855185	0.565	0.397	1	0.0223235	-0.225895	0.336	0.396	1	NA	NA	NA	NA	NA
AC010976.1	0.0544572	-0.780014	0.052	0.103	1	0.788775	0.204064	0.087	0.103	1	0.281386	-0.226141	0.086	0.103	1	NA	NA	NA	NA	NA
SCRN3	0.173845	-0.153893	0.433	0.498	1	0.592329	-0.150681	0.478	0.494	1	0.00160846	-0.228114	0.398	0.492	1	NA	NA	NA	NA	NA
ITPA	NA	NA	NA	NA	NA	0.00465122	-0.369335	1	0.998	1	2.51935e-12	-0.229649	0.992	0.998	6.5614e-08	NA	NA	NA	NA	NA
CASK	0.0385697	-0.171243	0.858	0.886	1	NA	NA	NA	NA	NA	8.60566e-06	-0.230367	0.786	0.871	0.224126	NA	NA	NA	NA	NA
MYPOP	NA	NA	NA	NA	NA	NA	NA	NA	NA	NA	0.000536424	-0.230394	0.633	0.713	1	NA	NA	NA	NA	NA
RAPGEF6	0.000186996	-0.418195	0.731	0.814	1	NA	NA	NA	NA	NA	0.000143158	-0.231976	0.727	0.796	1	NA	NA	NA	NA	NA
DIP2A	0.118241	-0.277217	0.59	0.6	1	0.287059	-0.343562	0.522	0.593	1	0.00424265	-0.23231	0.521	0.591	1	NA	NA	NA	NA	NA
AL590652.1	0.458143	-0.22966	0.067	0.085	1	0.470144	-0.128085	0.043	0.085	1	0.17962	-0.23263	0.065	0.085	1	NA	NA	NA	NA	NA
CHKB-DT	NA	NA	NA	NA	NA	0.282973	-0.562913	0.174	0.265	1	0.25561	-0.233167	0.245	0.265	1	NA	NA	NA	NA	NA
PTP4A2	NA	NA	NA	NA	NA	0.362476	0.101579	1	0.999	1	6.65407e-14	-0.234051	0.997	0.999	1.73299e-09	NA	NA	NA	NA	NA
POMT1	NA	NA	NA	NA	NA	0.942791	0.21605	0.435	0.475	1	0.0121812	-0.234965	0.409	0.474	1	NA	NA	NA	NA	NA
GNG12	0.0603868	-0.121514	1	0.981	1	0.171362	-0.233385	0.957	0.974	1	2.14875e-07	-0.235188	0.951	0.972	0.00559622	NA	NA	NA	NA	NA
DHRS13	0.166017	-0.21852	0.358	0.41	1	0.763961	0.164165	0.435	0.406	1	0.0207244	-0.236549	0.344	0.405	1	NA	NA	NA	NA	NA
PLBD2	NA	NA	NA	NA	NA	NA	NA	NA	NA	NA	0.00351773	-0.236583	0.536	0.618	1	NA	NA	NA	NA	NA
STK11IP	0.429759	-0.22966	0.336	0.358	1	0.340988	-0.193024	0.261	0.355	1	0.067369	-0.238533	0.312	0.355	1	NA	NA	NA	NA	NA
RCC1L	0.289614	-0.113682	0.94	0.917	1	0.300397	-0.232689	0.826	0.903	1	1.89591e-06	-0.238733	0.823	0.899	0.0493771	NA	NA	NA	NA	NA
SNX15	0.0103916	-0.23963	0.851	0.884	1	0.208546	-0.277013	0.739	0.87	1	1.3115e-05	-0.240163	0.818	0.866	0.341567	NA	NA	NA	NA	NA
CNOT6	NA	NA	NA	NA	NA	NA	NA	NA	NA	NA	0.000293393	-0.243567	0.622	0.699	1	NA	NA	NA	NA	NA
MED23	0.385614	-0.134157	0.396	0.441	1	0.744763	-0.151801	0.435	0.438	1	0.00376404	-0.244119	0.357	0.437	1	NA	NA	NA	NA	NA
RILPL1	0.0136675	-0.392128	0.59	0.666	1	0.268453	0.249587	0.739	0.657	1	0.00183027	-0.245966	0.576	0.654	1	NA	NA	NA	NA	NA
KIF2A	3.3719e-06	-0.323902	0.978	0.986	0.0859902	0.0503265	-0.31574	1	0.98	1	1.29851e-09	-0.246493	0.956	0.978	3.38184e-05	NA	NA	NA	NA	NA
GRIK2	0.732782	0.204743	0.037	0.032	1	0.744514	0.937133	0.043	0.032	1	0.358814	-0.246696	0.023	0.032	1	NA	NA	NA	NA	NA
AGPS	0.0132667	-0.218827	0.813	0.856	1	NA	NA	NA	NA	NA	0.000118045	-0.246788	0.773	0.84	1	NA	NA	NA	NA	NA
CRK	NA	NA	NA	NA	NA	0.00332862	-0.505142	0.913	0.978	1	1.30062e-08	-0.247044	0.966	0.975	0.000338733	NA	NA	NA	NA	NA
DDX27	NA	NA	NA	NA	NA	0.0395999	-0.387143	0.913	0.961	1	2.88918e-07	-0.247192	0.901	0.958	0.00752457	NA	NA	NA	NA	NA
LINC02175	0.413216	-0.360591	0.022	0.036	1	0.358767	0.215256	0	0.035	1	0.337748	-0.247635	0.026	0.035	1	NA	NA	NA	NA	NA
PAPSS1	0.179068	-0.171614	0.851	0.845	1	0.511181	-0.18498	0.783	0.832	1	8.43893e-05	-0.247681	0.758	0.826	1	NA	NA	NA	NA	NA
ORMDL2	NA	NA	NA	NA	NA	0.0750978	-0.197489	1	0.992	1	2.54491e-10	-0.24817	0.982	0.992	6.62797e-06	NA	NA	NA	NA	NA
FOXP4-AS1	0.0315713	-1.07307	0.045	0.101	1	0.00139003	1.67827	0.304	0.1	1	0.126896	-0.24919	0.076	0.1	1	NA	NA	NA	NA	NA
ARMH4	0.0837345	0.319116	0.313	0.247	1	0.679295	-0.154412	0.217	0.247	1	0.12018	-0.24939	0.214	0.247	1	NA	NA	NA	NA	NA
COX20	0.0146516	-0.150688	1	0.997	1	2.87312e-06	-0.822996	0.957	0.996	0.0752498	2.3842e-13	-0.250904	0.99	0.995	6.2094e-09	NA	NA	NA	NA	NA
DCAF11	0.130592	0.186496	0.694	0.658	1	0.222967	-0.340796	0.522	0.649	1	0.000626128	-0.250921	0.547	0.645	1	NA	NA	NA	NA	NA
PHKA1-AS1	0.901564	0.448412	0.022	0.021	1	0.449338	2.00253	0.043	0.021	1	0.485658	-0.251519	0.016	0.021	1	NA	NA	NA	NA	NA
AP001266.2	0.0643208	1.23287	0.045	0.021	1	0.480779	1.00253	0	0.021	1	0.279885	-0.251519	0.013	0.021	1	NA	NA	NA	NA	NA
ZNF75D	NA	NA	NA	NA	NA	0.0550001	-0.577137	0.261	0.478	1	0.00109774	-0.251724	0.378	0.476	1	NA	NA	NA	NA	NA
NPIPB5	0.54675	0.13324	0.299	0.273	1	0.0428308	-1.34782	0.087	0.272	1	0.123955	-0.254041	0.24	0.272	1	NA	NA	NA	NA	NA
TRIM27	0.00114547	-0.227382	0.896	0.935	1	0.434349	-0.155648	1	0.923	1	2.10204e-07	-0.258878	0.828	0.919	0.00547456	NA	NA	NA	NA	NA
SNRNP48	0.0676923	0.187929	0.716	0.637	1	0.477211	-0.210444	0.565	0.628	1	0.000812336	-0.259096	0.544	0.626	1	NA	NA	NA	NA	NA
DDX28	0.356371	0.103031	0.575	0.532	1	NA	NA	NA	NA	NA	0.000666497	-0.259187	0.43	0.523	1	NA	NA	NA	NA	NA
MAPKAPK5	NA	NA	NA	NA	NA	0.469046	0.268013	0.826	0.742	1	8.65574e-05	-0.259236	0.677	0.738	1	NA	NA	NA	NA	NA
SPATA32	NA	NA	NA	NA	NA	0.281973	-0.198095	0	0.048	1	0.306689	-0.259495	0.036	0.048	1	NA	NA	NA	NA	NA
MPHOSPH10	0.0676232	-0.142221	0.851	0.881	1	NA	NA	NA	NA	NA	1.00535e-05	-0.261744	0.755	0.865	0.261832	NA	NA	NA	NA	NA
UPF2	0.263091	-0.112794	0.888	0.9	1	0.168696	-0.313147	0.87	0.886	1	7.73511e-06	-0.262622	0.812	0.881	0.201453	NA	NA	NA	NA	NA
AL353719.1	0.489062	-0.190666	0.015	0.024	1	0.0517837	2.36178	0.087	0.024	1	0.298086	-0.264549	0.016	0.024	1	NA	NA	NA	NA	NA
RBM15	0.0723998	-0.338261	0.418	0.483	1	0.394972	0.192589	0.609	0.479	1	0.00025498	-0.266752	0.37	0.478	1	NA	NA	NA	NA	NA
Z84485.1	0.327661	-0.475416	0.045	0.066	1	0.0339487	1.8482	0.174	0.066	1	0.304008	-0.267616	0.052	0.065	1	NA	NA	NA	NA	NA
TBC1D13	0.468209	0.119362	0.478	0.443	1	0.41672	-0.116526	0.348	0.439	1	0.00142939	-0.267832	0.349	0.438	1	NA	NA	NA	NA	NA
TMEM223	8.0295e-08	-0.434087	0.903	0.954	0.00204768	0.239408	-0.176901	0.957	0.944	1	7.08791e-08	-0.268665	0.909	0.941	0.00184597	NA	NA	NA	NA	NA
GYG1	0.18076	-0.111351	0.896	0.931	1	0.0759862	-0.408668	0.913	0.916	1	2.5422e-06	-0.269919	0.841	0.912	0.0662092	NA	NA	NA	NA	NA
TRIM3	0.149202	0.149374	0.56	0.482	1	0.495595	0.37477	0.522	0.478	1	0.00294853	-0.270015	0.396	0.476	1	NA	NA	NA	NA	NA
PAFAH1B1	0.0107161	-0.123545	1	0.999	1	0.129451	-0.161379	1	0.999	1	8.4022e-18	-0.270123	1	0.999	2.18827e-13	NA	NA	NA	NA	NA
MIR4453HG	0.226476	0.688371	0.082	0.058	1	0.236801	-0.456905	0	0.057	1	0.38368	-0.270378	0.047	0.057	1	NA	NA	NA	NA	NA
FAM234A	NA	NA	NA	NA	NA	0.19341	-0.203708	0.652	0.729	1	2.05802e-05	-0.271928	0.628	0.725	0.53599	NA	NA	NA	NA	NA
SPAST	0.273574	-0.194245	0.754	0.762	1	0.376879	-0.249028	0.739	0.747	1	0.000401988	-0.272014	0.664	0.742	1	NA	NA	NA	NA	NA
ELP2	NA	NA	NA	NA	NA	0.429646	-0.160965	0.739	0.764	1	2.40553e-06	-0.273499	0.638	0.759	0.0626495	NA	NA	NA	NA	NA
CBWD1	NA	NA	NA	NA	NA	0.476534	0.356473	0.565	0.537	1	0.00135634	-0.273574	0.445	0.536	1	NA	NA	NA	NA	NA
BMPR2	0.0434323	-0.203986	0.799	0.836	1	0.436297	-0.196527	0.696	0.819	1	1.07049e-05	-0.273985	0.734	0.815	0.278797	NA	NA	NA	NA	NA
DNAJC13	0.173831	-0.140393	0.672	0.718	1	0.552052	0.297547	0.696	0.709	1	6.45862e-05	-0.274011	0.602	0.705	1	NA	NA	NA	NA	NA
SMARCD2	0.00218848	-0.361523	0.791	0.842	1	NA	NA	NA	NA	NA	1.14138e-05	-0.274056	0.729	0.824	0.297261	NA	NA	NA	NA	NA
AC005476.2	0.584272	-0.152619	0.03	0.039	1	0.236202	1.67132	0.087	0.039	1	0.449685	-0.274602	0.031	0.039	1	NA	NA	NA	NA	NA
CMC1	0.00581449	-0.148134	1	0.997	1	0.0870821	-0.180377	1	0.994	1	7.57005e-14	-0.276317	0.982	0.994	1.97154e-09	NA	NA	NA	NA	NA
ZMYM6	0.0805478	0.183242	0.545	0.467	1	0.195645	-0.518605	0.348	0.463	1	0.00214996	-0.276656	0.378	0.461	1	NA	NA	NA	NA	NA
NADK	NA	NA	NA	NA	NA	0.571404	0.313798	0.696	0.666	1	0.000141607	-0.278402	0.562	0.664	1	NA	NA	NA	NA	NA
SPATA24	NA	NA	NA	NA	NA	0.540146	0.638407	0.174	0.129	1	0.248029	-0.280057	0.109	0.129	1	NA	NA	NA	NA	NA
NOB1	0.0222006	-0.170361	0.97	0.986	1	0.338333	-0.166434	1	0.979	1	3.77814e-09	-0.280092	0.966	0.977	9.83979e-05	NA	NA	NA	NA	NA
AC010173.1	0.486373	0.480505	0.09	0.074	1	NA	NA	NA	NA	NA	0.223091	-0.280754	0.057	0.074	1	NA	NA	NA	NA	NA
MBD5	0.0669428	-0.198373	0.739	0.781	1	0.0554104	-0.432544	0.609	0.765	1	0.000408159	-0.281301	0.69	0.76	1	NA	NA	NA	NA	NA
ARAF	NA	NA	NA	NA	NA	0.209465	-0.25849	0.739	0.864	1	1.69339e-06	-0.284094	0.789	0.859	0.0441027	NA	NA	NA	NA	NA
RPS8	NA	NA	NA	NA	NA	0.00637526	-0.135112	1	1	1	3.23062e-80	-0.284449	1	1	8.41382e-76	NA	NA	NA	NA	NA
AL157838.1	0.874541	0.224372	0.022	0.025	1	0.449099	0.776814	0	0.024	1	0.448206	-0.284586	0.018	0.024	1	NA	NA	NA	NA	NA
ULK2	NA	NA	NA	NA	NA	0.144498	0.51705	0.696	0.605	1	8.56523e-05	-0.28465	0.5	0.601	1	NA	NA	NA	NA	NA
SBDS	NA	NA	NA	NA	NA	0.150721	-0.256037	1	0.984	1	1.01158e-08	-0.284887	0.966	0.982	0.000263455	NA	NA	NA	NA	NA
EVC	0.0138474	-0.471936	0.313	0.418	1	0.666393	0.410283	0.435	0.414	1	0.00103014	-0.285679	0.326	0.413	1	NA	NA	NA	NA	NA
C12orf57	NA	NA	NA	NA	NA	0.142001	-0.188133	1	1	1	1.94352e-24	-0.28677	1	1	5.06171e-20	NA	NA	NA	NA	NA
CASS4	0.777998	0.217799	0.015	0.018	1	0.362098	2.18854	0.043	0.018	1	0.470717	-0.287899	0.013	0.018	1	NA	NA	NA	NA	NA
PRR3	NA	NA	NA	NA	NA	0.259212	-0.102064	0.391	0.55	1	0.000759224	-0.287953	0.453	0.547	1	NA	NA	NA	NA	NA
C11orf71	0.305435	-0.202179	0.313	0.35	1	0.256376	-0.165098	0.217	0.348	1	0.0123229	-0.289154	0.286	0.348	1	NA	NA	NA	NA	NA
SGCE	2.16446e-07	-0.41473	0.933	0.968	0.0055198	0.288339	-0.134271	0.957	0.957	1	9.36891e-10	-0.290483	0.904	0.952	2.44004e-05	NA	NA	NA	NA	NA
AC083843.3	0.458011	-0.109366	0.007	0.015	1	0.277291	2.44893	0.043	0.015	1	0.437739	-0.290544	0.01	0.015	1	NA	NA	NA	NA	NA
GASAL1	NA	NA	NA	NA	NA	0.793757	-0.295416	0.348	0.341	1	0.000606659	-0.29065	0.25	0.34	1	NA	NA	NA	NA	NA
L3MBTL3	0.126946	-0.245728	0.254	0.32	1	NA	NA	NA	NA	NA	0.0828516	-0.290782	0.284	0.318	1	NA	NA	NA	NA	NA
CLTCL1	0.0651047	-0.537089	0.276	0.344	1	0.288741	-0.339428	0.217	0.342	1	0.0386752	-0.291676	0.292	0.342	1	NA	NA	NA	NA	NA
KHDC1	0.108519	-0.29409	0.381	0.445	1	0.00406903	-1.43345	0.13	0.441	1	0.000904691	-0.291676	0.344	0.44	1	NA	NA	NA	NA	NA
MGARP	0.435445	0.598279	0.037	0.026	1	0.43282	0.599171	0	0.026	1	0.347304	-0.292304	0.018	0.026	1	NA	NA	NA	NA	NA
NSL1	0.1047	-0.138114	0.925	0.938	1	0.0279456	-0.48719	0.87	0.927	1	2.45817e-08	-0.292535	0.872	0.925	0.000640206	NA	NA	NA	NA	NA
SH3GL1	0.213457	-0.124372	0.813	0.795	1	NA	NA	NA	NA	NA	1.48882e-06	-0.293045	0.677	0.78	0.0387749	NA	NA	NA	NA	NA
LIPE-AS1	NA	NA	NA	NA	NA	NA	NA	NA	NA	NA	6.17491e-06	-0.29549	0.57	0.681	0.160819	NA	NA	NA	NA	NA
TPM4	0.00265322	-0.137046	1	1	1	0.415229	0.258118	1	1	1	1.39036e-14	-0.296154	0.995	1	3.62105e-10	NA	NA	NA	NA	NA
TOE1	0.0289218	-0.409847	0.366	0.461	1	0.0574986	-0.6637	0.261	0.457	1	0.00264699	-0.29626	0.38	0.455	1	NA	NA	NA	NA	NA
ASPSCR1	0.0562573	-0.152271	0.933	0.926	1	0.126551	-0.340925	0.913	0.914	1	1.43157e-07	-0.296807	0.852	0.911	0.00372839	NA	NA	NA	NA	NA
PSMG3-AS1	NA	NA	NA	NA	NA	0.795315	0.192958	0.174	0.2	1	0.0264386	-0.297005	0.151	0.2	1	NA	NA	NA	NA	NA
ANKRD11	NA	NA	NA	NA	NA	0.0578761	-0.272888	1	0.998	1	3.40703e-14	-0.298617	0.992	0.998	8.87326e-10	NA	NA	NA	NA	NA
AC026191.1	0.296148	-0.164743	0.022	0.041	1	0.0303021	2.06191	0.13	0.041	1	0.364064	-0.299055	0.031	0.041	1	NA	NA	NA	NA	NA
EREG	3.42125e-05	-0.437012	0.761	0.857	0.872487	0.0834586	-0.434683	0.696	0.835	1	2.94341e-09	-0.300651	0.669	0.829	7.66581e-05	NA	NA	NA	NA	NA
SLC10A3	0.0995492	-0.195378	0.776	0.809	1	0.447955	0.205762	0.913	0.796	1	4.18465e-06	-0.301922	0.698	0.792	0.108985	NA	NA	NA	NA	NA
GTF2IRD2	0.151955	-0.201552	0.44	0.506	1	0.736757	0.179011	0.435	0.501	1	7.91359e-05	-0.30194	0.398	0.499	1	NA	NA	NA	NA	NA
SMIM15	NA	NA	NA	NA	NA	0.0236294	-0.338061	1	0.989	1	6.00433e-16	-0.302391	0.948	0.988	1.56377e-11	NA	NA	NA	NA	NA
KIDINS220	NA	NA	NA	NA	NA	NA	NA	NA	NA	NA	1.72859e-07	-0.302666	0.677	0.805	0.00450195	NA	NA	NA	NA	NA
PHOSPHO2	0.101077	-0.358011	0.284	0.346	1	0.264565	-0.290611	0.217	0.343	1	0.00176787	-0.303075	0.26	0.342	1	NA	NA	NA	NA	NA
APC	0.188652	-0.199567	0.821	0.85	1	0.570629	-0.102654	0.826	0.834	1	1.29881e-06	-0.305664	0.737	0.831	0.0338262	NA	NA	NA	NA	NA
EMC1-AS1	0.0331429	-0.953097	0.06	0.119	1	0.0782527	-1.56684	0	0.119	1	0.225143	-0.306311	0.099	0.119	1	NA	NA	NA	NA	NA
HOOK3	0.144667	-0.164885	0.888	0.876	1	0.534563	-0.18351	0.826	0.861	1	7.79957e-07	-0.306848	0.789	0.856	0.0203132	NA	NA	NA	NA	NA
CAMK2N2	0.129228	0.592599	0.119	0.083	1	NA	NA	NA	NA	NA	0.244021	-0.306892	0.065	0.082	1	NA	NA	NA	NA	NA
AC112719.2	0.254318	0.810855	0.075	0.053	1	0.258283	-0.337897	0	0.053	1	0.246205	-0.307233	0.039	0.053	1	NA	NA	NA	NA	NA
NEURL4	0.25938	-0.185717	0.261	0.311	1	0.817742	-0.116749	0.304	0.31	1	0.0342579	-0.307392	0.26	0.309	1	NA	NA	NA	NA	NA
ROCK1	0.0363391	-0.164663	0.955	0.976	1	NA	NA	NA	NA	NA	5.5046e-10	-0.307403	0.935	0.963	1.43362e-05	NA	NA	NA	NA	NA
ACVR2B	0.483103	0.199354	0.358	0.331	1	0.162462	1.01606	0.435	0.329	1	0.0163473	-0.307565	0.273	0.328	1	NA	NA	NA	NA	NA
ARHGEF12	0.028943	-0.220908	0.836	0.867	1	0.702255	0.153038	0.826	0.852	1	3.5422e-07	-0.307979	0.779	0.846	0.00922531	NA	NA	NA	NA	NA
AC010491.1	NA	NA	NA	NA	NA	0.990643	0.934356	0.043	0.044	1	0.245126	-0.30855	0.031	0.044	1	NA	NA	NA	NA	NA
MAN1A2	0.0312039	0.146169	0.888	0.861	1	0.825599	-0.10686	0.87	0.846	1	1.40884e-06	-0.309248	0.742	0.842	0.0366918	NA	NA	NA	NA	NA
RIC1	NA	NA	NA	NA	NA	0.0165756	0.755416	0.739	0.59	1	2.78883e-05	-0.309977	0.49	0.587	0.726322	NA	NA	NA	NA	NA
SLC51B	NA	NA	NA	NA	NA	0.00221307	1.5355	0.304	0.107	1	0.0426845	-0.310736	0.073	0.107	1	NA	NA	NA	NA	NA
STAT5B	NA	NA	NA	NA	NA	0.494991	0.160452	0.826	0.71	1	3.55256e-05	-0.311377	0.602	0.707	0.925229	NA	NA	NA	NA	NA
MLF1	NA	NA	NA	NA	NA	0.920422	0.127168	0.478	0.512	1	0.000449213	-0.311416	0.406	0.51	1	NA	NA	NA	NA	NA
NXPE3	0.228125	-0.18855	0.799	0.797	1	0.0163821	0.578486	0.913	0.783	1	3.45632e-06	-0.313038	0.667	0.78	0.0900163	NA	NA	NA	NA	NA
SBF2	1.79349e-08	-0.491639	0.866	0.962	0.000457375	0.0827941	-0.391007	0.957	0.953	1	3.97095e-08	-0.313232	0.914	0.949	0.00103419	NA	NA	NA	NA	NA
RHPN1-AS1	0.038021	-2.14039	0	0.031	1	0.124105	2.00253	0.087	0.031	1	0.413655	-0.314131	0.023	0.031	1	NA	NA	NA	NA	NA
AL359094.1	0.370876	1.18154	0.045	0.032	1	0.388638	0.417565	0	0.031	1	0.257853	-0.314131	0.021	0.031	1	NA	NA	NA	NA	NA
CCDC88A	0.245891	-0.12028	0.948	0.953	1	0.00468438	-0.678625	0.783	0.941	1	1.84023e-08	-0.31496	0.896	0.937	0.00047927	NA	NA	NA	NA	NA
ELMOD2	NA	NA	NA	NA	NA	0.0389092	-0.587689	0.391	0.6	1	9.01063e-06	-0.314972	0.466	0.597	0.234673	NA	NA	NA	NA	NA
NMD3	NA	NA	NA	NA	NA	0.0954724	0.319468	0.87	0.789	1	1.26344e-05	-0.315586	0.695	0.784	0.329051	NA	NA	NA	NA	NA
IDH1	0.0009462	-0.22185	0.978	0.987	1	0.0951659	0.285074	1	0.981	1	5.74189e-13	-0.315588	0.932	0.979	1.49542e-08	NA	NA	NA	NA	NA
MORC2	0.136018	0.252215	0.463	0.404	1	NA	NA	NA	NA	NA	0.00123526	-0.31561	0.318	0.401	1	NA	NA	NA	NA	NA
TEX9	0.468867	-0.170188	0.53	0.541	1	0.275664	-0.426981	0.478	0.535	1	0.00114282	-0.317757	0.451	0.532	1	NA	NA	NA	NA	NA
USP46-AS1	0.402457	0.509712	0.119	0.099	1	0.845225	0.327367	0.087	0.099	1	0.2404	-0.318996	0.081	0.099	1	NA	NA	NA	NA	NA
AC245140.2	0.0386729	-0.744758	0.067	0.128	1	0.512887	0.671321	0.174	0.127	1	0.144	-0.31969	0.102	0.127	1	NA	NA	NA	NA	NA
DYNC1LI1	NA	NA	NA	NA	NA	0.0654837	-0.42597	0.826	0.912	1	9.25958e-08	-0.319946	0.852	0.908	0.00241157	NA	NA	NA	NA	NA
SLAIN1	0.919621	0.219729	0.172	0.181	1	0.964728	0.292572	0.174	0.18	1	0.0672935	-0.320714	0.143	0.18	1	NA	NA	NA	NA	NA
DNAH14	0.145528	-0.186014	0.836	0.855	1	0.0815674	-0.325262	0.652	0.84	1	8.8433e-06	-0.321002	0.75	0.835	0.230315	NA	NA	NA	NA	NA
CLDN11	0.532102	0.859607	0.022	0.016	1	0.546587	1.41756	0	0.016	1	0.424137	-0.321908	0.01	0.016	1	NA	NA	NA	NA	NA
RPS12	NA	NA	NA	NA	NA	0.000107839	-0.250134	1	1	1	2.2915e-93	-0.321928	1	1	5.96798e-89	NA	NA	NA	NA	NA
LINC00106	0.322626	0.45102	0.179	0.152	1	NA	NA	NA	NA	NA	0.145316	-0.322516	0.125	0.152	1	NA	NA	NA	NA	NA
NFIC	5.38785e-05	-0.256094	0.97	0.988	1	0.0243281	-0.380719	0.957	0.982	1	3.35464e-13	-0.322731	0.948	0.98	8.73682e-09	NA	NA	NA	NA	NA
UBXN11	NA	NA	NA	NA	NA	0.00316498	-1.71393	0.13	0.43	1	0.00229137	-0.323342	0.354	0.429	1	NA	NA	NA	NA	NA
STMP1	NA	NA	NA	NA	NA	NA	NA	NA	NA	NA	9.10656e-17	-0.323568	0.974	0.991	2.37171e-12	NA	NA	NA	NA	NA
PALB2	NA	NA	NA	NA	NA	NA	NA	NA	NA	NA	0.000107464	-0.323893	0.378	0.479	1	NA	NA	NA	NA	NA
IFT46	0.36572	0.248781	0.448	0.417	1	0.167506	-0.459253	0.261	0.415	1	0.00223599	-0.323905	0.336	0.412	1	NA	NA	NA	NA	NA
HEXD	0.0658517	-0.233325	0.731	0.762	1	0.878933	0.133265	0.739	0.752	1	1.31593e-08	-0.324218	0.594	0.748	0.000342722	NA	NA	NA	NA	NA
PQBP1	NA	NA	NA	NA	NA	0.0297515	-0.321805	1	0.996	1	2.32098e-19	-0.324257	0.992	0.996	6.04476e-15	NA	NA	NA	NA	NA
KCTD21	0.621857	-0.127833	0.179	0.195	1	NA	NA	NA	NA	NA	0.0220926	-0.324726	0.146	0.194	1	NA	NA	NA	NA	NA
AC007066.3	0.046481	1.02188	0.067	0.035	1	0.818829	1.26324	0.043	0.035	1	0.383784	-0.324726	0.026	0.034	1	NA	NA	NA	NA	NA
FAM98C	0.0964653	-0.195216	0.769	0.805	1	NA	NA	NA	NA	NA	2.02742e-06	-0.325333	0.682	0.786	0.0528021	NA	NA	NA	NA	NA
OSBPL11	NA	NA	NA	NA	NA	0.0877635	-0.46141	0.435	0.586	1	0.000976441	-0.326783	0.529	0.584	1	NA	NA	NA	NA	NA
RIOK1	NA	NA	NA	NA	NA	0.2713	0.457184	0.696	0.55	1	8.5779e-05	-0.327589	0.448	0.548	1	NA	NA	NA	NA	NA
GID8	NA	NA	NA	NA	NA	0.0680663	-0.445627	0.87	0.826	1	6.32488e-07	-0.327876	0.74	0.822	0.0164725	NA	NA	NA	NA	NA
ASH2L	0.0221489	-0.327728	0.552	0.638	1	NA	NA	NA	NA	NA	1.5516e-05	-0.328663	0.529	0.628	0.404099	NA	NA	NA	NA	NA
GEMIN7-AS1	0.501685	-0.244015	0.149	0.169	1	0.286136	-0.548427	0.087	0.169	1	0.0591653	-0.330176	0.133	0.169	1	NA	NA	NA	NA	NA
TMEM38A	0.429073	-0.322769	0.104	0.126	1	0.903431	0.647474	0.13	0.126	1	0.118102	-0.330745	0.099	0.126	1	NA	NA	NA	NA	NA
ZNF213-AS1	NA	NA	NA	NA	NA	0.157906	0.558692	0.522	0.402	1	0.00182726	-0.330745	0.323	0.401	1	NA	NA	NA	NA	NA
BAIAP2	0.326696	-0.156566	0.575	0.607	1	0.186159	-0.565368	0.522	0.6	1	0.000282529	-0.333246	0.516	0.596	1	NA	NA	NA	NA	NA
DOCK3	0.690453	-0.155329	0.425	0.419	1	0.705729	-0.138498	0.391	0.416	1	0.0187196	-0.333406	0.357	0.415	1	NA	NA	NA	NA	NA
EXD1	0.616542	0.166269	0.007	0.012	1	0.596234	1.7279	0	0.012	1	0.453437	-0.333496	0.008	0.012	1	NA	NA	NA	NA	NA
AP000766.1	0.188039	-0.833731	0	0.013	1	0.585631	1.7088	0	0.013	1	0.39605	-0.333496	0.008	0.013	1	NA	NA	NA	NA	NA
TIGD5	0.0312438	-0.206541	0.522	0.612	1	NA	NA	NA	NA	NA	7.79453e-06	-0.333838	0.492	0.602	0.203001	NA	NA	NA	NA	NA
LGALS1	NA	NA	NA	NA	NA	0.433036	-0.117349	1	1	1	2.91e-19	-0.334213	1	1	7.57881e-15	NA	NA	NA	NA	NA
LINC00571	0.0899199	0.726496	0.172	0.123	1	0.953067	0.16719	0.13	0.123	1	0.0377206	-0.334723	0.086	0.123	1	NA	NA	NA	NA	NA
[truncated: 18,801 more rows]
