# Supplementary material for: Detailed single-cell mapping of the transcriptional response to a virus infection driven by copy-back viral genomes
Source: PLoS Pathog. 2026 Apr 27;22(4):e1014184. doi: 10.1371/journal.ppat.1014184 (PMC13143077; doi:10.1371/journal.ppat.1014184)
Supplement: S2 Table — DGE analysis using SeV+cbVG- cells over mock uninfected cells. (XLSX) [file ppat.1014184.s013.xlsx]

## Sheet: SeV+ cbVG- over Mock
gene	6hpi 5MOI_p_val	6hpi 5MOI_avg_log2FC	6hpi 5MOI_pct.1	6hpi 5MOI_pct.2	6hpi 5MOI_p_val_adj	6hpi_p_val	6hpi_avg_log2FC	6hpi_pct.1	6hpi_pct.2	6hpi_p_val_adj	12hpi_p_val	12hpi_avg_log2FC	12hpi_pct.1	12hpi_pct.2	12hpi_p_val_adj	24hpi_p_val	24hpi_avg_log2FC	24hpi_pct.1	24hpi_pct.2	24hpi_p_val_adj
TMSB10	NA	NA	NA	NA	NA	0	-0.485443	1	1	0	0	-0.43064	1	1	0	NA	NA	NA	NA	NA
ANXA5	NA	NA	NA	NA	NA	0	-0.6902	1	1	0	0	-0.402989	1	1	0	NA	NA	NA	NA	NA
EEF1A1	NA	NA	NA	NA	NA	0	-0.355586	1	1	0	0	-0.251975	1	1	0	NA	NA	NA	NA	NA
RPL8	NA	NA	NA	NA	NA	0	0.318646	1	1	0	8.4332e-254	0.219987	1	1	2.19634e-249	NA	NA	NA	NA	NA
ATP2B1	NA	NA	NA	NA	NA	0	-0.791397	0.999	0.999	0	0	-0.85248	0.989	0.998	0	NA	NA	NA	NA	NA
ATP6V0C	NA	NA	NA	NA	NA	0	0.372068	1	1	0	4.2642e-103	0.209643	1	1	1.11057e-98	NA	NA	NA	NA	NA
BAX	NA	NA	NA	NA	NA	0	0.481116	1	1	0	2.082e-144	0.325597	1	1	5.42237e-140	NA	NA	NA	NA	NA
CLEC11A	NA	NA	NA	NA	NA	2.76145e-306	1.01054	0.884	0.688	7.2325e-302	1.10861e-34	0.395607	0.704	0.653	2.88726e-30	NA	NA	NA	NA	NA
EIF5	NA	NA	NA	NA	NA	7.53217e-284	-0.494965	1	1	1.97275e-279	NA	NA	NA	NA	NA	NA	NA	NA	NA	NA
GADD45GIP1	NA	NA	NA	NA	NA	6.35447e-257	0.40276	1	1	1.6643e-252	1.57709e-196	0.355771	0.999	0.998	4.10737e-192	NA	NA	NA	NA	NA
EMC6	NA	NA	NA	NA	NA	7.86331e-256	0.34294	1	1	2.05948e-251	1.78285e-46	0.154667	1	1	4.64327e-42	NA	NA	NA	NA	NA
S100A16	NA	NA	NA	NA	NA	1.56839e-252	-0.604028	0.999	1	4.10777e-248	8.58893e-61	-0.259086	0.997	0.998	2.2369e-56	NA	NA	NA	NA	NA
COX5A	NA	NA	NA	NA	NA	9.14738e-232	0.223153	1	1	2.39579e-227	5.69209e-87	0.131107	1	1	1.48245e-82	NA	NA	NA	NA	NA
MRPS18C	NA	NA	NA	NA	NA	8.98105e-217	-0.503132	0.966	0.991	2.35223e-212	1.973e-84	-0.287104	0.955	0.982	5.13849e-80	NA	NA	NA	NA	NA
RPL28	NA	NA	NA	NA	NA	6.53878e-210	-0.191891	1	1	1.71257e-205	0	-0.391613	1	1	0	NA	NA	NA	NA	NA
SPG21	NA	NA	NA	NA	NA	3.28917e-204	0.349555	1	0.999	8.61466e-200	9.06136e-253	0.400746	0.999	0.998	2.35994e-248	NA	NA	NA	NA	NA
SYNJ2	NA	NA	NA	NA	NA	2.13658e-202	-0.520031	0.963	0.991	5.59591e-198	3.23896e-186	-0.463765	0.912	0.98	8.43554e-182	NA	NA	NA	NA	NA
CSGALNACT1	NA	NA	NA	NA	NA	1.30777e-200	-0.575263	0.982	0.993	3.42519e-196	4.45294e-149	-0.460768	0.96	0.982	1.15972e-144	NA	NA	NA	NA	NA
MTDH	NA	NA	NA	NA	NA	1.21524e-184	0.291054	1	1	3.18283e-180	6.51651e-155	0.285742	1	1	1.69716e-150	NA	NA	NA	NA	NA
C12orf57	NA	NA	NA	NA	NA	1.55047e-178	-0.305298	1	1	4.06084e-174	4.35702e-138	-0.255733	1	1	1.13474e-133	NA	NA	NA	NA	NA
EIF3M	NA	NA	NA	NA	NA	2.96495e-174	-0.287981	1	1	7.76551e-170	NA	NA	NA	NA	NA	NA	NA	NA	NA	NA
RPL10	NA	NA	NA	NA	NA	1.41906e-172	-0.146249	1	1	3.71665e-168	NA	NA	NA	NA	NA	NA	NA	NA	NA	NA
PSENEN	NA	NA	NA	NA	NA	1.09912e-170	-0.257989	1	1	2.87872e-166	NA	NA	NA	NA	NA	NA	NA	NA	NA	NA
SNHG29	NA	NA	NA	NA	NA	3.03973e-166	-0.243188	1	1	7.96136e-162	4.36192e-140	-0.214823	1	1	1.13602e-135	NA	NA	NA	NA	NA
RPL13	NA	NA	NA	NA	NA	2.98628e-165	0.12776	1	1	7.82136e-161	NA	NA	NA	NA	NA	NA	NA	NA	NA	NA
CALM3	NA	NA	NA	NA	NA	2.60299e-159	0.373316	1	0.996	6.81749e-155	5.31136e-162	0.369333	0.999	0.988	1.38329e-157	NA	NA	NA	NA	NA
OPN3	NA	NA	NA	NA	NA	6.70602e-159	0.585226	0.982	0.957	1.75637e-154	2.81159e-55	-0.208528	0.826	0.929	7.32251e-51	NA	NA	NA	NA	NA
EDF1	NA	NA	NA	NA	NA	5.68545e-157	-0.279695	1	1	1.48908e-152	2.32542e-104	-0.218607	1	1	6.05631e-100	NA	NA	NA	NA	NA
SPINT2	NA	NA	NA	NA	NA	2.00497e-156	-0.347983	1	1	5.25121e-152	2.41706e-199	-0.375909	1	1	6.295e-195	NA	NA	NA	NA	NA
ALKBH7	NA	NA	NA	NA	NA	1.42682e-154	0.440104	0.989	0.961	3.73698e-150	1.22473e-15	0.152914	0.943	0.927	3.1897e-11	NA	NA	NA	NA	NA
NEDD4	NA	NA	NA	NA	NA	2.6349e-151	-0.50908	0.978	0.99	6.90107e-147	7.65278e-58	-0.29331	0.966	0.98	1.99309e-53	NA	NA	NA	NA	NA
EXOSC4	NA	NA	NA	NA	NA	4.39095e-144	0.366664	0.996	0.985	1.15003e-139	7.40953e-202	0.457707	0.989	0.973	1.92974e-197	NA	NA	NA	NA	NA
TMEM238	NA	NA	NA	NA	NA	5.47474e-143	0.496427	0.969	0.915	1.43389e-138	3.6225e-29	0.230621	0.905	0.878	9.43444e-25	NA	NA	NA	NA	NA
ATP6V0E1	NA	NA	NA	NA	NA	1.73289e-140	0.225397	1	1	4.5386e-136	2.95195e-49	0.13126	1	1	7.68807e-45	NA	NA	NA	NA	NA
MRPL34	NA	NA	NA	NA	NA	1.55864e-139	0.359171	0.996	0.984	4.08224e-135	6.14094e-43	0.22104	0.977	0.971	1.59935e-38	NA	NA	NA	NA	NA
TES	NA	NA	NA	NA	NA	7.86083e-139	-0.754906	0.746	0.851	2.05883e-134	1.2004e-143	-0.677993	0.649	0.814	3.12632e-139	NA	NA	NA	NA	NA
RTL8A	NA	NA	NA	NA	NA	2.87434e-138	0.303532	0.999	0.998	7.52819e-134	8.19216e-32	0.163734	0.997	0.994	2.13357e-27	NA	NA	NA	NA	NA
ARF5	NA	NA	NA	NA	NA	1.33161e-134	0.259634	1	1	3.48761e-130	6.03405e-65	0.179513	0.999	0.999	1.57151e-60	NA	NA	NA	NA	NA
SSU72	NA	NA	NA	NA	NA	1.46214e-134	0.261272	1	0.999	3.82949e-130	5.58639e-95	0.225322	0.999	0.999	1.45492e-90	NA	NA	NA	NA	NA
R3HDM4	NA	NA	NA	NA	NA	1.15185e-132	-0.773625	0.51	0.721	3.0168e-128	5.05728e-112	-0.631014	0.483	0.683	1.31712e-107	NA	NA	NA	NA	NA
UBB	NA	NA	NA	NA	NA	5.94322e-129	-0.19577	1	1	1.55659e-124	4.87452e-35	0.112862	1	1	1.26952e-30	NA	NA	NA	NA	NA
CCDC88A	NA	NA	NA	NA	NA	3.14373e-128	-0.514526	0.894	0.945	8.23376e-124	2.01572e-30	-0.227327	0.885	0.916	5.24975e-26	NA	NA	NA	NA	NA
RTN4	NA	NA	NA	NA	NA	4.47706e-126	-0.21272	1	1	1.17259e-121	NA	NA	NA	NA	NA	NA	NA	NA	NA	NA
PSMA5	NA	NA	NA	NA	NA	2.00022e-123	-0.240821	1	1	5.23878e-119	NA	NA	NA	NA	NA	NA	NA	NA	NA	NA
FPGS	NA	NA	NA	NA	NA	1.57304e-121	-0.480135	0.851	0.935	4.11995e-117	1.17462e-77	-0.360573	0.81	0.9	3.05917e-73	NA	NA	NA	NA	NA
UBLCP1	NA	NA	NA	NA	NA	2.97548e-121	-0.513847	0.827	0.917	7.79308e-117	2.93752e-21	-0.185492	0.827	0.884	7.65049e-17	NA	NA	NA	NA	NA
PRKAR2B	NA	NA	NA	NA	NA	4.78109e-118	0.919696	0.604	0.413	1.25222e-113	2.92801e-58	0.717931	0.517	0.402	7.6257e-54	NA	NA	NA	NA	NA
DAP3	NA	NA	NA	NA	NA	1.8078e-115	-0.319958	0.986	0.996	4.73481e-111	1.74774e-40	-0.175589	0.974	0.99	4.55182e-36	NA	NA	NA	NA	NA
MGST3	NA	NA	NA	NA	NA	5.03768e-115	0.230077	1	1	1.31942e-110	NA	NA	NA	NA	NA	NA	NA	NA	NA	NA
PGK1	NA	NA	NA	NA	NA	1.37386e-113	0.200101	1	1	3.59828e-109	2.89397e-40	0.117017	1	1	7.53705e-36	NA	NA	NA	NA	NA
HNRNPR	NA	NA	NA	NA	NA	1.14977e-112	0.263903	1	1	3.01135e-108	6.63133e-105	0.266166	0.998	0.999	1.72706e-100	NA	NA	NA	NA	NA
DNAJA2	NA	NA	NA	NA	NA	5.24819e-112	0.304592	0.998	0.995	1.37455e-107	1.48059e-107	0.29543	0.995	0.987	3.85606e-103	NA	NA	NA	NA	NA
ACADVL	NA	NA	NA	NA	NA	1.15087e-111	-0.316038	0.995	0.997	3.01425e-107	8.05951e-67	-0.237654	0.987	0.994	2.09902e-62	NA	NA	NA	NA	NA
MRPS15	NA	NA	NA	NA	NA	1.66057e-107	0.285412	0.999	0.995	4.3492e-103	5.04061e-187	0.384323	0.995	0.99	1.31278e-182	NA	NA	NA	NA	NA
ASAH1	NA	NA	NA	NA	NA	1.59285e-105	0.342572	0.997	0.994	4.17183e-101	3.51093e-06	0.106939	0.985	0.985	0.0914388	NA	NA	NA	NA	NA
HNRNPF	NA	NA	NA	NA	NA	1.95225e-105	0.215249	1	1	5.11315e-101	NA	NA	NA	NA	NA	NA	NA	NA	NA	NA
RPS27A	NA	NA	NA	NA	NA	2.74658e-104	-0.148778	1	1	7.19356e-100	1.68981e-154	-0.17795	1	1	4.40093e-150	NA	NA	NA	NA	NA
RFXANK	NA	NA	NA	NA	NA	3.12334e-103	-0.591308	0.636	0.793	8.18035e-99	9.14189e-50	-0.355787	0.622	0.753	2.38091e-45	NA	NA	NA	NA	NA
TMEM43	NA	NA	NA	NA	NA	5.54703e-101	-0.506488	0.789	0.89	1.45282e-96	2.021e-107	-0.508723	0.72	0.845	5.26349e-103	NA	NA	NA	NA	NA
SEC62	NA	NA	NA	NA	NA	9.40825e-101	-0.274785	0.995	0.999	2.46412e-96	7.45416e-98	-0.265357	0.991	0.997	1.94136e-93	NA	NA	NA	NA	NA
SNHG30	NA	NA	NA	NA	NA	4.73792e-100	0.575823	0.81	0.705	1.24091e-95	NA	NA	NA	NA	NA	NA	NA	NA	NA	NA
HSPA4	NA	NA	NA	NA	NA	9.61741e-97	0.26167	1	0.999	2.5189e-92	1.85548e-126	0.29111	0.999	0.996	4.83241e-122	NA	NA	NA	NA	NA
OGT	NA	NA	NA	NA	NA	6.55603e-96	-0.580997	0.645	0.795	1.71709e-91	4.38874e-48	-0.371053	0.644	0.754	1.143e-43	NA	NA	NA	NA	NA
REEP3	NA	NA	NA	NA	NA	2.76318e-95	0.296462	0.995	0.99	7.23704e-91	2.53603e-28	0.179489	0.985	0.978	6.60484e-24	NA	NA	NA	NA	NA
TMEM147	NA	NA	NA	NA	NA	1.41534e-93	0.161334	1	1	3.70693e-89	1.65385e-279	0.275662	1	1	4.30729e-275	NA	NA	NA	NA	NA
FAM192A	NA	NA	NA	NA	NA	2.30823e-93	-0.373724	0.914	0.963	6.04549e-89	6.56246e-22	-0.161725	0.906	0.941	1.70913e-17	NA	NA	NA	NA	NA
NAA10	NA	NA	NA	NA	NA	8.16883e-93	0.202134	1	1	2.1395e-88	NA	NA	NA	NA	NA	NA	NA	NA	NA	NA
HEXIM1	NA	NA	NA	NA	NA	3.50366e-92	-0.526211	0.756	0.864	9.17644e-88	1.92853e-20	-0.181298	0.752	0.82	5.02266e-16	NA	NA	NA	NA	NA
LPP	NA	NA	NA	NA	NA	5.60524e-92	0.366877	0.995	0.986	1.46807e-87	NA	NA	NA	NA	NA	NA	NA	NA	NA	NA
LPCAT1	NA	NA	NA	NA	NA	4.79546e-91	0.728454	0.75	0.631	1.25598e-86	1.49675e-05	0.241367	0.605	0.604	0.389814	NA	NA	NA	NA	NA
COMTD1	NA	NA	NA	NA	NA	7.55448e-90	0.381533	0.964	0.931	1.97859e-85	1.21317e-11	0.161533	0.897	0.9	3.15958e-07	NA	NA	NA	NA	NA
SLC25A13	NA	NA	NA	NA	NA	1.04909e-89	0.327488	0.986	0.96	2.74766e-85	NA	NA	NA	NA	NA	NA	NA	NA	NA	NA
TBC1D16	NA	NA	NA	NA	NA	1.31553e-89	0.566086	0.794	0.673	3.44549e-85	4.30258e-29	0.380606	0.679	0.639	1.12056e-24	NA	NA	NA	NA	NA
FAM107B	NA	NA	NA	NA	NA	7.35869e-89	-0.369685	0.994	0.996	1.92731e-84	2.22299e-160	-0.490664	0.971	0.991	5.78957e-156	NA	NA	NA	NA	NA
COA6	NA	NA	NA	NA	NA	3.55446e-87	0.279591	0.999	0.997	9.30949e-83	3.8222e-113	0.343195	0.995	0.991	9.95454e-109	NA	NA	NA	NA	NA
PTOV1	NA	NA	NA	NA	NA	5.69374e-86	0.218375	0.999	1	1.49125e-81	1.4871e-81	0.210928	1	0.999	3.873e-77	NA	NA	NA	NA	NA
ENTPD6	NA	NA	NA	NA	NA	2.02412e-85	-0.410349	0.863	0.93	5.30136e-81	1.85165e-82	-0.372513	0.793	0.897	4.82243e-78	NA	NA	NA	NA	NA
ARL2BP	NA	NA	NA	NA	NA	2.50815e-85	-0.294006	0.989	0.994	6.56909e-81	1.15686e-35	-0.174085	0.974	0.988	3.01293e-31	NA	NA	NA	NA	NA
ACYP1	NA	NA	NA	NA	NA	1.96296e-84	0.521227	0.822	0.726	5.14118e-80	NA	NA	NA	NA	NA	NA	NA	NA	NA	NA
ANO6	NA	NA	NA	NA	NA	4.53783e-84	-0.380518	0.956	0.974	1.1885e-79	1.92598e-83	-0.359204	0.911	0.953	5.01603e-79	NA	NA	NA	NA	NA
PAK2	NA	NA	NA	NA	NA	5.36044e-84	0.279017	0.995	0.987	1.40395e-79	NA	NA	NA	NA	NA	NA	NA	NA	NA	NA
EID2	NA	NA	NA	NA	NA	1.50591e-83	0.355086	0.972	0.934	3.94413e-79	1.57337e-18	0.169665	0.923	0.896	4.09769e-14	NA	NA	NA	NA	NA
DEF8	NA	NA	NA	NA	NA	5.61199e-82	0.277777	0.994	0.988	1.46984e-77	1.94851e-79	0.280262	0.981	0.976	5.07471e-75	NA	NA	NA	NA	NA
TBX2-AS1	NA	NA	NA	NA	NA	3.0632e-81	0.814995	0.547	0.386	8.02282e-77	1.3016e-06	-0.128922	0.327	0.376	0.033899	NA	NA	NA	NA	NA
HINT1	NA	NA	NA	NA	NA	6.38981e-81	0.108711	1	1	1.67355e-76	NA	NA	NA	NA	NA	NA	NA	NA	NA	NA
PGAM1	NA	NA	NA	NA	NA	1.4193e-80	0.144082	1	1	3.7173e-76	NA	NA	NA	NA	NA	NA	NA	NA	NA	NA
ATP1B3	NA	NA	NA	NA	NA	1.47886e-78	-0.209176	0.999	1	3.87329e-74	2.23535e-28	-0.105461	0.997	0.999	5.82175e-24	NA	NA	NA	NA	NA
PGP	NA	NA	NA	NA	NA	1.89878e-77	0.269211	0.998	0.994	4.97311e-73	1.61059e-64	0.282142	0.989	0.986	4.19462e-60	NA	NA	NA	NA	NA
NFATC2	NA	NA	NA	NA	NA	5.15136e-77	-1.37231	0.104	0.249	1.34919e-72	3.08398e-114	-1.45229	0.087	0.246	8.03192e-110	NA	NA	NA	NA	NA
MBNL1	NA	NA	NA	NA	NA	9.04136e-76	-0.316909	0.993	0.995	2.36802e-71	1.71735e-112	-0.359799	0.972	0.988	4.47266e-108	NA	NA	NA	NA	NA
AC105446.1	NA	NA	NA	NA	NA	1.43419e-75	-0.879661	0.269	0.441	3.7563e-71	8.40893e-99	-0.883702	0.242	0.428	2.19002e-94	NA	NA	NA	NA	NA
INTS3	NA	NA	NA	NA	NA	9.46734e-75	-0.534891	0.6	0.742	2.47959e-70	4.65315e-59	-0.407567	0.555	0.703	1.21187e-54	NA	NA	NA	NA	NA
MPC2	NA	NA	NA	NA	NA	3.54005e-74	0.211943	1	1	9.27174e-70	NA	NA	NA	NA	NA	NA	NA	NA	NA	NA
PRPSAP2	NA	NA	NA	NA	NA	5.02123e-74	-0.383555	0.825	0.909	1.31511e-69	4.09209e-84	-0.398989	0.755	0.869	1.06574e-79	NA	NA	NA	NA	NA
LGALS3	NA	NA	NA	NA	NA	6.96098e-74	-0.562989	0.996	0.998	1.82315e-69	1.79673e-05	-0.329335	0.997	0.992	0.46794	NA	NA	NA	NA	NA
SPAG7	NA	NA	NA	NA	NA	3.82287e-71	-0.304079	0.962	0.982	1.00125e-66	7.57737e-61	-0.267431	0.927	0.965	1.97345e-56	NA	NA	NA	NA	NA
EIF2S3	NA	NA	NA	NA	NA	4.63995e-69	0.210217	0.999	1	1.21525e-64	NA	NA	NA	NA	NA	NA	NA	NA	NA	NA
STN1	NA	NA	NA	NA	NA	1.72485e-67	-0.470353	0.613	0.76	4.51755e-63	1.85139e-46	-0.318618	0.584	0.718	4.82175e-42	NA	NA	NA	NA	NA
CIAO2A	NA	NA	NA	NA	NA	2.33771e-67	0.182449	1	1	6.1227e-63	NA	NA	NA	NA	NA	NA	NA	NA	NA	NA
DUSP14	NA	NA	NA	NA	NA	2.17345e-66	-0.360634	0.856	0.93	5.69247e-62	5.75627e-179	-0.592605	0.737	0.899	1.49916e-174	NA	NA	NA	NA	NA
WASHC3	NA	NA	NA	NA	NA	1.67753e-65	-0.335902	0.875	0.938	4.39361e-61	1.9667e-23	-0.174425	0.849	0.9	5.12206e-19	NA	NA	NA	NA	NA
PTER	NA	NA	NA	NA	NA	4.82434e-65	-0.581439	0.477	0.631	1.26354e-60	8.46688e-48	-0.370231	0.463	0.604	2.20511e-43	NA	NA	NA	NA	NA
PABPN1	NA	NA	NA	NA	NA	6.81554e-65	0.203759	1	1	1.78506e-60	2.22202e-25	0.130982	0.999	0.999	5.78703e-21	NA	NA	NA	NA	NA
ARF1	NA	NA	NA	NA	NA	1.85865e-64	-0.178556	1	1	4.86798e-60	NA	NA	NA	NA	NA	NA	NA	NA	NA	NA
GDAP1	NA	NA	NA	NA	NA	8.48361e-62	-0.537016	0.545	0.684	2.22194e-57	2.13805e-70	-0.516334	0.499	0.652	5.56833e-66	NA	NA	NA	NA	NA
NIPSNAP1	NA	NA	NA	NA	NA	1.50504e-61	0.358072	0.91	0.861	3.94185e-57	NA	NA	NA	NA	NA	NA	NA	NA	NA	NA
NPAS2	NA	NA	NA	NA	NA	1.61937e-61	-0.430914	0.877	0.925	4.2413e-57	1.25609e-17	-0.223049	0.855	0.891	3.27135e-13	NA	NA	NA	NA	NA
CAMK1	NA	NA	NA	NA	NA	5.27733e-61	0.580793	0.652	0.531	1.38219e-56	4.09852e-17	0.353399	0.56	0.509	1.06742e-12	NA	NA	NA	NA	NA
ABR	NA	NA	NA	NA	NA	8.22045e-60	-0.389082	0.83	0.895	2.15302e-55	5.40865e-27	-0.205912	0.781	0.862	1.40863e-22	NA	NA	NA	NA	NA
PCNX2	NA	NA	NA	NA	NA	3.63143e-58	-0.416559	0.843	0.897	9.51107e-54	6.38855e-51	-0.356895	0.783	0.859	1.66383e-46	NA	NA	NA	NA	NA
CAMK2N1	NA	NA	NA	NA	NA	5.85768e-58	0.269566	0.978	0.931	1.53418e-53	3.09575e-11	-0.18667	0.926	0.898	8.06257e-07	NA	NA	NA	NA	NA
NME7	NA	NA	NA	NA	NA	7.76023e-58	-0.371308	0.759	0.86	2.03248e-53	1.31167e-21	-0.179502	0.739	0.821	3.4161e-17	NA	NA	NA	NA	NA
KRTCAP2	NA	NA	NA	NA	NA	1.19498e-57	-0.137748	1	1	3.12977e-53	2.19994e-142	-0.217323	1	1	5.72953e-138	NA	NA	NA	NA	NA
AP003307.1	NA	NA	NA	NA	NA	1.20012e-57	0.754399	0.442	0.299	3.14324e-53	NA	NA	NA	NA	NA	NA	NA	NA	NA	NA
DDOST	NA	NA	NA	NA	NA	1.3599e-57	-0.167028	1	1	3.56172e-53	NA	NA	NA	NA	NA	NA	NA	NA	NA	NA
PECR	NA	NA	NA	NA	NA	2.38114e-57	0.566324	0.699	0.6	6.23646e-53	NA	NA	NA	NA	NA	NA	NA	NA	NA	NA
RALBP1	NA	NA	NA	NA	NA	3.5539e-57	0.243901	0.991	0.981	9.30802e-53	NA	NA	NA	NA	NA	NA	NA	NA	NA	NA
CNN3	NA	NA	NA	NA	NA	1.24425e-55	0.273288	0.979	0.955	3.25881e-51	9.26313e-08	0.157065	0.928	0.921	0.00241249	NA	NA	NA	NA	NA
CCDC91	NA	NA	NA	NA	NA	1.50585e-55	-0.304258	0.947	0.965	3.94397e-51	2.4218e-30	-0.208212	0.912	0.939	6.30734e-26	NA	NA	NA	NA	NA
TMEM205	NA	NA	NA	NA	NA	6.70288e-55	-0.232631	0.994	0.997	1.75555e-50	2.95959e-83	-0.283463	0.99	0.992	7.70797e-79	NA	NA	NA	NA	NA
CNIH4	NA	NA	NA	NA	NA	1.32029e-54	0.167409	1	1	3.45797e-50	2.07149e-26	0.112154	1	0.999	5.39499e-22	NA	NA	NA	NA	NA
TMEM87A	NA	NA	NA	NA	NA	3.45289e-54	-0.356536	0.819	0.886	9.04347e-50	2.29863e-15	-0.160509	0.797	0.847	5.98655e-11	NA	NA	NA	NA	NA
BLMH	NA	NA	NA	NA	NA	3.88815e-54	0.326403	0.904	0.863	1.01834e-49	1.05702e-12	0.180707	0.823	0.821	2.7529e-08	NA	NA	NA	NA	NA
KIAA0100	NA	NA	NA	NA	NA	9.67705e-54	0.28612	0.965	0.934	2.53452e-49	1.6008e-39	0.248052	0.932	0.9	4.16911e-35	NA	NA	NA	NA	NA
GLA	NA	NA	NA	NA	NA	2.2085e-53	0.241719	0.998	0.996	5.78427e-49	2.9912e-122	0.350346	0.998	0.99	7.79027e-118	NA	NA	NA	NA	NA
UBE2V1	NA	NA	NA	NA	NA	5.17458e-53	-0.187524	0.997	0.998	1.35527e-48	5.08526e-50	-0.178082	0.99	0.995	1.3244e-45	NA	NA	NA	NA	NA
BNC2-AS1	NA	NA	NA	NA	NA	6.69671e-53	1.21598	0.201	0.095	1.75393e-48	0.000305486	0.315705	0.115	0.094	1	NA	NA	NA	NA	NA
DDX52	NA	NA	NA	NA	NA	1.17809e-52	-0.293627	0.874	0.93	3.08554e-48	NA	NA	NA	NA	NA	NA	NA	NA	NA	NA
FSCN1	NA	NA	NA	NA	NA	1.20165e-52	-0.267469	0.953	0.968	3.14724e-48	NA	NA	NA	NA	NA	NA	NA	NA	NA	NA
FAM210B	NA	NA	NA	NA	NA	1.59125e-52	0.522427	0.636	0.517	4.16764e-48	NA	NA	NA	NA	NA	NA	NA	NA	NA	NA
PIGT	NA	NA	NA	NA	NA	6.19908e-52	-0.247937	0.957	0.977	1.6236e-47	2.44419e-37	-0.201405	0.932	0.96	6.36566e-33	NA	NA	NA	NA	NA
GLI1	NA	NA	NA	NA	NA	2.11081e-51	-0.860199	0.194	0.324	5.52842e-47	1.53729e-58	-0.740774	0.186	0.319	4.00372e-54	NA	NA	NA	NA	NA
FAM174C	NA	NA	NA	NA	NA	9.87709e-51	0.223302	0.992	0.983	2.58691e-46	4.50314e-15	0.130016	0.972	0.97	1.1728e-10	NA	NA	NA	NA	NA
CACNA2D1	NA	NA	NA	NA	NA	2.24476e-50	-0.431422	0.851	0.888	5.87924e-46	1.59284e-71	-0.501452	0.761	0.848	4.1484e-67	NA	NA	NA	NA	NA
NARF	NA	NA	NA	NA	NA	4.27767e-50	0.285722	0.93	0.894	1.12036e-45	6.39924e-14	-0.131121	0.788	0.854	1.66662e-09	NA	NA	NA	NA	NA
ST13	NA	NA	NA	NA	NA	6.82034e-50	0.184566	0.998	0.997	1.78632e-45	1.48147e-29	0.152354	0.997	0.992	3.85833e-25	NA	NA	NA	NA	NA
ROCK2	NA	NA	NA	NA	NA	1.34663e-49	0.205313	0.998	0.994	3.52696e-45	NA	NA	NA	NA	NA	NA	NA	NA	NA	NA
NT5C3B	NA	NA	NA	NA	NA	3.03064e-49	0.195342	0.995	0.994	7.93756e-45	6.54509e-53	0.223167	0.99	0.982	1.7046e-48	NA	NA	NA	NA	NA
MTRR	NA	NA	NA	NA	NA	4.02625e-49	-0.424489	0.569	0.698	1.05452e-44	1.6925e-15	-0.15494	0.578	0.665	4.40796e-11	NA	NA	NA	NA	NA
SYF2	NA	NA	NA	NA	NA	1.70659e-48	-0.309039	0.847	0.91	4.46973e-44	1.50619e-73	-0.378473	0.769	0.874	3.92272e-69	NA	NA	NA	NA	NA
MED31	NA	NA	NA	NA	NA	1.93812e-48	-0.270509	0.92	0.957	5.07613e-44	1.98229e-74	-0.343113	0.856	0.929	5.16267e-70	NA	NA	NA	NA	NA
GSTM4	NA	NA	NA	NA	NA	5.17866e-48	0.66223	0.455	0.324	1.35634e-43	0.0872802	0.131882	0.328	0.319	1	NA	NA	NA	NA	NA
ZCCHC8	NA	NA	NA	NA	NA	8.36916e-48	-0.401597	0.691	0.783	2.19197e-43	4.86007e-50	-0.372579	0.625	0.747	1.26576e-45	NA	NA	NA	NA	NA
MEGF6	NA	NA	NA	NA	NA	1.26704e-47	-0.92434	0.179	0.301	3.31851e-43	3.5742e-57	-0.776397	0.166	0.295	9.30864e-53	NA	NA	NA	NA	NA
TUBGCP2	NA	NA	NA	NA	NA	3.97917e-47	0.229788	0.987	0.978	1.04218e-42	2.56776e-16	0.161643	0.96	0.958	6.68746e-12	NA	NA	NA	NA	NA
PFKM	NA	NA	NA	NA	NA	7.83548e-47	0.460375	0.703	0.606	2.05219e-42	NA	NA	NA	NA	NA	NA	NA	NA	NA	NA
CTBP2	NA	NA	NA	NA	NA	1.02276e-46	-0.221274	0.979	0.988	2.67871e-42	2.49188e-54	-0.229977	0.942	0.975	6.48985e-50	NA	NA	NA	NA	NA
BORCS7	NA	NA	NA	NA	NA	1.1246e-46	-0.324464	0.824	0.885	2.94544e-42	1.83197e-58	-0.354397	0.76	0.845	4.77118e-54	NA	NA	NA	NA	NA
AKAP9	NA	NA	NA	NA	NA	2.25745e-46	-0.273423	0.943	0.963	5.91249e-42	1.75737e-86	-0.381316	0.883	0.938	4.5769e-82	NA	NA	NA	NA	NA
JPX	NA	NA	NA	NA	NA	7.67279e-46	-0.259203	0.918	0.953	2.00958e-41	2.04799e-69	-0.306946	0.863	0.922	5.33378e-65	NA	NA	NA	NA	NA
GPATCH2	NA	NA	NA	NA	NA	1.28619e-45	-0.399055	0.65	0.753	3.36865e-41	7.05632e-55	-0.38779	0.581	0.715	1.83775e-50	NA	NA	NA	NA	NA
DDX27	NA	NA	NA	NA	NA	1.54263e-45	-0.253418	0.935	0.963	4.0403e-41	1.31271e-71	-0.318707	0.888	0.94	3.41881e-67	NA	NA	NA	NA	NA
EIPR1	NA	NA	NA	NA	NA	2.38439e-45	-0.291418	0.843	0.905	6.24495e-41	5.01952e-12	0.221202	0.855	0.868	1.30728e-07	NA	NA	NA	NA	NA
U2SURP	NA	NA	NA	NA	NA	3.78378e-45	-0.220284	0.982	0.989	9.91011e-41	NA	NA	NA	NA	NA	NA	NA	NA	NA	NA
ZNF32	NA	NA	NA	NA	NA	3.8475e-45	0.354815	0.824	0.759	1.0077e-40	5.74078e-07	0.162429	0.718	0.716	0.0149513	NA	NA	NA	NA	NA
COL5A2	NA	NA	NA	NA	NA	8.39166e-45	-0.46252	0.86	0.888	2.19786e-40	1.19769e-56	-0.441592	0.781	0.845	3.11926e-52	NA	NA	NA	NA	NA
DYNC1I2	NA	NA	NA	NA	NA	1.08147e-44	-0.301612	0.832	0.891	2.83249e-40	4.13652e-08	-0.106704	0.811	0.848	0.00107731	NA	NA	NA	NA	NA
BZW1	NA	NA	NA	NA	NA	1.18796e-44	-0.197722	0.997	0.998	3.11138e-40	1.71265e-51	-0.210167	0.995	0.996	4.46042e-47	NA	NA	NA	NA	NA
KIF16B	NA	NA	NA	NA	NA	9.0117e-43	-0.335316	0.781	0.852	2.36025e-38	6.2416e-10	-0.117799	0.76	0.813	1.62556e-05	NA	NA	NA	NA	NA
HMG20A	NA	NA	NA	NA	NA	9.71971e-43	-0.406276	0.598	0.713	2.54569e-38	5.17267e-53	-0.407555	0.536	0.677	1.34717e-48	NA	NA	NA	NA	NA
RETREG3	NA	NA	NA	NA	NA	1.13352e-42	-0.412866	0.558	0.673	2.96879e-38	1.35543e-64	-0.45944	0.487	0.644	3.53009e-60	NA	NA	NA	NA	NA
ARMC10	NA	NA	NA	NA	NA	1.81019e-42	0.186912	0.994	0.99	4.74106e-38	1.26017e-37	0.19652	0.986	0.978	3.282e-33	NA	NA	NA	NA	NA
SLC22A5	NA	NA	NA	NA	NA	1.93227e-42	0.46638	0.673	0.585	5.06081e-38	NA	NA	NA	NA	NA	NA	NA	NA	NA	NA
PHYH	NA	NA	NA	NA	NA	2.03074e-42	0.290759	0.919	0.89	5.3187e-38	8.3916e-18	0.200548	0.852	0.846	2.18551e-13	NA	NA	NA	NA	NA
COPS5	NA	NA	NA	NA	NA	1.05576e-41	-0.173513	0.995	0.996	2.76515e-37	NA	NA	NA	NA	NA	NA	NA	NA	NA	NA
FAM168B	NA	NA	NA	NA	NA	1.13752e-41	0.300786	0.904	0.857	2.97929e-37	7.54384e-23	-0.196013	0.733	0.82	1.96472e-18	NA	NA	NA	NA	NA
ETFA	NA	NA	NA	NA	NA	1.13997e-41	0.129228	1	1	2.9857e-37	NA	NA	NA	NA	NA	NA	NA	NA	NA	NA
EPN2	NA	NA	NA	NA	NA	1.18447e-41	-0.308786	0.831	0.886	3.10225e-37	1.11786e-26	-0.196384	0.766	0.847	2.91134e-22	NA	NA	NA	NA	NA
METTL22	NA	NA	NA	NA	NA	1.18858e-41	-0.392245	0.579	0.698	3.113e-37	4.39834e-13	-0.169033	0.586	0.664	1.1455e-08	NA	NA	NA	NA	NA
ZNF337	NA	NA	NA	NA	NA	1.65543e-41	0.432335	0.724	0.65	4.33573e-37	0.205587	0.107692	0.599	0.621	1	NA	NA	NA	NA	NA
TMEM138	NA	NA	NA	NA	NA	3.66482e-41	0.304491	0.889	0.85	9.59854e-37	NA	NA	NA	NA	NA	NA	NA	NA	NA	NA
HMGN4	NA	NA	NA	NA	NA	9.41353e-41	-0.282101	0.847	0.901	2.4655e-36	9.39103e-57	-0.328116	0.762	0.86	2.4458e-52	NA	NA	NA	NA	NA
CCDC25	NA	NA	NA	NA	NA	1.33053e-40	-0.235147	0.942	0.97	3.48479e-36	1.00048e-60	-0.28668	0.885	0.942	2.60565e-56	NA	NA	NA	NA	NA
SON	NA	NA	NA	NA	NA	2.92549e-40	-0.187083	0.992	0.996	7.66214e-36	7.36928e-93	-0.292318	0.978	0.991	1.91926e-88	NA	NA	NA	NA	NA
CDK16	NA	NA	NA	NA	NA	3.65455e-40	0.226564	0.973	0.957	9.57164e-36	4.92242e-24	0.187767	0.94	0.93	1.28199e-19	NA	NA	NA	NA	NA
PHKG2	NA	NA	NA	NA	NA	5.01511e-40	-0.373501	0.603	0.708	1.31351e-35	2.47609e-20	-0.208937	0.586	0.675	6.44874e-16	NA	NA	NA	NA	NA
CLPTM1	NA	NA	NA	NA	NA	6.21766e-40	0.169132	0.998	0.999	1.62847e-35	NA	NA	NA	NA	NA	NA	NA	NA	NA	NA
EFHD2	NA	NA	NA	NA	NA	2.5099e-39	-0.269598	0.929	0.956	6.57367e-35	2.43628e-90	-0.420478	0.862	0.929	6.34506e-86	NA	NA	NA	NA	NA
AK3	NA	NA	NA	NA	NA	3.94925e-39	0.260934	0.957	0.933	1.03435e-34	NA	NA	NA	NA	NA	NA	NA	NA	NA	NA
SMIM10L1	NA	NA	NA	NA	NA	9.32203e-39	0.266827	0.917	0.882	2.44153e-34	NA	NA	NA	NA	NA	NA	NA	NA	NA	NA
PEX19	NA	NA	NA	NA	NA	1.38351e-38	-0.412563	0.495	0.615	3.62356e-34	5.71144e-12	-0.139614	0.508	0.585	1.48749e-07	NA	NA	NA	NA	NA
PXN	NA	NA	NA	NA	NA	2.34862e-38	-0.333335	0.804	0.87	6.15128e-34	5.82436e-70	-0.416322	0.702	0.829	1.5169e-65	NA	NA	NA	NA	NA
LINC-PINT	NA	NA	NA	NA	NA	3.61744e-38	-0.565025	0.38	0.498	9.47443e-34	4.17349e-31	-0.42079	0.376	0.481	1.08694e-26	NA	NA	NA	NA	NA
WIPI2	NA	NA	NA	NA	NA	5.16682e-38	0.216547	0.969	0.951	1.35324e-33	NA	NA	NA	NA	NA	NA	NA	NA	NA	NA
ZNF740	NA	NA	NA	NA	NA	5.4598e-38	-0.594351	0.305	0.423	1.42997e-33	1.68436e-69	-0.713013	0.256	0.412	4.38675e-65	NA	NA	NA	NA	NA
RNF121	NA	NA	NA	NA	NA	9.66049e-38	-0.355382	0.786	0.847	2.53018e-33	8.67731e-48	-0.370606	0.727	0.812	2.25992e-43	NA	NA	NA	NA	NA
NDUFS4	NA	NA	NA	NA	NA	1.25008e-37	-0.17642	0.992	0.996	3.27409e-33	NA	NA	NA	NA	NA	NA	NA	NA	NA	NA
AL157937.1	NA	NA	NA	NA	NA	2.11118e-37	-0.730708	0.223	0.335	5.52939e-33	1.96015e-41	-0.638407	0.216	0.329	5.10501e-37	NA	NA	NA	NA	NA
YLPM1	NA	NA	NA	NA	NA	3.34338e-37	0.261713	0.92	0.877	8.75666e-33	NA	NA	NA	NA	NA	NA	NA	NA	NA	NA
KLHL5	NA	NA	NA	NA	NA	1.28547e-36	0.210154	0.985	0.971	3.36676e-32	5.15414e-123	-0.4412	0.868	0.948	1.34234e-118	NA	NA	NA	NA	NA
PRPSAP1	NA	NA	NA	NA	NA	1.30018e-36	0.239263	0.939	0.919	3.40529e-32	NA	NA	NA	NA	NA	NA	NA	NA	NA	NA
MCUR1	NA	NA	NA	NA	NA	1.3776e-36	0.220138	0.964	0.946	3.60808e-32	6.13127e-45	0.257953	0.934	0.921	1.59683e-40	NA	NA	NA	NA	NA
PMPCB	NA	NA	NA	NA	NA	2.21217e-36	-0.196669	0.964	0.982	5.7939e-32	3.87461e-18	-0.132567	0.938	0.964	1.0091e-13	NA	NA	NA	NA	NA
LAMTOR1	NA	NA	NA	NA	NA	2.94034e-36	0.127367	1	1	7.70104e-32	2.1977e-65	0.179861	0.999	1	5.72368e-61	NA	NA	NA	NA	NA
FGFR1OP2	NA	NA	NA	NA	NA	5.32692e-36	-0.251661	0.875	0.921	1.39517e-31	1.06124e-10	-0.121503	0.84	0.883	2.76389e-06	NA	NA	NA	NA	NA
RASSF3	NA	NA	NA	NA	NA	6.97126e-36	-0.405917	0.531	0.642	1.82584e-31	1.99541e-14	-0.152731	0.526	0.612	5.19685e-10	NA	NA	NA	NA	NA
RABGAP1	NA	NA	NA	NA	NA	1.86717e-35	-0.277678	0.868	0.906	4.8903e-31	2.22948e-29	-0.240186	0.817	0.868	5.80645e-25	NA	NA	NA	NA	NA
LSM14A	NA	NA	NA	NA	NA	2.23644e-35	0.133212	1	1	5.85746e-31	NA	NA	NA	NA	NA	NA	NA	NA	NA	NA
PEX2	NA	NA	NA	NA	NA	2.92505e-35	-0.309967	0.718	0.805	7.661e-31	4.95011e-12	-0.137783	0.688	0.761	1.28921e-07	NA	NA	NA	NA	NA
CPSF1	NA	NA	NA	NA	NA	3.06681e-35	0.307127	0.822	0.772	8.03229e-31	1.75164e-05	0.15422	0.723	0.736	0.456197	NA	NA	NA	NA	NA
C2orf74	NA	NA	NA	NA	NA	4.05235e-35	-0.361898	0.585	0.695	1.06135e-30	3.10937e-47	-0.381783	0.526	0.659	8.09803e-43	NA	NA	NA	NA	NA
AC016831.7	NA	NA	NA	NA	NA	7.94697e-35	-0.4286	0.584	0.686	2.08139e-30	2.24902e-17	-0.220465	0.562	0.655	5.85735e-13	NA	NA	NA	NA	NA
POM121	NA	NA	NA	NA	NA	1.1185e-34	0.320824	0.816	0.756	2.92947e-30	7.05038e-08	0.17077	0.725	0.72	0.0018362	NA	NA	NA	NA	NA
RBM5	NA	NA	NA	NA	NA	3.38608e-34	-0.382802	0.521	0.632	8.86848e-30	1.30084e-31	-0.309782	0.49	0.604	3.3879e-27	NA	NA	NA	NA	NA
PGGT1B	NA	NA	NA	NA	NA	3.55377e-34	-0.378702	0.508	0.62	9.30767e-30	4.61719e-28	-0.293091	0.482	0.591	1.2025e-23	NA	NA	NA	NA	NA
RAMAC	NA	NA	NA	NA	NA	5.20942e-34	-0.217556	0.919	0.954	1.3644e-29	NA	NA	NA	NA	NA	NA	NA	NA	NA	NA
PPME1	NA	NA	NA	NA	NA	2.16899e-33	0.244422	0.953	0.93	5.68081e-29	NA	NA	NA	NA	NA	NA	NA	NA	NA	NA
GJA1	NA	NA	NA	NA	NA	4.52783e-33	-0.498065	0.475	0.576	1.18588e-28	2.10235e-31	-0.404375	0.445	0.551	5.47536e-27	NA	NA	NA	NA	NA
PEF1	NA	NA	NA	NA	NA	5.1569e-33	-0.228091	0.89	0.928	1.35064e-28	NA	NA	NA	NA	NA	NA	NA	NA	NA	NA
LAMB2	NA	NA	NA	NA	NA	5.49376e-33	-0.41264	0.467	0.579	1.43887e-28	3.66241e-68	-0.601836	0.398	0.555	9.53837e-64	NA	NA	NA	NA	NA
EIF1B	NA	NA	NA	NA	NA	7.11338e-33	0.193987	0.984	0.976	1.86307e-28	NA	NA	NA	NA	NA	NA	NA	NA	NA	NA
DFFA	NA	NA	NA	NA	NA	7.30245e-33	0.277895	0.868	0.82	1.91258e-28	1.19556e-19	0.236833	0.79	0.782	3.11372e-15	NA	NA	NA	NA	NA
PCID2	NA	NA	NA	NA	NA	1.61065e-32	-0.317105	0.732	0.806	4.21846e-28	4.11312e-102	-0.56086	0.612	0.768	1.07122e-97	NA	NA	NA	NA	NA
CNDP2	NA	NA	NA	NA	NA	1.69462e-32	-0.254955	0.823	0.884	4.43838e-28	NA	NA	NA	NA	NA	NA	NA	NA	NA	NA
GPBP1L1	NA	NA	NA	NA	NA	2.14858e-32	-0.286458	0.735	0.813	5.62734e-28	2.72328e-67	-0.412583	0.624	0.77	7.0925e-63	NA	NA	NA	NA	NA
PKIG	NA	NA	NA	NA	NA	3.95079e-32	-0.313584	0.693	0.787	1.03475e-27	3.82464e-61	-0.373858	0.605	0.751	9.9609e-57	NA	NA	NA	NA	NA
KRTAP3-1	NA	NA	NA	NA	NA	4.39804e-32	3.29136	0.042	0.007	1.15189e-27	0.00689665	0.969116	0.012	0.007	1	NA	NA	NA	NA	NA
PLAAT3	NA	NA	NA	NA	NA	6.80909e-32	0.135844	0.998	0.987	1.78337e-27	8.6096e-22	0.110843	0.991	0.971	2.24228e-17	NA	NA	NA	NA	NA
LHFPL2	NA	NA	NA	NA	NA	1.35785e-31	-0.29414	0.86	0.904	3.55634e-27	1.23273e-39	-0.269079	0.79	0.863	3.21052e-35	NA	NA	NA	NA	NA
NBR2	NA	NA	NA	NA	NA	1.77844e-31	-0.527106	0.345	0.451	4.6579e-27	5.14194e-41	-0.481744	0.31	0.434	1.33917e-36	NA	NA	NA	NA	NA
SPRYD4	NA	NA	NA	NA	NA	1.79447e-31	0.337789	0.751	0.697	4.69989e-27	3.16602e-20	0.31542	0.686	0.66	8.24559e-16	NA	NA	NA	NA	NA
ARPC3	NA	NA	NA	NA	NA	1.99951e-31	-0.11402	1	1	5.2369e-27	NA	NA	NA	NA	NA	NA	NA	NA	NA	NA
C14orf28	NA	NA	NA	NA	NA	2.16821e-31	-0.618577	0.223	0.327	5.67876e-27	6.48707e-14	-0.284869	0.254	0.32	1.68949e-09	NA	NA	NA	NA	NA
NKRF	NA	NA	NA	NA	NA	2.74271e-31	0.379545	0.682	0.602	7.18343e-27	NA	NA	NA	NA	NA	NA	NA	NA	NA	NA
DNMT3B	NA	NA	NA	NA	NA	3.10058e-31	0.734499	0.285	0.189	8.12073e-27	NA	NA	NA	NA	NA	NA	NA	NA	NA	NA
RING1	NA	NA	NA	NA	NA	3.4226e-31	-0.341493	0.577	0.676	8.96412e-27	3.02243e-22	-0.221258	0.542	0.647	7.87161e-18	NA	NA	NA	NA	NA
RHBDD3	NA	NA	NA	NA	NA	3.77533e-31	-0.296463	0.664	0.75	9.88796e-27	8.30761e-34	-0.279606	0.599	0.711	2.16364e-29	NA	NA	NA	NA	NA
CHMP4A	NA	NA	NA	NA	NA	4.47314e-31	-0.205752	0.95	0.972	1.17156e-26	NA	NA	NA	NA	NA	NA	NA	NA	NA	NA
MFAP3	NA	NA	NA	NA	NA	7.03628e-31	-0.438156	0.401	0.51	1.84287e-26	1.29064e-54	-0.534665	0.346	0.491	3.36133e-50	NA	NA	NA	NA	NA
SCAF1	NA	NA	NA	NA	NA	1.01792e-30	0.222445	0.958	0.939	2.66603e-26	3.11928e-08	0.123635	0.908	0.911	0.000812386	NA	NA	NA	NA	NA
ASB8	NA	NA	NA	NA	NA	1.16219e-30	-0.344524	0.594	0.693	3.04389e-26	2.99879e-62	-0.46029	0.507	0.659	7.81004e-58	NA	NA	NA	NA	NA
ZSCAN2	NA	NA	NA	NA	NA	1.28017e-30	0.420898	0.608	0.522	3.3529e-26	NA	NA	NA	NA	NA	NA	NA	NA	NA	NA
CDK5RAP3	NA	NA	NA	NA	NA	1.46031e-30	-0.212691	0.936	0.961	3.82471e-26	1.05528e-22	-0.173357	0.905	0.936	2.74838e-18	NA	NA	NA	NA	NA
SYPL1	NA	NA	NA	NA	NA	1.78826e-30	-0.123439	0.999	0.999	4.68364e-26	NA	NA	NA	NA	NA	NA	NA	NA	NA	NA
RAF1	NA	NA	NA	NA	NA	1.8294e-30	-0.245702	0.819	0.878	4.79138e-26	1.10514e-36	-0.257043	0.75	0.842	2.87822e-32	NA	NA	NA	NA	NA
GLIDR	NA	NA	NA	NA	NA	1.8659e-30	-0.263399	0.79	0.852	4.88698e-26	2.18297e-69	-0.388802	0.681	0.81	5.68534e-65	NA	NA	NA	NA	NA
IKZF5	NA	NA	NA	NA	NA	2.4617e-30	-0.533239	0.284	0.389	6.44744e-26	1.52711e-36	-0.514863	0.268	0.379	3.97721e-32	NA	NA	NA	NA	NA
C16orf95	NA	NA	NA	NA	NA	2.74445e-30	0.502129	0.47	0.372	7.188e-26	NA	NA	NA	NA	NA	NA	NA	NA	NA	NA
TMX1	NA	NA	NA	NA	NA	2.90133e-30	-0.152015	0.996	0.997	7.59888e-26	NA	NA	NA	NA	NA	NA	NA	NA	NA	NA
USP47	NA	NA	NA	NA	NA	3.00849e-30	-0.245005	0.877	0.911	7.87955e-26	1.07685e-29	-0.23375	0.818	0.875	2.80454e-25	NA	NA	NA	NA	NA
IFT74	NA	NA	NA	NA	NA	4.02049e-30	-0.283533	0.749	0.818	1.05301e-25	7.04595e-16	-0.168961	0.704	0.774	1.83505e-11	NA	NA	NA	NA	NA
LINS1	NA	NA	NA	NA	NA	4.28279e-30	-0.394825	0.413	0.527	1.12171e-25	2.57107e-63	-0.552853	0.348	0.506	6.69609e-59	NA	NA	NA	NA	NA
UBAC2	NA	NA	NA	NA	NA	6.16176e-30	-0.21914	0.889	0.93	1.61383e-25	NA	NA	NA	NA	NA	NA	NA	NA	NA	NA
MXRA7	NA	NA	NA	NA	NA	1.02125e-29	0.242702	0.898	0.874	2.67475e-25	1.63451e-08	0.138735	0.826	0.831	0.000425693	NA	NA	NA	NA	NA
CERS6	NA	NA	NA	NA	NA	1.28195e-29	0.288892	0.809	0.739	3.35755e-25	2.49893e-25	0.31594	0.744	0.709	6.50821e-21	NA	NA	NA	NA	NA
CRAT	NA	NA	NA	NA	NA	1.34793e-29	0.296857	0.8	0.755	3.53037e-25	NA	NA	NA	NA	NA	NA	NA	NA	NA	NA
UBAP2L	NA	NA	NA	NA	NA	1.45345e-29	0.218545	0.951	0.932	3.80673e-25	NA	NA	NA	NA	NA	NA	NA	NA	NA	NA
ASCC1	NA	NA	NA	NA	NA	1.71743e-29	-0.259411	0.814	0.864	4.49812e-25	7.1669e-49	-0.330907	0.73	0.824	1.86655e-44	NA	NA	NA	NA	NA
CWC22	NA	NA	NA	NA	NA	2.22711e-29	-0.33656	0.609	0.697	5.83303e-25	1.34327e-12	-0.157239	0.587	0.662	3.49842e-08	NA	NA	NA	NA	NA
DENND11	NA	NA	NA	NA	NA	2.23982e-29	0.382688	0.615	0.528	5.86632e-25	3.96307e-13	-0.277037	0.444	0.508	1.03214e-08	NA	NA	NA	NA	NA
CPNE3	NA	NA	NA	NA	NA	2.97102e-29	0.177747	0.989	0.982	7.78139e-25	9.68776e-102	0.330738	0.983	0.967	2.52308e-97	NA	NA	NA	NA	NA
AC244090.1	NA	NA	NA	NA	NA	3.16181e-29	0.452767	0.52	0.428	8.2811e-25	NA	NA	NA	NA	NA	NA	NA	NA	NA	NA
CPNE1	NA	NA	NA	NA	NA	3.51149e-29	0.158645	0.997	0.995	9.19693e-25	1.91194e-35	0.182702	0.993	0.989	4.97946e-31	NA	NA	NA	NA	NA
ZNRD1	NA	NA	NA	NA	NA	4.03239e-29	-0.238089	0.795	0.869	1.05612e-24	NA	NA	NA	NA	NA	NA	NA	NA	NA	NA
ZRSR2	NA	NA	NA	NA	NA	5.00857e-29	-0.449634	0.356	0.465	1.3118e-24	1.76783e-17	-0.26897	0.365	0.447	4.60415e-13	NA	NA	NA	NA	NA
CCS	NA	NA	NA	NA	NA	5.32225e-29	-0.227751	0.847	0.895	1.39395e-24	1.11472e-11	-0.126628	0.8	0.854	2.90318e-07	NA	NA	NA	NA	NA
LIG1	NA	NA	NA	NA	NA	5.69058e-29	0.24437	0.843	0.766	1.49042e-24	1.01283e-29	0.346725	0.779	0.739	2.63781e-25	NA	NA	NA	NA	NA
NSMCE4A	NA	NA	NA	NA	NA	6.69136e-29	0.175653	0.978	0.964	1.75253e-24	7.16436e-27	0.198898	0.956	0.937	1.86589e-22	NA	NA	NA	NA	NA
ERCC1	NA	NA	NA	NA	NA	1.2159e-28	-0.153306	0.998	0.997	3.18457e-24	NA	NA	NA	NA	NA	NA	NA	NA	NA	NA
ORMDL2	NA	NA	NA	NA	NA	1.3991e-28	-0.160178	0.991	0.994	3.66439e-24	2.76322e-49	-0.217628	0.975	0.987	7.19654e-45	NA	NA	NA	NA	NA
HAX1	NA	NA	NA	NA	NA	1.48391e-28	-0.154497	0.996	0.995	3.8865e-24	1.11253e-12	0.105334	0.993	0.99	2.89748e-08	NA	NA	NA	NA	NA
TACO1	NA	NA	NA	NA	NA	1.85016e-28	0.197966	0.964	0.949	4.84575e-24	2.87108e-24	0.191655	0.924	0.922	7.47744e-20	NA	NA	NA	NA	NA
CHD7	NA	NA	NA	NA	NA	2.06525e-28	0.345026	0.73	0.648	5.40909e-24	1.85893e-09	-0.127922	0.553	0.62	4.84139e-05	NA	NA	NA	NA	NA
NLRP2	NA	NA	NA	NA	NA	2.40425e-28	0.320961	0.752	0.686	6.29698e-24	5.267e-07	0.179009	0.66	0.654	0.0137174	NA	NA	NA	NA	NA
PIAS3	NA	NA	NA	NA	NA	3.82984e-28	-0.399771	0.439	0.544	1.00307e-23	1.01152e-45	-0.437937	0.386	0.522	2.63441e-41	NA	NA	NA	NA	NA
PAF1	NA	NA	NA	NA	NA	4.08076e-28	0.188985	0.974	0.962	1.06879e-23	9.33746e-52	0.286011	0.951	0.936	2.43185e-47	NA	NA	NA	NA	NA
ATXN3	NA	NA	NA	NA	NA	4.30889e-28	-0.293283	0.655	0.746	1.12854e-23	1.00964e-56	-0.407909	0.572	0.708	2.62951e-52	NA	NA	NA	NA	NA
PPID	NA	NA	NA	NA	NA	4.8989e-28	0.257773	0.875	0.848	1.28307e-23	5.8035e-12	0.188542	0.812	0.809	1.51146e-07	NA	NA	NA	NA	NA
MGAT4A	NA	NA	NA	NA	NA	4.90537e-28	0.610446	0.299	0.205	1.28477e-23	NA	NA	NA	NA	NA	NA	NA	NA	NA	NA
ZNF326	NA	NA	NA	NA	NA	7.67691e-28	0.210774	0.952	0.941	2.01066e-23	NA	NA	NA	NA	NA	NA	NA	NA	NA	NA
CRBN	NA	NA	NA	NA	NA	1.21578e-27	-0.246406	0.778	0.841	3.18426e-23	1.80476e-43	-0.303285	0.696	0.8	4.70033e-39	NA	NA	NA	NA	NA
TP53I11	NA	NA	NA	NA	NA	1.43429e-27	0.254683	0.759	0.661	3.75655e-23	NA	NA	NA	NA	NA	NA	NA	NA	NA	NA
RTN3	NA	NA	NA	NA	NA	1.65666e-27	0.121264	1	0.999	4.33897e-23	3.51589e-27	0.118241	0.999	0.997	9.15677e-23	NA	NA	NA	NA	NA
RAB35	NA	NA	NA	NA	NA	1.94782e-27	-0.254887	0.793	0.843	5.10155e-23	1.77405e-36	-0.284567	0.713	0.801	4.62033e-32	NA	NA	NA	NA	NA
SLC35C2	NA	NA	NA	NA	NA	1.94913e-27	-0.209773	0.893	0.931	5.10497e-23	7.40562e-12	-0.119268	0.852	0.893	1.92872e-07	NA	NA	NA	NA	NA
FER	NA	NA	NA	NA	NA	2.31864e-27	-0.337623	0.679	0.754	6.07274e-23	6.10729e-34	-0.318321	0.61	0.715	1.59058e-29	NA	NA	NA	NA	NA
PTPN18	NA	NA	NA	NA	NA	2.55169e-27	0.328643	0.727	0.659	6.68313e-23	NA	NA	NA	NA	NA	NA	NA	NA	NA	NA
UBA5	NA	NA	NA	NA	NA	2.73501e-27	-0.263592	0.697	0.778	7.16327e-23	NA	NA	NA	NA	NA	NA	NA	NA	NA	NA
RASAL2	NA	NA	NA	NA	NA	2.99511e-27	-0.301862	0.754	0.821	7.8445e-23	1.68522e-65	-0.418256	0.644	0.78	4.38898e-61	NA	NA	NA	NA	NA
TMOD3	NA	NA	NA	NA	NA	3.06601e-27	-0.115338	1	1	8.03019e-23	3.02478e-150	-0.307217	0.999	1	7.87774e-146	NA	NA	NA	NA	NA
LPCAT2	NA	NA	NA	NA	NA	3.21788e-27	0.482733	0.489	0.397	8.42794e-23	7.98926e-09	0.310956	0.423	0.387	0.000208072	NA	NA	NA	NA	NA
INTS7	NA	NA	NA	NA	NA	4.44131e-27	-0.298683	0.633	0.725	1.16322e-22	3.81768e-38	-0.327108	0.566	0.69	9.94277e-34	NA	NA	NA	NA	NA
LHX1-DT	NA	NA	NA	NA	NA	8.15223e-27	-1.08588	0.065	0.13	2.13515e-22	3.04323e-41	-1.32387	0.056	0.129	7.9258e-37	NA	NA	NA	NA	NA
RBPJ	NA	NA	NA	NA	NA	8.93184e-27	-0.262755	0.72	0.792	2.33934e-22	7.77801e-69	-0.418705	0.601	0.751	2.02571e-64	NA	NA	NA	NA	NA
DALRD3	NA	NA	NA	NA	NA	1.06696e-26	-0.268468	0.694	0.775	2.79447e-22	8.81439e-20	-0.193034	0.64	0.733	2.29562e-15	NA	NA	NA	NA	NA
HIF1AN	NA	NA	NA	NA	NA	2.1672e-26	-0.270946	0.694	0.778	5.67612e-22	3.26749e-20	-0.190129	0.647	0.74	8.50986e-16	NA	NA	NA	NA	NA
TSG101	NA	NA	NA	NA	NA	2.41536e-26	-0.151523	0.982	0.991	6.32607e-22	NA	NA	NA	NA	NA	NA	NA	NA	NA	NA
CDC34	NA	NA	NA	NA	NA	2.53125e-26	0.177853	0.974	0.958	6.6296e-22	NA	NA	NA	NA	NA	NA	NA	NA	NA	NA
ATXN7L1	NA	NA	NA	NA	NA	4.77634e-26	-0.328322	0.591	0.679	1.25097e-21	6.22852e-10	-0.117413	0.566	0.645	1.62216e-05	NA	NA	NA	NA	NA
HIBADH	NA	NA	NA	NA	NA	6.36672e-26	0.172481	0.987	0.978	1.66751e-21	NA	NA	NA	NA	NA	NA	NA	NA	NA	NA
SUGP1	NA	NA	NA	NA	NA	6.62308e-26	-0.389474	0.371	0.475	1.73465e-21	4.40681e-18	-0.274954	0.373	0.456	1.14771e-13	NA	NA	NA	NA	NA
KLRG2	NA	NA	NA	NA	NA	7.20455e-26	0.916835	0.155	0.088	1.88694e-21	0.0178514	-0.193254	0.075	0.088	1	NA	NA	NA	NA	NA
CCDC12	NA	NA	NA	NA	NA	7.60863e-26	-0.21281	0.864	0.907	1.99278e-21	4.82613e-25	-0.187864	0.793	0.866	1.25692e-20	NA	NA	NA	NA	NA
SFN	NA	NA	NA	NA	NA	8.83466e-26	0.307837	0.992	0.986	2.31389e-21	0.428072	0.149622	0.972	0.97	1	NA	NA	NA	NA	NA
MECP2	NA	NA	NA	NA	NA	1.35023e-25	-0.266537	0.679	0.762	3.5364e-21	2.22363e-31	-0.273184	0.617	0.722	5.79122e-27	NA	NA	NA	NA	NA
KCTD5	NA	NA	NA	NA	NA	1.4123e-25	-0.357514	0.411	0.516	3.69894e-21	5.06183e-26	-0.306753	0.391	0.497	1.3183e-21	NA	NA	NA	NA	NA
BTBD2	NA	NA	NA	NA	NA	1.54168e-25	0.396088	0.624	0.558	4.03782e-21	NA	NA	NA	NA	NA	NA	NA	NA	NA	NA
LRRC47	NA	NA	NA	NA	NA	1.74975e-25	0.265302	0.825	0.791	4.58277e-21	NA	NA	NA	NA	NA	NA	NA	NA	NA	NA
COASY	NA	NA	NA	NA	NA	2.23901e-25	-0.169645	0.976	0.985	5.8642e-21	NA	NA	NA	NA	NA	NA	NA	NA	NA	NA
G3BP2	NA	NA	NA	NA	NA	2.25826e-25	0.159695	0.992	0.984	5.91461e-21	NA	NA	NA	NA	NA	NA	NA	NA	NA	NA
FGFR4	NA	NA	NA	NA	NA	3.24351e-25	0.307879	0.689	0.601	8.49507e-21	7.90863e-07	-0.154091	0.531	0.576	0.0205972	NA	NA	NA	NA	NA
ZNF526	NA	NA	NA	NA	NA	4.45137e-25	-0.321399	0.554	0.647	1.16586e-20	3.29453e-33	-0.315444	0.497	0.617	8.58028e-29	NA	NA	NA	NA	NA
TAF1B	NA	NA	NA	NA	NA	5.74065e-25	-0.245486	0.826	0.875	1.50353e-20	NA	NA	NA	NA	NA	NA	NA	NA	NA	NA
CHMP6	NA	NA	NA	NA	NA	8.48406e-25	-0.264779	0.635	0.729	2.22206e-20	NA	NA	NA	NA	NA	NA	NA	NA	NA	NA
AC060780.1	NA	NA	NA	NA	NA	1.32185e-24	-0.427974	0.335	0.432	3.46206e-20	9.09517e-55	-0.605707	0.279	0.419	2.36875e-50	NA	NA	NA	NA	NA
TGFBRAP1	NA	NA	NA	NA	NA	1.87318e-24	0.313324	0.699	0.64	4.90605e-20	NA	NA	NA	NA	NA	NA	NA	NA	NA	NA
FBXO8	NA	NA	NA	NA	NA	2.41371e-24	-0.385963	0.397	0.497	6.32175e-20	6.98392e-71	-0.632972	0.318	0.482	1.81889e-66	NA	NA	NA	NA	NA
KIFC3	NA	NA	NA	NA	NA	2.50434e-24	-0.143174	0.996	0.999	6.55911e-20	5.05355e-83	-0.251058	0.946	0.995	1.31615e-78	NA	NA	NA	NA	NA
ERAL1	NA	NA	NA	NA	NA	3.12282e-24	0.155218	0.984	0.978	8.17899e-20	6.88983e-36	0.215447	0.962	0.959	1.79439e-31	NA	NA	NA	NA	NA
NIFK-AS1	NA	NA	NA	NA	NA	3.36893e-24	-0.484678	0.283	0.377	8.82355e-20	9.13924e-50	-0.632289	0.239	0.366	2.38022e-45	NA	NA	NA	NA	NA
TIPRL	NA	NA	NA	NA	NA	4.85181e-24	-0.166109	0.962	0.977	1.27074e-19	NA	NA	NA	NA	NA	NA	NA	NA	NA	NA
PHF1	NA	NA	NA	NA	NA	9.60318e-24	-0.349197	0.439	0.535	2.51517e-19	3.25878e-48	-0.464492	0.371	0.512	8.48717e-44	NA	NA	NA	NA	NA
ZCCHC9	NA	NA	NA	NA	NA	1.25546e-23	-0.294984	0.589	0.678	3.28817e-19	5.85357e-29	-0.27435	0.538	0.648	1.5245e-24	NA	NA	NA	NA	NA
RPS6KB1	NA	NA	NA	NA	NA	1.74234e-23	-0.238279	0.824	0.876	4.56336e-19	NA	NA	NA	NA	NA	NA	NA	NA	NA	NA
KDM1A	NA	NA	NA	NA	NA	1.91126e-23	0.199657	0.903	0.879	5.00579e-19	NA	NA	NA	NA	NA	NA	NA	NA	NA	NA
LINC01023	NA	NA	NA	NA	NA	1.97929e-23	0.629043	0.267	0.186	5.18395e-19	1.27584e-08	-0.318569	0.145	0.185	0.00033228	NA	NA	NA	NA	NA
YTHDC2	NA	NA	NA	NA	NA	2.36039e-23	0.274523	0.793	0.75	6.18209e-19	NA	NA	NA	NA	NA	NA	NA	NA	NA	NA
DR1	NA	NA	NA	NA	NA	2.47727e-23	-0.234966	0.816	0.866	6.48822e-19	3.60295e-93	-0.475927	0.687	0.828	9.38353e-89	NA	NA	NA	NA	NA
PPM1A	NA	NA	NA	NA	NA	2.7826e-23	-0.281204	0.668	0.74	7.2879e-19	7.25755e-77	-0.493715	0.552	0.703	1.89016e-72	NA	NA	NA	NA	NA
TMEM161B	NA	NA	NA	NA	NA	2.99315e-23	-0.338351	0.471	0.564	7.83936e-19	7.05993e-33	-0.345453	0.423	0.542	1.83869e-28	NA	NA	NA	NA	NA
RTF2	NA	NA	NA	NA	NA	3.42042e-23	-0.134483	0.99	0.995	8.95842e-19	NA	NA	NA	NA	NA	NA	NA	NA	NA	NA
CSTF2	NA	NA	NA	NA	NA	3.76067e-23	-0.236206	0.757	0.825	9.84957e-19	NA	NA	NA	NA	NA	NA	NA	NA	NA	NA
AGK	NA	NA	NA	NA	NA	4.2086e-23	-0.264941	0.678	0.75	1.10228e-18	1.63471e-14	-0.153709	0.632	0.711	4.25744e-10	NA	NA	NA	NA	NA
B3GNT9	NA	NA	NA	NA	NA	6.39347e-23	-0.457409	0.271	0.364	1.67451e-18	1.62754e-43	-0.639206	0.239	0.356	4.23876e-39	NA	NA	NA	NA	NA
OGFOD1	NA	NA	NA	NA	NA	9.61086e-23	-0.235353	0.784	0.835	2.51718e-18	NA	NA	NA	NA	NA	NA	NA	NA	NA	NA
ASB7	NA	NA	NA	NA	NA	1.01486e-22	-0.316461	0.497	0.591	2.65802e-18	5.31768e-23	-0.262702	0.47	0.566	1.38494e-18	NA	NA	NA	NA	NA
NUP214	NA	NA	NA	NA	NA	1.28191e-22	0.199526	0.909	0.879	3.35746e-18	NA	NA	NA	NA	NA	NA	NA	NA	NA	NA
RAB3GAP2	NA	NA	NA	NA	NA	2.56457e-22	-0.235424	0.753	0.807	6.71685e-18	3.71547e-19	-0.19734	0.681	0.766	9.67656e-15	NA	NA	NA	NA	NA
TEF	NA	NA	NA	NA	NA	2.62487e-22	-1.52291	0.023	0.065	6.87479e-18	7.82979e-30	-1.62858	0.021	0.064	2.03919e-25	NA	NA	NA	NA	NA
NAA40	NA	NA	NA	NA	NA	3.82649e-22	-0.331649	0.443	0.537	1.0022e-17	4.67612e-33	-0.365175	0.397	0.515	1.21785e-28	NA	NA	NA	NA	NA
NDST2	NA	NA	NA	NA	NA	4.69052e-22	0.431501	0.507	0.431	1.22849e-17	NA	NA	NA	NA	NA	NA	NA	NA	NA	NA
BCDIN3D	NA	NA	NA	NA	NA	7.48002e-22	-0.314225	0.463	0.556	1.95909e-17	8.91945e-68	-0.556172	0.367	0.53	2.32298e-63	NA	NA	NA	NA	NA
TCF25	NA	NA	NA	NA	NA	1.44446e-21	-0.159161	0.964	0.975	3.78318e-17	2.43034e-86	-0.347512	0.9	0.953	6.32957e-82	NA	NA	NA	NA	NA
TGS1	NA	NA	NA	NA	NA	1.64768e-21	0.216855	0.85	0.817	4.31543e-17	7.65449e-07	0.152232	0.771	0.777	0.0199354	NA	NA	NA	NA	NA
METTL14	NA	NA	NA	NA	NA	2.35695e-21	-0.311145	0.469	0.56	6.17308e-17	9.11656e-37	-0.371758	0.409	0.536	2.37432e-32	NA	NA	NA	NA	NA
S1PR3	NA	NA	NA	NA	NA	2.54242e-21	0.408748	0.504	0.42	6.65886e-17	0.715847	0.102493	0.392	0.408	1	NA	NA	NA	NA	NA
SNX7	NA	NA	NA	NA	NA	2.94698e-21	-0.218732	0.842	0.882	7.71845e-17	NA	NA	NA	NA	NA	NA	NA	NA	NA	NA
CRYZL1	NA	NA	NA	NA	NA	3.86556e-21	-0.267041	0.585	0.668	1.01243e-16	1.69513e-43	-0.355937	0.504	0.637	4.4148e-39	NA	NA	NA	NA	NA
GGCX	NA	NA	NA	NA	NA	4.30138e-21	0.231278	0.82	0.787	1.12658e-16	NA	NA	NA	NA	NA	NA	NA	NA	NA	NA
HDDC3	NA	NA	NA	NA	NA	4.99275e-21	-0.1884	0.937	0.952	1.30765e-16	7.841e-67	-0.332338	0.861	0.925	2.04211e-62	NA	NA	NA	NA	NA
HDGFL2	NA	NA	NA	NA	NA	6.3251e-21	0.233903	0.82	0.776	1.65661e-16	5.02919e-06	0.143389	0.74	0.738	0.13098	NA	NA	NA	NA	NA
MRS2	NA	NA	NA	NA	NA	7.45714e-21	0.265606	0.757	0.711	1.9531e-16	0.126461	0.105581	0.651	0.677	1	NA	NA	NA	NA	NA
HEATR6	NA	NA	NA	NA	NA	1.45461e-20	-0.260982	0.681	0.744	3.80977e-16	1.13642e-32	-0.290956	0.606	0.712	2.95969e-28	NA	NA	NA	NA	NA
ALKBH3	NA	NA	NA	NA	NA	1.60061e-20	-0.258425	0.65	0.725	4.19216e-16	3.41483e-27	-0.242147	0.585	0.694	8.89358e-23	NA	NA	NA	NA	NA
SS18	NA	NA	NA	NA	NA	1.83689e-20	-0.210458	0.828	0.876	4.81101e-16	4.18815e-32	-0.270631	0.763	0.84	1.09076e-27	NA	NA	NA	NA	NA
UTP6	NA	NA	NA	NA	NA	2.5843e-20	-0.186307	0.874	0.911	6.76854e-16	1.74754e-07	0.119224	0.881	0.88	0.0045513	NA	NA	NA	NA	NA
DYNLT3	NA	NA	NA	NA	NA	3.17602e-20	0.191155	0.866	0.822	8.31831e-16	NA	NA	NA	NA	NA	NA	NA	NA	NA	NA
BBS9	NA	NA	NA	NA	NA	3.32339e-20	-0.359235	0.445	0.534	8.70428e-16	1.03564e-28	-0.402007	0.412	0.511	2.69723e-24	NA	NA	NA	NA	NA
CIAO1	NA	NA	NA	NA	NA	3.49374e-20	0.155532	0.968	0.961	9.15045e-16	5.1157e-10	0.116146	0.93	0.932	1.33233e-05	NA	NA	NA	NA	NA
ARAF	NA	NA	NA	NA	NA	4.60533e-20	-0.188777	0.809	0.87	1.20618e-15	4.92916e-17	-0.151914	0.745	0.826	1.28375e-12	NA	NA	NA	NA	NA
MICA	NA	NA	NA	NA	NA	5.19107e-20	0.2013	0.877	0.855	1.35959e-15	NA	NA	NA	NA	NA	NA	NA	NA	NA	NA
CHCHD3	NA	NA	NA	NA	NA	6.86664e-20	0.116637	0.999	0.997	1.79844e-15	NA	NA	NA	NA	NA	NA	NA	NA	NA	NA
IL17RC	NA	NA	NA	NA	NA	6.87235e-20	-0.367782	0.394	0.48	1.79994e-15	NA	NA	NA	NA	NA	NA	NA	NA	NA	NA
STIM1	NA	NA	NA	NA	NA	8.69135e-20	0.275232	0.718	0.67	2.27635e-15	NA	NA	NA	NA	NA	NA	NA	NA	NA	NA
ZFR	NA	NA	NA	NA	NA	8.9395e-20	-0.146103	0.991	0.991	2.34135e-15	NA	NA	NA	NA	NA	NA	NA	NA	NA	NA
ARMC8	NA	NA	NA	NA	NA	9.4017e-20	-0.233766	0.669	0.743	2.4624e-15	NA	NA	NA	NA	NA	NA	NA	NA	NA	NA
Z83843.1	NA	NA	NA	NA	NA	1.02142e-19	-0.645112	0.133	0.201	2.6752e-15	2.95974e-20	-0.570215	0.136	0.2	7.70834e-16	NA	NA	NA	NA	NA
RGS10	NA	NA	NA	NA	NA	1.13699e-19	0.186095	0.918	0.897	2.9779e-15	1.35894e-15	0.187728	0.86	0.865	3.53921e-11	NA	NA	NA	NA	NA
TSTD2	NA	NA	NA	NA	NA	1.34643e-19	-0.273664	0.485	0.573	3.52643e-15	1.20629e-44	-0.40382	0.415	0.55	3.14165e-40	NA	NA	NA	NA	NA
TBC1D9B	NA	NA	NA	NA	NA	1.35129e-19	0.190136	0.898	0.869	3.53917e-15	5.14919e-07	0.122752	0.829	0.829	0.0134106	NA	NA	NA	NA	NA
CCDC58	NA	NA	NA	NA	NA	1.3728e-19	-0.204949	0.837	0.877	3.5955e-15	NA	NA	NA	NA	NA	NA	NA	NA	NA	NA
TRMT13	NA	NA	NA	NA	NA	1.51001e-19	-0.342783	0.376	0.464	3.95486e-15	2.24019e-33	-0.396644	0.334	0.449	5.83436e-29	NA	NA	NA	NA	NA
RAB11FIP3	NA	NA	NA	NA	NA	1.6151e-19	0.274376	0.734	0.689	4.23012e-15	NA	NA	NA	NA	NA	NA	NA	NA	NA	NA
MAP3K2	NA	NA	NA	NA	NA	1.95787e-19	-0.195023	0.874	0.911	5.12786e-15	3.60349e-94	-0.45749	0.757	0.874	9.38494e-90	NA	NA	NA	NA	NA
ZFPM2	NA	NA	NA	NA	NA	2.21108e-19	-0.606503	0.168	0.241	5.79105e-15	8.64256e-61	-1.01283	0.121	0.239	2.25087e-56	NA	NA	NA	NA	NA
TCAF1	NA	NA	NA	NA	NA	2.366e-19	0.204457	0.895	0.868	6.19679e-15	3.40569e-22	-0.208552	0.758	0.826	8.86977e-18	NA	NA	NA	NA	NA
WARS2-AS1	NA	NA	NA	NA	NA	3.50422e-19	-0.36887	0.403	0.486	9.17791e-15	1.52989e-98	-0.848826	0.286	0.471	3.98445e-94	NA	NA	NA	NA	NA
ADH1C	NA	NA	NA	NA	NA	3.65703e-19	1.98936	0.033	0.008	9.57812e-15	NA	NA	NA	NA	NA	NA	NA	NA	NA	NA
ABTB1	NA	NA	NA	NA	NA	3.76627e-19	-0.26283	0.631	0.707	9.86423e-15	1.40499e-83	-0.555758	0.498	0.672	3.65916e-79	NA	NA	NA	NA	NA
DYNC1H1	NA	NA	NA	NA	NA	3.87836e-19	0.114662	1	1	1.01578e-14	6.08438e-111	0.296194	0.999	0.999	1.58462e-106	NA	NA	NA	NA	NA
SRD5A3	NA	NA	NA	NA	NA	3.94737e-19	0.313684	0.639	0.585	1.03385e-14	0.000783443	0.183874	0.56	0.559	1	NA	NA	NA	NA	NA
LINC00909	NA	NA	NA	NA	NA	4.49698e-19	-0.394084	0.319	0.402	1.1778e-14	1.74137e-61	-0.687038	0.246	0.391	4.53523e-57	NA	NA	NA	NA	NA
ADD1	NA	NA	NA	NA	NA	5.00071e-19	0.186449	0.911	0.887	1.30974e-14	2.16441e-13	0.165985	0.859	0.844	5.63698e-09	NA	NA	NA	NA	NA
TOMM40L	NA	NA	NA	NA	NA	1.06299e-18	-0.557985	0.157	0.228	2.78408e-14	2.08622e-27	-0.643476	0.145	0.224	5.43336e-23	NA	NA	NA	NA	NA
CERS2	NA	NA	NA	NA	NA	1.49795e-18	0.142693	0.989	0.984	3.92328e-14	3.98495e-14	0.127588	0.97	0.966	1.03784e-09	NA	NA	NA	NA	NA
COPB1	NA	NA	NA	NA	NA	1.60056e-18	-0.138006	0.993	0.994	4.19203e-14	NA	NA	NA	NA	NA	NA	NA	NA	NA	NA
STK4	NA	NA	NA	NA	NA	1.60079e-18	-0.196737	0.803	0.859	4.19264e-14	NA	NA	NA	NA	NA	NA	NA	NA	NA	NA
TIAM2	NA	NA	NA	NA	NA	1.88851e-18	-0.453295	0.263	0.342	4.94621e-14	2.39103e-67	-0.845689	0.193	0.336	6.2272e-63	NA	NA	NA	NA	NA
POM121C	NA	NA	NA	NA	NA	1.93596e-18	0.238177	0.788	0.753	5.07048e-14	NA	NA	NA	NA	NA	NA	NA	NA	NA	NA
ARHGEF9	NA	NA	NA	NA	NA	2.03349e-18	-0.296816	0.493	0.579	5.32592e-14	8.21573e-67	-0.537645	0.392	0.554	2.1397e-62	NA	NA	NA	NA	NA
SH3BGRL2	NA	NA	NA	NA	NA	2.11606e-18	0.809341	0.133	0.08	5.54218e-14	0.0191102	-0.235839	0.068	0.08	1	NA	NA	NA	NA	NA
ZNF585A	NA	NA	NA	NA	NA	3.07804e-18	-0.310081	0.457	0.539	8.0617e-14	2.024e-50	-0.488026	0.375	0.517	5.27131e-46	NA	NA	NA	NA	NA
KLHDC10	NA	NA	NA	NA	NA	3.57597e-18	-0.199925	0.78	0.837	9.36581e-14	2.51432e-40	-0.298551	0.685	0.796	6.54829e-36	NA	NA	NA	NA	NA
HINFP	NA	NA	NA	NA	NA	3.87112e-18	-0.333234	0.344	0.43	1.01388e-13	2.64236e-48	-0.554702	0.288	0.42	6.88175e-44	NA	NA	NA	NA	NA
POLR2K	NA	NA	NA	NA	NA	4.28076e-18	0.101277	0.998	0.998	1.12117e-13	NA	NA	NA	NA	NA	NA	NA	NA	NA	NA
CABYR	NA	NA	NA	NA	NA	5.533e-18	0.444498	0.418	0.344	1.44915e-13	NA	NA	NA	NA	NA	NA	NA	NA	NA	NA
SYNGR1	NA	NA	NA	NA	NA	6.67233e-18	0.336863	0.579	0.515	1.74755e-13	2.70242e-05	0.229404	0.507	0.495	0.703819	NA	NA	NA	NA	NA
POLI	NA	NA	NA	NA	NA	8.56365e-18	-0.370919	0.342	0.425	2.24291e-13	5.43683e-40	-0.509514	0.291	0.412	1.41597e-35	NA	NA	NA	NA	NA
RETREG2	NA	NA	NA	NA	NA	8.64069e-18	0.17463	0.937	0.912	2.26308e-13	2.20184e-11	-0.132054	0.828	0.872	5.73447e-07	NA	NA	NA	NA	NA
ARHGEF19	NA	NA	NA	NA	NA	1.22955e-17	-0.535613	0.179	0.25	3.22033e-13	2.42076e-12	-0.323923	0.191	0.247	6.30462e-08	NA	NA	NA	NA	NA
GCHFR	NA	NA	NA	NA	NA	1.60603e-17	0.433997	0.392	0.318	4.20636e-13	NA	NA	NA	NA	NA	NA	NA	NA	NA	NA
ZSCAN32	NA	NA	NA	NA	NA	1.71686e-17	-0.344849	0.333	0.418	4.49663e-13	1.81343e-30	-0.403528	0.299	0.407	4.7229e-26	NA	NA	NA	NA	NA
COPE	NA	NA	NA	NA	NA	1.73094e-17	-0.112259	1	1	4.53351e-13	NA	NA	NA	NA	NA	NA	NA	NA	NA	NA
TBC1D22A	NA	NA	NA	NA	NA	2.06407e-17	-0.213942	0.779	0.827	5.40599e-13	4.06096e-24	-0.224501	0.709	0.792	1.05764e-19	NA	NA	NA	NA	NA
AC092803.3	NA	NA	NA	NA	NA	3.10562e-17	0.71806	0.145	0.091	8.13393e-13	0.138385	0.144113	0.099	0.091	1	NA	NA	NA	NA	NA
MGA	NA	NA	NA	NA	NA	3.21195e-17	0.214806	0.818	0.786	8.41242e-13	2.82113e-23	-0.218039	0.651	0.748	7.34736e-19	NA	NA	NA	NA	NA
STRADA	NA	NA	NA	NA	NA	3.54442e-17	-0.235186	0.575	0.651	9.28319e-13	2.88394e-27	-0.273692	0.514	0.622	7.51093e-23	NA	NA	NA	NA	NA
PPM1B	NA	NA	NA	NA	NA	3.98265e-17	-0.139779	0.917	0.938	1.0431e-12	NA	NA	NA	NA	NA	NA	NA	NA	NA	NA
AC025159.1	NA	NA	NA	NA	NA	4.72324e-17	0.372923	0.475	0.405	1.23706e-12	7.01786e-14	-0.271758	0.327	0.396	1.82773e-09	NA	NA	NA	NA	NA
SGPL1	NA	NA	NA	NA	NA	5.00268e-17	-0.229026	0.584	0.664	1.31025e-12	NA	NA	NA	NA	NA	NA	NA	NA	NA	NA
MSRB1	NA	NA	NA	NA	NA	7.71602e-17	0.243069	0.87	0.856	2.0209e-12	6.48331e-08	0.200035	0.807	0.818	0.00168851	NA	NA	NA	NA	NA
MIB2	NA	NA	NA	NA	NA	7.92427e-17	0.36152	0.47	0.399	2.07545e-12	NA	NA	NA	NA	NA	NA	NA	NA	NA	NA
DLG4	NA	NA	NA	NA	NA	1.03091e-16	-0.630579	0.119	0.179	2.70006e-12	9.40123e-29	-0.752141	0.106	0.179	2.44846e-24	NA	NA	NA	NA	NA
ZNF586	NA	NA	NA	NA	NA	1.04665e-16	-0.341489	0.368	0.446	2.74128e-12	7.70009e-36	-0.432146	0.316	0.433	2.00541e-31	NA	NA	NA	NA	NA
PGRMC1	NA	NA	NA	NA	NA	1.24622e-16	0.109535	0.998	0.998	3.26398e-12	NA	NA	NA	NA	NA	NA	NA	NA	NA	NA
ZCCHC10	NA	NA	NA	NA	NA	1.31042e-16	-0.216168	0.611	0.69	3.43211e-12	1.02112e-16	-0.175119	0.567	0.658	2.6594e-12	NA	NA	NA	NA	NA
PCYT1A	NA	NA	NA	NA	NA	1.45545e-16	-0.213114	0.681	0.752	3.81197e-12	2.1877e-14	-0.158457	0.63	0.716	5.69764e-10	NA	NA	NA	NA	NA
WDR20	NA	NA	NA	NA	NA	1.60053e-16	-0.197489	0.766	0.818	4.19194e-12	9.8285e-39	-0.292199	0.678	0.779	2.55974e-34	NA	NA	NA	NA	NA
C1orf122	NA	NA	NA	NA	NA	1.71585e-16	0.120923	0.997	0.994	4.49398e-12	1.25777e-17	0.12413	0.984	0.983	3.27572e-13	NA	NA	NA	NA	NA
TMEM131	NA	NA	NA	NA	NA	1.80728e-16	0.233954	0.785	0.74	4.73346e-12	NA	NA	NA	NA	NA	NA	NA	NA	NA	NA
LRP1	NA	NA	NA	NA	NA	2.31978e-16	-0.379266	0.313	0.388	6.07574e-12	2.06407e-45	-0.589633	0.257	0.38	5.37565e-41	NA	NA	NA	NA	NA
MACO1	NA	NA	NA	NA	NA	2.42625e-16	-0.230077	0.618	0.697	6.3546e-12	8.38839e-18	-0.183603	0.573	0.665	2.18467e-13	NA	NA	NA	NA	NA
ACO2	NA	NA	NA	NA	NA	2.4427e-16	0.165347	0.922	0.903	6.39767e-12	6.90472e-06	0.107253	0.855	0.863	0.179826	NA	NA	NA	NA	NA
NFIB	NA	NA	NA	NA	NA	2.45813e-16	-0.122664	0.942	0.957	6.43809e-12	1.50987e-31	-0.145437	0.865	0.929	3.9323e-27	NA	NA	NA	NA	NA
C12orf45	NA	NA	NA	NA	NA	2.77088e-16	-0.169045	0.901	0.929	7.2572e-12	NA	NA	NA	NA	NA	NA	NA	NA	NA	NA
ANAPC10	NA	NA	NA	NA	NA	3.39912e-16	-0.256138	0.539	0.611	8.90263e-12	5.24908e-22	-0.240942	0.486	0.586	1.36707e-17	NA	NA	NA	NA	NA
ZC3HAV1L	NA	NA	NA	NA	NA	3.9458e-16	0.378868	0.514	0.452	1.03344e-11	5.0772e-16	-0.229339	0.354	0.437	1.3223e-11	NA	NA	NA	NA	NA
DISP1	NA	NA	NA	NA	NA	4.04219e-16	-0.47885	0.221	0.291	1.05869e-11	5.95635e-33	-0.557104	0.19	0.287	1.55127e-28	NA	NA	NA	NA	NA
TRAPPC2B	NA	NA	NA	NA	NA	4.25465e-16	-0.362059	0.328	0.406	1.11433e-11	4.63895e-69	-0.736748	0.244	0.398	1.20817e-64	NA	NA	NA	NA	NA
PDE12	NA	NA	NA	NA	NA	4.76315e-16	0.267642	0.653	0.598	1.24752e-11	NA	NA	NA	NA	NA	NA	NA	NA	NA	NA
DYNC2LI1	NA	NA	NA	NA	NA	4.96902e-16	-0.275555	0.503	0.581	1.30144e-11	1.04075e-25	-0.286259	0.446	0.55	2.71052e-21	NA	NA	NA	NA	NA
MTFR1L	NA	NA	NA	NA	NA	7.01545e-16	-0.227785	0.598	0.669	1.83742e-11	2.63802e-39	-0.336171	0.507	0.635	6.87045e-35	NA	NA	NA	NA	NA
TMEM230	NA	NA	NA	NA	NA	7.13706e-16	0.106401	1	0.999	1.86927e-11	NA	NA	NA	NA	NA	NA	NA	NA	NA	NA
USP34	NA	NA	NA	NA	NA	8.96769e-16	-0.123646	0.989	0.988	2.34873e-11	NA	NA	NA	NA	NA	NA	NA	NA	NA	NA
KRBOX4	NA	NA	NA	NA	NA	1.20083e-15	-0.256313	0.556	0.62	3.14509e-11	4.90068e-42	-0.37317	0.464	0.594	1.27633e-37	NA	NA	NA	NA	NA
VPS51	NA	NA	NA	NA	NA	1.29805e-15	0.15014	0.932	0.917	3.39972e-11	2.46613e-17	0.171328	0.89	0.878	6.42278e-13	NA	NA	NA	NA	NA
CNOT11	NA	NA	NA	NA	NA	1.54848e-15	0.186904	0.883	0.862	4.05564e-11	NA	NA	NA	NA	NA	NA	NA	NA	NA	NA
AL096870.8	NA	NA	NA	NA	NA	1.57067e-15	-0.305088	0.412	0.49	4.11373e-11	2.13683e-34	-0.420671	0.358	0.471	5.56516e-30	NA	NA	NA	NA	NA
SIMC1	NA	NA	NA	NA	NA	1.84323e-15	0.291573	0.599	0.542	4.82761e-11	NA	NA	NA	NA	NA	NA	NA	NA	NA	NA
SPATA18	NA	NA	NA	NA	NA	2.12466e-15	0.632686	0.134	0.085	5.56469e-11	NA	NA	NA	NA	NA	NA	NA	NA	NA	NA
FUNDC2	NA	NA	NA	NA	NA	2.37327e-15	0.107283	0.996	0.994	6.21583e-11	7.98868e-107	0.398932	0.993	0.989	2.08057e-102	NA	NA	NA	NA	NA
RSBN1	NA	NA	NA	NA	NA	3.30192e-15	-0.323734	0.355	0.429	8.64805e-11	7.20067e-38	-0.487286	0.301	0.416	1.87534e-33	NA	NA	NA	NA	NA
KCNU1	NA	NA	NA	NA	NA	4.02166e-15	6.37109	0.011	0	1.05331e-10	NA	NA	NA	NA	NA	NA	NA	NA	NA	NA
TTL	NA	NA	NA	NA	NA	4.06856e-15	0.281728	0.666	0.621	1.0656e-10	NA	NA	NA	NA	NA	NA	NA	NA	NA	NA
LAMA5	NA	NA	NA	NA	NA	5.01278e-15	-0.162608	0.905	0.927	1.3129e-10	7.95265e-59	-0.317881	0.819	0.896	2.07119e-54	NA	NA	NA	NA	NA
NCBP2	NA	NA	NA	NA	NA	5.62723e-15	-0.173619	0.76	0.826	1.47383e-10	6.46574e-45	-0.311179	0.654	0.779	1.68394e-40	NA	NA	NA	NA	NA
SLC39A7	NA	NA	NA	NA	NA	6.05978e-15	-0.192222	0.943	0.958	1.58712e-10	2.58982e-05	-0.11497	0.909	0.928	0.674494	NA	NA	NA	NA	NA
PWP1	NA	NA	NA	NA	NA	6.18961e-15	0.110672	0.991	0.989	1.62112e-10	7.32685e-31	0.189557	0.976	0.978	1.90821e-26	NA	NA	NA	NA	NA
CCDC191	NA	NA	NA	NA	NA	6.33756e-15	-0.331518	0.341	0.414	1.65987e-10	5.90098e-28	-0.39666	0.302	0.403	1.53685e-23	NA	NA	NA	NA	NA
PARVA	NA	NA	NA	NA	NA	7.00086e-15	-0.137975	0.908	0.928	1.8336e-10	NA	NA	NA	NA	NA	NA	NA	NA	NA	NA
GSDMC	NA	NA	NA	NA	NA	7.97157e-15	5.97148	0.011	0	2.08783e-10	NA	NA	NA	NA	NA	NA	NA	NA	NA	NA
VTA1	NA	NA	NA	NA	NA	8.60545e-15	-0.175312	0.844	0.881	2.25385e-10	NA	NA	NA	NA	NA	NA	NA	NA	NA	NA
CCDC122	NA	NA	NA	NA	NA	9.29609e-15	-0.28102	0.461	0.535	2.43474e-10	4.53787e-54	-0.491448	0.366	0.513	1.18184e-49	NA	NA	NA	NA	NA
KDM4A	NA	NA	NA	NA	NA	9.74016e-15	-0.219762	0.586	0.66	2.55105e-10	6.19316e-12	-0.153045	0.553	0.63	1.61295e-07	NA	NA	NA	NA	NA
GIGYF1	NA	NA	NA	NA	NA	1.00787e-14	0.339774	0.527	0.47	2.63971e-10	1.04678e-17	-0.261071	0.368	0.453	2.72624e-13	NA	NA	NA	NA	NA
BTRC	NA	NA	NA	NA	NA	1.05648e-14	-0.216437	0.661	0.726	2.76703e-10	2.2553e-20	-0.234757	0.609	0.691	5.87369e-16	NA	NA	NA	NA	NA
PEG10	NA	NA	NA	NA	NA	1.08402e-14	0.133521	0.832	0.774	2.83916e-10	NA	NA	NA	NA	NA	NA	NA	NA	NA	NA
SGCE	NA	NA	NA	NA	NA	1.19485e-14	-0.135293	0.944	0.961	3.12944e-10	2.6734e-15	-0.124361	0.903	0.932	6.9626e-11	NA	NA	NA	NA	NA
TSR3	NA	NA	NA	NA	NA	1.35403e-14	0.12045	0.983	0.978	3.54633e-10	3.99803e-28	0.175331	0.966	0.96	1.04125e-23	NA	NA	NA	NA	NA
TMEM120B	NA	NA	NA	NA	NA	1.36988e-14	-0.23751	0.623	0.683	3.58787e-10	8.04456e-29	-0.281441	0.548	0.653	2.09512e-24	NA	NA	NA	NA	NA
SLC66A3	NA	NA	NA	NA	NA	1.54929e-14	0.162372	0.919	0.899	4.05774e-10	NA	NA	NA	NA	NA	NA	NA	NA	NA	NA
MGLL	NA	NA	NA	NA	NA	1.55442e-14	-0.158344	0.957	0.952	4.07119e-10	4.53158e-102	-0.417385	0.886	0.929	1.18021e-97	NA	NA	NA	NA	NA
CDK11B	NA	NA	NA	NA	NA	1.67112e-14	0.216805	0.767	0.73	4.37683e-10	NA	NA	NA	NA	NA	NA	NA	NA	NA	NA
DCUN1D1	NA	NA	NA	NA	NA	2.10729e-14	-0.197682	0.681	0.746	5.51921e-10	1.03165e-26	-0.250316	0.609	0.71	2.68683e-22	NA	NA	NA	NA	NA
THAP11	NA	NA	NA	NA	NA	2.12861e-14	0.147832	0.915	0.901	5.57505e-10	NA	NA	NA	NA	NA	NA	NA	NA	NA	NA
PHRF1	NA	NA	NA	NA	NA	2.34632e-14	0.226694	0.783	0.755	6.14526e-10	NA	NA	NA	NA	NA	NA	NA	NA	NA	NA
DOP1A	NA	NA	NA	NA	NA	2.65692e-14	-0.393593	0.246	0.314	6.95873e-10	5.60503e-14	-0.267884	0.243	0.308	1.45977e-09	NA	NA	NA	NA	NA
SPIN3	NA	NA	NA	NA	NA	3.38745e-14	-0.382649	0.257	0.324	8.87208e-10	4.33828e-36	-0.578469	0.214	0.319	1.12986e-31	NA	NA	NA	NA	NA
PPIL3	NA	NA	NA	NA	NA	3.5172e-14	-0.209772	0.618	0.683	9.21191e-10	1.0525e-34	-0.300319	0.53	0.653	2.74113e-30	NA	NA	NA	NA	NA
KIAA2013	NA	NA	NA	NA	NA	4.00421e-14	0.176681	0.844	0.811	1.04874e-09	NA	NA	NA	NA	NA	NA	NA	NA	NA	NA
C16orf58	NA	NA	NA	NA	NA	4.27319e-14	-0.22455	0.594	0.667	1.11919e-09	1.13273e-13	-0.17439	0.556	0.634	2.95009e-09	NA	NA	NA	NA	NA
BX470102.2	NA	NA	NA	NA	NA	4.93529e-14	-1.00648	0.033	0.067	1.2926e-09	0.000125417	-0.342229	0.049	0.066	1	NA	NA	NA	NA	NA
VPS72	NA	NA	NA	NA	NA	5.92083e-14	-0.137086	0.872	0.914	1.55072e-09	9.13651e-21	-0.159993	0.818	0.877	2.37951e-16	NA	NA	NA	NA	NA
ATP6V1D	NA	NA	NA	NA	NA	6.13714e-14	0.139988	0.932	0.913	1.60738e-09	NA	NA	NA	NA	NA	NA	NA	NA	NA	NA
QRSL1	NA	NA	NA	NA	NA	6.4978e-14	-0.249043	0.506	0.579	1.70184e-09	1.54929e-13	-0.176042	0.469	0.552	4.03496e-09	NA	NA	NA	NA	NA
OR51E1	NA	NA	NA	NA	NA	6.64293e-14	4.23281	0.012	0.001	1.73985e-09	NA	NA	NA	NA	NA	NA	NA	NA	NA	NA
C11orf49	NA	NA	NA	NA	NA	7.04503e-14	-0.147553	0.918	0.94	1.84516e-09	7.74021e-13	-0.140818	0.878	0.905	2.01586e-08	NA	NA	NA	NA	NA
SLC66A2	NA	NA	NA	NA	NA	7.1965e-14	0.303265	0.535	0.479	1.88484e-09	NA	NA	NA	NA	NA	NA	NA	NA	NA	NA
ZDHHC21	NA	NA	NA	NA	NA	8.28582e-14	-0.23803	0.561	0.627	2.17014e-09	2.34129e-26	-0.278771	0.499	0.603	6.09766e-22	NA	NA	NA	NA	NA
PLOD3	NA	NA	NA	NA	NA	8.7161e-14	-0.158654	0.793	0.844	2.28283e-09	2.74028e-11	-0.121092	0.747	0.806	7.13678e-07	NA	NA	NA	NA	NA
FIP1L1	NA	NA	NA	NA	NA	9.10488e-14	-0.182408	0.767	0.816	2.38466e-09	2.05189e-09	-0.121463	0.714	0.776	5.34394e-05	NA	NA	NA	NA	NA
PHF6	NA	NA	NA	NA	NA	1.03649e-13	0.179926	0.86	0.831	2.71467e-09	0.000156029	0.1007	0.792	0.797	1	NA	NA	NA	NA	NA
FAM118B	NA	NA	NA	NA	NA	1.21468e-13	-0.232895	0.539	0.608	3.18138e-09	NA	NA	NA	NA	NA	NA	NA	NA	NA	NA
ZNF598	NA	NA	NA	NA	NA	1.39054e-13	0.181693	0.829	0.791	3.64196e-09	3.62589e-19	-0.18979	0.678	0.755	9.44326e-15	NA	NA	NA	NA	NA
GPR146	NA	NA	NA	NA	NA	1.99912e-13	0.538027	0.205	0.15	5.2359e-09	1.02601e-11	-0.4257	0.105	0.148	2.67215e-07	NA	NA	NA	NA	NA
FUT11	NA	NA	NA	NA	NA	2.07109e-13	-0.215603	0.527	0.604	5.42439e-09	1.92015e-33	-0.322282	0.456	0.575	5.00083e-29	NA	NA	NA	NA	NA
TTC7B	NA	NA	NA	NA	NA	2.28972e-13	0.326536	0.483	0.421	5.99701e-09	2.13272e-05	0.238997	0.432	0.408	0.555447	NA	NA	NA	NA	NA
RRP7A	NA	NA	NA	NA	NA	2.81473e-13	0.130866	0.965	0.959	7.37207e-09	1.16663e-34	0.216229	0.953	0.935	3.03838e-30	NA	NA	NA	NA	NA
CLBA1	NA	NA	NA	NA	NA	2.94375e-13	-0.358923	0.257	0.322	7.70996e-09	2.84123e-40	-0.629601	0.207	0.316	7.39969e-36	NA	NA	NA	NA	NA
GLYR1	NA	NA	NA	NA	NA	3.28101e-13	-0.168278	0.774	0.828	8.59328e-09	NA	NA	NA	NA	NA	NA	NA	NA	NA	NA
PIAS4	NA	NA	NA	NA	NA	3.96652e-13	0.226856	0.68	0.632	1.03887e-08	NA	NA	NA	NA	NA	NA	NA	NA	NA	NA
RMND1	NA	NA	NA	NA	NA	4.04676e-13	-0.228413	0.483	0.555	1.05989e-08	1.30202e-26	-0.297368	0.422	0.531	3.39099e-22	NA	NA	NA	NA	NA
COL8A1	NA	NA	NA	NA	NA	4.73109e-13	5.697	0.012	0.001	1.23912e-08	1.04959e-11	4.44181	0.011	0.001	2.73356e-07	NA	NA	NA	NA	NA
EEA1	NA	NA	NA	NA	NA	4.82464e-13	-0.184051	0.847	0.873	1.26362e-08	1.38766e-76	-0.465885	0.736	0.834	3.61402e-72	NA	NA	NA	NA	NA
PTGR2	NA	NA	NA	NA	NA	5.13519e-13	0.262921	0.605	0.559	1.34496e-08	NA	NA	NA	NA	NA	NA	NA	NA	NA	NA
VPS4A	NA	NA	NA	NA	NA	5.50901e-13	0.144171	0.931	0.923	1.44286e-08	2.43827e-11	0.143858	0.888	0.892	6.35024e-07	NA	NA	NA	NA	NA
RBM26	NA	NA	NA	NA	NA	6.07846e-13	-0.156746	0.854	0.884	1.59201e-08	NA	NA	NA	NA	NA	NA	NA	NA	NA	NA
CXXC1	NA	NA	NA	NA	NA	7.36561e-13	-0.190636	0.61	0.682	1.92913e-08	9.38674e-31	-0.277263	0.533	0.648	2.44468e-26	NA	NA	NA	NA	NA
GOLGA1	NA	NA	NA	NA	NA	7.67579e-13	-0.19567	0.68	0.733	2.01037e-08	7.82567e-16	-0.163012	0.608	0.696	2.03812e-11	NA	NA	NA	NA	NA
AC026191.1	NA	NA	NA	NA	NA	7.95625e-13	0.918677	0.073	0.041	2.08382e-08	0.00219487	-0.417191	0.03	0.04	1	NA	NA	NA	NA	NA
RAI1	NA	NA	NA	NA	NA	8.73468e-13	0.203152	0.789	0.761	2.2877e-08	NA	NA	NA	NA	NA	NA	NA	NA	NA	NA
HPS4	NA	NA	NA	NA	NA	8.99824e-13	-0.22054	0.512	0.581	2.35673e-08	2.27065e-58	-0.49026	0.404	0.556	5.91367e-54	NA	NA	NA	NA	NA
MRPL10	NA	NA	NA	NA	NA	9.15655e-13	-0.1136	0.979	0.982	2.39819e-08	1.67076e-52	-0.238794	0.932	0.968	4.35133e-48	NA	NA	NA	NA	NA
ATG2A	NA	NA	NA	NA	NA	1.0975e-12	-0.276011	0.361	0.432	2.87447e-08	8.08801e-18	-0.260444	0.333	0.418	2.10644e-13	NA	NA	NA	NA	NA
COMMD2	NA	NA	NA	NA	NA	1.12019e-12	-0.13603	0.93	0.948	2.93388e-08	NA	NA	NA	NA	NA	NA	NA	NA	NA	NA
ENAH	NA	NA	NA	NA	NA	1.21484e-12	-0.150438	0.985	0.987	3.18179e-08	7.32072e-20	-0.16353	0.959	0.972	1.90661e-15	NA	NA	NA	NA	NA
CNOT8	NA	NA	NA	NA	NA	1.22464e-12	-0.180727	0.771	0.82	3.20746e-08	3.45935e-52	-0.363221	0.671	0.779	9.00953e-48	NA	NA	NA	NA	NA
LSM1	NA	NA	NA	NA	NA	1.31232e-12	-0.112008	0.962	0.976	3.43708e-08	NA	NA	NA	NA	NA	NA	NA	NA	NA	NA
GPATCH1	NA	NA	NA	NA	NA	1.31409e-12	-0.20932	0.587	0.654	3.44174e-08	2.64101e-51	-0.413621	0.485	0.626	6.87825e-47	NA	NA	NA	NA	NA
TMEM222	NA	NA	NA	NA	NA	1.62842e-12	-0.170407	0.686	0.75	4.265e-08	2.29084e-27	-0.247988	0.604	0.715	5.96627e-23	NA	NA	NA	NA	NA
RIOK2	NA	NA	NA	NA	NA	1.67659e-12	-0.189718	0.617	0.683	4.39115e-08	NA	NA	NA	NA	NA	NA	NA	NA	NA	NA
ZNF26	NA	NA	NA	NA	NA	1.73542e-12	-0.28043	0.329	0.396	4.54524e-08	3.83647e-36	-0.500905	0.276	0.386	9.99169e-32	NA	NA	NA	NA	NA
ITFG1	NA	NA	NA	NA	NA	2.07574e-12	-0.128445	0.951	0.966	5.43656e-08	5.19497e-16	-0.139833	0.91	0.943	1.35298e-11	NA	NA	NA	NA	NA
NUDT9	NA	NA	NA	NA	NA	2.35386e-12	0.212623	0.803	0.782	6.165e-08	5.2113e-12	0.251703	0.744	0.743	1.35723e-07	NA	NA	NA	NA	NA
ALDH6A1	NA	NA	NA	NA	NA	2.39837e-12	0.38894	0.364	0.304	6.28157e-08	0.663323	0.129237	0.295	0.299	1	NA	NA	NA	NA	NA
ZNF865	NA	NA	NA	NA	NA	2.55048e-12	-0.264468	0.355	0.424	6.67997e-08	6.97015e-30	-0.402596	0.306	0.412	1.81531e-25	NA	NA	NA	NA	NA
MARF1	NA	NA	NA	NA	NA	3.519e-12	-0.217247	0.578	0.643	9.21662e-08	3.76463e-38	-0.350267	0.49	0.614	9.80461e-34	NA	NA	NA	NA	NA
FBXO9	NA	NA	NA	NA	NA	3.67992e-12	0.157255	0.857	0.841	9.63807e-08	NA	NA	NA	NA	NA	NA	NA	NA	NA	NA
MAPK1	NA	NA	NA	NA	NA	3.75203e-12	0.166606	0.87	0.848	9.82693e-08	NA	NA	NA	NA	NA	NA	NA	NA	NA	NA
RTCB	NA	NA	NA	NA	NA	4.30224e-12	-0.114211	0.958	0.969	1.1268e-07	NA	NA	NA	NA	NA	NA	NA	NA	NA	NA
LINC00513	NA	NA	NA	NA	NA	4.36748e-12	-0.283141	0.571	0.634	1.14389e-07	NA	NA	NA	NA	NA	NA	NA	NA	NA	NA
SYCP2L	NA	NA	NA	NA	NA	5.53996e-12	-0.331784	0.254	0.318	1.45097e-07	1.77272e-33	-0.564946	0.212	0.312	4.61687e-29	NA	NA	NA	NA	NA
NUP54	NA	NA	NA	NA	NA	5.93393e-12	-0.176106	0.732	0.78	1.55415e-07	NA	NA	NA	NA	NA	NA	NA	NA	NA	NA
CNOT3	NA	NA	NA	NA	NA	6.22766e-12	0.189896	0.803	0.78	1.63109e-07	3.42378e-16	0.257922	0.744	0.743	8.9169e-12	NA	NA	NA	NA	NA
PATJ	NA	NA	NA	NA	NA	6.56977e-12	0.179469	0.806	0.772	1.72069e-07	1.70751e-07	-0.11489	0.686	0.736	0.00444703	NA	NA	NA	NA	NA
EZH1	NA	NA	NA	NA	NA	6.69297e-12	-0.250146	0.461	0.527	1.75296e-07	1.68127e-57	-0.556222	0.361	0.508	4.37869e-53	NA	NA	NA	NA	NA
MKRN2	NA	NA	NA	NA	NA	6.729e-12	-0.212731	0.535	0.601	1.76239e-07	1.08267e-32	-0.343521	0.46	0.575	2.81969e-28	NA	NA	NA	NA	NA
POLDIP3	NA	NA	NA	NA	NA	7.57695e-12	-0.185482	0.625	0.683	1.98448e-07	8.81373e-17	-0.196006	0.569	0.65	2.29545e-12	NA	NA	NA	NA	NA
ERC1	NA	NA	NA	NA	NA	8.98219e-12	-0.142806	0.946	0.95	2.35252e-07	1.94315e-16	-0.164451	0.899	0.921	5.06075e-12	NA	NA	NA	NA	NA
HIKESHI	NA	NA	NA	NA	NA	9.67952e-12	-0.103593	0.975	0.984	2.53516e-07	2.13882e-20	-0.129963	0.941	0.967	5.57035e-16	NA	NA	NA	NA	NA
GYG1	NA	NA	NA	NA	NA	1.02298e-11	-0.137763	0.907	0.922	2.67928e-07	NA	NA	NA	NA	NA	NA	NA	NA	NA	NA
FBXL7	NA	NA	NA	NA	NA	1.14268e-11	-0.345242	0.281	0.343	2.9928e-07	5.34688e-32	-0.508946	0.234	0.336	1.39254e-27	NA	NA	NA	NA	NA
PDCD10	NA	NA	NA	NA	NA	1.16334e-11	-0.122456	0.932	0.95	3.0469e-07	1.38659e-13	-0.127691	0.883	0.918	3.61122e-09	NA	NA	NA	NA	NA
YIPF4	NA	NA	NA	NA	NA	1.19279e-11	-0.103075	0.983	0.988	3.12404e-07	NA	NA	NA	NA	NA	NA	NA	NA	NA	NA
FKBP7	NA	NA	NA	NA	NA	1.21777e-11	0.340303	0.372	0.313	3.18946e-07	NA	NA	NA	NA	NA	NA	NA	NA	NA	NA
NRG1	NA	NA	NA	NA	NA	1.2447e-11	-0.230821	0.993	0.992	3.26e-07	5.90219e-38	-0.239982	0.96	0.98	1.53717e-33	NA	NA	NA	NA	NA
SH3GLB2	NA	NA	NA	NA	NA	1.29962e-11	0.161016	0.853	0.836	3.40383e-07	NA	NA	NA	NA	NA	NA	NA	NA	NA	NA
STK26	NA	NA	NA	NA	NA	1.33534e-11	0.288633	0.491	0.434	3.4974e-07	NA	NA	NA	NA	NA	NA	NA	NA	NA	NA
EIF3C	NA	NA	NA	NA	NA	1.34638e-11	0.290541	0.518	0.467	3.52631e-07	0.207847	0.11561	0.448	0.452	1	NA	NA	NA	NA	NA
LZTFL1	NA	NA	NA	NA	NA	1.51205e-11	-0.209566	0.49	0.559	3.96022e-07	8.99978e-18	-0.1942	0.441	0.536	2.3439e-13	NA	NA	NA	NA	NA
NAPEPLD	NA	NA	NA	NA	NA	1.54018e-11	-0.218543	0.592	0.645	4.03388e-07	4.31555e-35	-0.376398	0.497	0.615	1.12394e-30	NA	NA	NA	NA	NA
EPB41L2	NA	NA	NA	NA	NA	1.56135e-11	-0.213708	0.752	0.787	4.08932e-07	6.27685e-16	-0.234166	0.699	0.752	1.63474e-11	NA	NA	NA	NA	NA
MAPRE3	NA	NA	NA	NA	NA	1.93578e-11	-0.239686	0.421	0.488	5.07e-07	4.99036e-57	-0.564621	0.323	0.472	1.29969e-52	NA	NA	NA	NA	NA
RSU1	NA	NA	NA	NA	NA	2.04529e-11	-0.114803	0.941	0.954	5.35682e-07	3.36349e-06	0.104907	0.928	0.926	0.0875986	NA	NA	NA	NA	NA
YBEY	NA	NA	NA	NA	NA	2.35346e-11	-0.150844	0.815	0.859	6.16396e-07	5.35609e-28	-0.236258	0.733	0.815	1.39494e-23	NA	NA	NA	NA	NA
MSL1	NA	NA	NA	NA	NA	2.51248e-11	-0.159433	0.758	0.809	6.58045e-07	NA	NA	NA	NA	NA	NA	NA	NA	NA	NA
GET4	NA	NA	NA	NA	NA	2.5252e-11	0.113946	0.949	0.936	6.61376e-07	1.99228e-17	0.167552	0.909	0.903	5.1887e-13	NA	NA	NA	NA	NA
RFX2	NA	NA	NA	NA	NA	2.97934e-11	-0.240393	0.382	0.448	7.80319e-07	NA	NA	NA	NA	NA	NA	NA	NA	NA	NA
ARFGAP1	NA	NA	NA	NA	NA	3.16529e-11	-0.199616	0.52	0.591	8.29021e-07	1.8039e-23	-0.289451	0.463	0.562	4.69808e-19	NA	NA	NA	NA	NA
TIMM22	NA	NA	NA	NA	NA	3.17358e-11	0.119964	0.947	0.946	8.31193e-07	NA	NA	NA	NA	NA	NA	NA	NA	NA	NA
TPRG1L	NA	NA	NA	NA	NA	3.34699e-11	0.296418	0.562	0.522	8.76611e-07	2.76138e-09	-0.1172	0.435	0.504	7.19174e-05	NA	NA	NA	NA	NA
ABCA8	NA	NA	NA	NA	NA	3.64981e-11	1.92468	0.019	0.005	9.55921e-07	NA	NA	NA	NA	NA	NA	NA	NA	NA	NA
E2F4	NA	NA	NA	NA	NA	4.68915e-11	-0.139571	0.883	0.913	1.22814e-06	NA	NA	NA	NA	NA	NA	NA	NA	NA	NA
SPIDR	NA	NA	NA	NA	NA	5.01955e-11	0.1092	0.964	0.948	1.31467e-06	NA	NA	NA	NA	NA	NA	NA	NA	NA	NA
CPNE2	NA	NA	NA	NA	NA	5.22729e-11	-0.137446	0.863	0.891	1.36908e-06	0.42695	0.150585	0.804	0.85	1	NA	NA	NA	NA	NA
VIPAS39	NA	NA	NA	NA	NA	6.3998e-11	-0.194694	0.483	0.551	1.67617e-06	7.25125e-21	-0.247019	0.433	0.528	1.88852e-16	NA	NA	NA	NA	NA
AL392172.1	NA	NA	NA	NA	NA	7.48015e-11	-0.20269	0.517	0.582	1.95912e-06	3.12131e-17	-0.200238	0.464	0.559	8.12913e-13	NA	NA	NA	NA	NA
REPS1	NA	NA	NA	NA	NA	8.40126e-11	0.210548	0.689	0.642	2.20037e-06	NA	NA	NA	NA	NA	NA	NA	NA	NA	NA
DELE1	NA	NA	NA	NA	NA	9.08434e-11	-0.135313	0.83	0.859	2.37928e-06	1.85734e-32	-0.247276	0.736	0.82	4.83726e-28	NA	NA	NA	NA	NA
ZSWIM7	NA	NA	NA	NA	NA	9.56954e-11	0.102258	0.976	0.967	2.50636e-06	NA	NA	NA	NA	NA	NA	NA	NA	NA	NA
CCDC22	NA	NA	NA	NA	NA	9.83143e-11	0.211605	0.683	0.654	2.57495e-06	NA	NA	NA	NA	NA	NA	NA	NA	NA	NA
COL4A6	NA	NA	NA	NA	NA	1.04189e-10	-0.334234	0.551	0.59	2.72881e-06	2.07794e-12	-0.24933	0.505	0.566	5.41178e-08	NA	NA	NA	NA	NA
DNAJC17	NA	NA	NA	NA	NA	1.07615e-10	-0.234913	0.42	0.483	2.81855e-06	1.99859e-24	-0.344784	0.369	0.464	5.20512e-20	NA	NA	NA	NA	NA
ZBTB12	NA	NA	NA	NA	NA	1.11312e-10	-0.299111	0.235	0.293	2.91538e-06	2.60153e-53	-0.779784	0.168	0.289	6.77542e-49	NA	NA	NA	NA	NA
SMIM7	NA	NA	NA	NA	NA	1.18767e-10	-0.100851	0.981	0.986	3.11062e-06	8.11567e-32	-0.175478	0.951	0.971	2.11365e-27	NA	NA	NA	NA	NA
EXOSC1	NA	NA	NA	NA	NA	1.19651e-10	-0.117949	0.927	0.95	3.13377e-06	NA	NA	NA	NA	NA	NA	NA	NA	NA	NA
RIF1	NA	NA	NA	NA	NA	1.25203e-10	0.102792	0.962	0.939	3.27918e-06	NA	NA	NA	NA	NA	NA	NA	NA	NA	NA
ZFP1	NA	NA	NA	NA	NA	1.28238e-10	-0.28992	0.281	0.34	3.35869e-06	1.602e-24	-0.428364	0.246	0.334	4.17224e-20	NA	NA	NA	NA	NA
TLE2	NA	NA	NA	NA	NA	1.54921e-10	0.550927	0.137	0.097	4.05753e-06	3.92184e-06	-0.379318	0.072	0.096	0.10214	NA	NA	NA	NA	NA
RAB22A	NA	NA	NA	NA	NA	1.62422e-10	0.115325	0.947	0.934	4.254e-06	1.96302e-33	-0.220188	0.84	0.902	5.11249e-29	NA	NA	NA	NA	NA
USP9X	NA	NA	NA	NA	NA	1.68767e-10	0.119395	0.981	0.979	4.42019e-06	8.59304e-27	0.225401	0.971	0.959	2.23797e-22	NA	NA	NA	NA	NA
COQ5	NA	NA	NA	NA	NA	2.03852e-10	-0.137743	0.777	0.826	5.33908e-06	1.66202e-54	-0.345882	0.665	0.788	4.32856e-50	NA	NA	NA	NA	NA
PIGH	NA	NA	NA	NA	NA	2.09907e-10	0.170511	0.78	0.756	5.49768e-06	1.85438e-05	0.164081	0.701	0.72	0.482954	NA	NA	NA	NA	NA
MLLT11	NA	NA	NA	NA	NA	2.2508e-10	0.102515	0.855	0.792	5.89506e-06	1.24219e-19	-0.267821	0.694	0.75	3.23516e-15	NA	NA	NA	NA	NA
LDAH	NA	NA	NA	NA	NA	2.34139e-10	-0.151871	0.75	0.787	6.13232e-06	1.43443e-24	-0.242728	0.666	0.747	3.73583e-20	NA	NA	NA	NA	NA
CAPN12	NA	NA	NA	NA	NA	2.34873e-10	-0.447907	0.199	0.249	6.15155e-06	2.4376e-61	-0.933443	0.125	0.246	6.34848e-57	NA	NA	NA	NA	NA
MEST	NA	NA	NA	NA	NA	2.40999e-10	0.177697	0.736	0.693	6.312e-06	NA	NA	NA	NA	NA	NA	NA	NA	NA	NA
PPP1R35	NA	NA	NA	NA	NA	2.71963e-10	0.118615	0.944	0.945	7.12298e-06	NA	NA	NA	NA	NA	NA	NA	NA	NA	NA
NR6A1	NA	NA	NA	NA	NA	3.21013e-10	-0.198855	0.691	0.73	8.40764e-06	2.55115e-11	-0.164447	0.632	0.695	6.64422e-07	NA	NA	NA	NA	NA
PRMT9	NA	NA	NA	NA	NA	3.26207e-10	-0.309681	0.27	0.328	8.54369e-06	1.98169e-51	-0.720221	0.199	0.323	5.16111e-47	NA	NA	NA	NA	NA
SLC25A35	NA	NA	NA	NA	NA	3.33826e-10	0.301999	0.415	0.362	8.74325e-06	8.28014e-16	-0.329186	0.282	0.353	2.15648e-11	NA	NA	NA	NA	NA
PIGF	NA	NA	NA	NA	NA	3.5815e-10	0.130424	0.939	0.932	9.3803e-06	NA	NA	NA	NA	NA	NA	NA	NA	NA	NA
EIF1AD	NA	NA	NA	NA	NA	3.8641e-10	-0.203904	0.521	0.576	1.01205e-05	NA	NA	NA	NA	NA	NA	NA	NA	NA	NA
SLC25A44	NA	NA	NA	NA	NA	3.86691e-10	-0.172598	0.509	0.576	1.01278e-05	7.09392e-16	-0.203515	0.46	0.548	1.84754e-11	NA	NA	NA	NA	NA
USE1	NA	NA	NA	NA	NA	4.06332e-10	-0.14977	0.603	0.672	1.06422e-05	NA	NA	NA	NA	NA	NA	NA	NA	NA	NA
ZNF451	NA	NA	NA	NA	NA	4.34926e-10	-0.163006	0.581	0.65	1.13911e-05	1.41552e-43	-0.37506	0.489	0.622	3.68657e-39	NA	NA	NA	NA	NA
HHIPL2	NA	NA	NA	NA	NA	4.5526e-10	0.476708	0.352	0.306	1.19237e-05	0.505021	0.14202	0.287	0.302	1	NA	NA	NA	NA	NA
UBL7	NA	NA	NA	NA	NA	4.77293e-10	0.13104	0.895	0.883	1.25008e-05	0.000479903	0.10116	0.828	0.842	1	NA	NA	NA	NA	NA
MCPH1	NA	NA	NA	NA	NA	4.96098e-10	-0.155021	0.661	0.719	1.29933e-05	2.89092e-35	-0.31619	0.569	0.684	7.52912e-31	NA	NA	NA	NA	NA
WDR37	NA	NA	NA	NA	NA	5.76323e-10	-0.203948	0.385	0.451	1.50945e-05	1.99186e-26	-0.376391	0.339	0.438	5.18761e-22	NA	NA	NA	NA	NA
ZNF658	NA	NA	NA	NA	NA	6.38321e-10	-0.266513	0.288	0.346	1.67183e-05	3.65371e-28	-0.481846	0.244	0.337	9.51572e-24	NA	NA	NA	NA	NA
FBXO42	NA	NA	NA	NA	NA	7.24984e-10	-0.197717	0.502	0.564	1.89881e-05	6.12322e-54	-0.461875	0.389	0.539	1.59473e-49	NA	NA	NA	NA	NA
SPESP1	NA	NA	NA	NA	NA	8.93261e-10	-0.487409	0.101	0.142	2.33954e-05	2.14949e-30	-0.921943	0.074	0.141	5.59812e-26	NA	NA	NA	NA	NA
SRRD	NA	NA	NA	NA	NA	8.93717e-10	-0.154129	0.58	0.644	2.34074e-05	3.43383e-12	-0.130642	0.531	0.616	8.94308e-08	NA	NA	NA	NA	NA
NADK	NA	NA	NA	NA	NA	9.92071e-10	-0.154809	0.609	0.67	2.59833e-05	9.35823e-15	-0.141658	0.55	0.641	2.43726e-10	NA	NA	NA	NA	NA
AC006058.3	NA	NA	NA	NA	NA	1.09579e-09	0.477772	0.17	0.127	2.86999e-05	0.0253486	-0.163505	0.113	0.126	1	NA	NA	NA	NA	NA
SCRN2	NA	NA	NA	NA	NA	1.09758e-09	0.121968	0.891	0.869	2.87467e-05	NA	NA	NA	NA	NA	NA	NA	NA	NA	NA
DNTTIP2	NA	NA	NA	NA	NA	1.11109e-09	0.12121	0.94	0.935	2.91005e-05	8.26694e-12	-0.154944	0.887	0.903	2.15304e-07	NA	NA	NA	NA	NA
PHAX	NA	NA	NA	NA	NA	1.11248e-09	0.111445	0.957	0.953	2.91369e-05	NA	NA	NA	NA	NA	NA	NA	NA	NA	NA
ZDHHC1	NA	NA	NA	NA	NA	1.19396e-09	-0.200273	0.443	0.507	3.1271e-05	2.98847e-24	-0.310401	0.391	0.491	7.78318e-20	NA	NA	NA	NA	NA
RNF5	NA	NA	NA	NA	NA	1.25886e-09	-0.105144	0.959	0.966	3.29708e-05	NA	NA	NA	NA	NA	NA	NA	NA	NA	NA
LRRC28	NA	NA	NA	NA	NA	1.31671e-09	-0.157297	0.715	0.771	3.44859e-05	7.29622e-12	-0.135247	0.663	0.735	1.90023e-07	NA	NA	NA	NA	NA
ZNF446	NA	NA	NA	NA	NA	1.33841e-09	-0.206845	0.441	0.502	3.50544e-05	3.14293e-58	-0.562024	0.336	0.482	8.18545e-54	NA	NA	NA	NA	NA
GRPEL2	NA	NA	NA	NA	NA	1.4431e-09	-0.234282	0.406	0.465	3.77963e-05	4.74432e-19	-0.265103	0.361	0.45	1.23561e-14	NA	NA	NA	NA	NA
ZNF335	NA	NA	NA	NA	NA	1.52731e-09	-0.206389	0.432	0.494	4.00018e-05	NA	NA	NA	NA	NA	NA	NA	NA	NA	NA
PARP11	NA	NA	NA	NA	NA	1.70381e-09	-0.374076	0.175	0.223	4.46244e-05	3.16353e-21	-0.547073	0.152	0.221	8.23911e-17	NA	NA	NA	NA	NA
DOCK9	NA	NA	NA	NA	NA	1.79572e-09	-0.215792	0.557	0.606	4.70316e-05	1.78874e-08	-0.117578	0.509	0.579	0.000465859	NA	NA	NA	NA	NA
PIGM	NA	NA	NA	NA	NA	1.80853e-09	-0.177268	0.508	0.569	4.73673e-05	7.00467e-23	-0.259718	0.437	0.541	1.8243e-18	NA	NA	NA	NA	NA
INTS9	NA	NA	NA	NA	NA	1.82432e-09	-0.156103	0.604	0.665	4.77807e-05	2.14784e-14	-0.168066	0.548	0.632	5.59383e-10	NA	NA	NA	NA	NA
KHDC1	NA	NA	NA	NA	NA	2.14736e-09	0.259984	0.489	0.443	5.62414e-05	1.07855e-07	-0.120076	0.373	0.429	0.00280898	NA	NA	NA	NA	NA
TBC1D15	NA	NA	NA	NA	NA	2.14862e-09	-0.146421	0.678	0.729	5.62746e-05	1.77849e-21	-0.215106	0.592	0.692	4.63191e-17	NA	NA	NA	NA	NA
TADA2A	NA	NA	NA	NA	NA	2.22478e-09	-0.199892	0.525	0.583	5.82692e-05	9.82368e-43	-0.404376	0.426	0.558	2.55848e-38	NA	NA	NA	NA	NA
SIRT2	NA	NA	NA	NA	NA	2.54335e-09	0.171861	0.739	0.707	6.66128e-05	NA	NA	NA	NA	NA	NA	NA	NA	NA	NA
AL121672.3	NA	NA	NA	NA	NA	2.66624e-09	1.47829	0.022	0.008	6.98316e-05	NA	NA	NA	NA	NA	NA	NA	NA	NA	NA
UNC93B1	NA	NA	NA	NA	NA	2.93108e-09	0.116008	0.901	0.884	7.67678e-05	0.301529	0.101857	0.815	0.843	1	NA	NA	NA	NA	NA
ZNF576	NA	NA	NA	NA	NA	3.78804e-09	-0.137379	0.717	0.771	9.92125e-05	5.0971e-10	-0.11829	0.659	0.731	1.32749e-05	NA	NA	NA	NA	NA
EIF2B4	NA	NA	NA	NA	NA	3.87307e-09	-0.139154	0.814	0.852	0.000101439	NA	NA	NA	NA	NA	NA	NA	NA	NA	NA
APTX	NA	NA	NA	NA	NA	3.94345e-09	-0.1183	0.857	0.882	0.000103283	8.19996e-27	-0.20747	0.765	0.844	2.1356e-22	NA	NA	NA	NA	NA
ZDHHC9	NA	NA	NA	NA	NA	3.97062e-09	0.181984	0.728	0.705	0.000103994	NA	NA	NA	NA	NA	NA	NA	NA	NA	NA
PARP16	NA	NA	NA	NA	NA	4.03771e-09	-0.238079	0.367	0.422	0.000105752	5.58393e-56	-0.613719	0.268	0.41	1.45428e-51	NA	NA	NA	NA	NA
RPARP-AS1	NA	NA	NA	NA	NA	4.31465e-09	0.423265	0.221	0.176	0.000113005	0.000132565	-0.170057	0.148	0.176	1	NA	NA	NA	NA	NA
CD163L1	NA	NA	NA	NA	NA	4.63092e-09	-0.345012	0.233	0.283	0.000121288	5.16671e-47	-0.791368	0.168	0.279	1.34562e-42	NA	NA	NA	NA	NA
AC097518.2	NA	NA	NA	NA	NA	5.72105e-09	3.16412	0.013	0.003	0.00014984	NA	NA	NA	NA	NA	NA	NA	NA	NA	NA
TMEM246	NA	NA	NA	NA	NA	5.82486e-09	0.168186	0.744	0.714	0.000152559	6.0259e-16	-0.190347	0.593	0.678	1.56939e-11	NA	NA	NA	NA	NA
FBXO28	NA	NA	NA	NA	NA	6.12891e-09	-0.149093	0.61	0.667	0.000160522	4.27691e-14	-0.168893	0.556	0.64	1.11388e-09	NA	NA	NA	NA	NA
CTNNBIP1	NA	NA	NA	NA	NA	7.13671e-09	0.215498	0.554	0.51	0.000186918	NA	NA	NA	NA	NA	NA	NA	NA	NA	NA
TMEM42	NA	NA	NA	NA	NA	7.31667e-09	-0.189703	0.485	0.544	0.000191631	3.30938e-74	-0.631634	0.357	0.521	8.61894e-70	NA	NA	NA	NA	NA
OAZ2	NA	NA	NA	NA	NA	7.79166e-09	0.133812	0.893	0.876	0.000204071	NA	NA	NA	NA	NA	NA	NA	NA	NA	NA
ERBB2	NA	NA	NA	NA	NA	8.83208e-09	0.192796	0.641	0.603	0.000231321	5.20219e-10	-0.144286	0.51	0.576	1.35486e-05	NA	NA	NA	NA	NA
TMX3	NA	NA	NA	NA	NA	9.32648e-09	-0.134772	0.739	0.786	0.00024427	6.09896e-19	-0.182146	0.667	0.75	1.58841e-14	NA	NA	NA	NA	NA
MFSD1	NA	NA	NA	NA	NA	9.37792e-09	-0.123423	0.877	0.904	0.000245617	6.41145e-09	-0.111361	0.82	0.864	0.00016698	NA	NA	NA	NA	NA
SATB2	NA	NA	NA	NA	NA	1.06729e-08	-0.243034	0.298	0.352	0.000279534	4.1653e-20	-0.219044	0.259	0.345	1.08481e-15	NA	NA	NA	NA	NA
HPF1	NA	NA	NA	NA	NA	1.0864e-08	-0.126224	0.822	0.854	0.00028454	NA	NA	NA	NA	NA	NA	NA	NA	NA	NA
RFESD	NA	NA	NA	NA	NA	1.1634e-08	0.422933	0.193	0.151	0.000304705	0.00215841	-0.196343	0.129	0.149	1	NA	NA	NA	NA	NA
CCDC66	NA	NA	NA	NA	NA	1.18947e-08	-0.155489	0.535	0.595	0.000311534	2.71104e-40	-0.385394	0.441	0.57	7.06062e-36	NA	NA	NA	NA	NA
ACER3	NA	NA	NA	NA	NA	1.19095e-08	0.133125	0.855	0.841	0.000311922	1.72355e-09	0.163202	0.805	0.807	4.48881e-05	NA	NA	NA	NA	NA
LINC00470	NA	NA	NA	NA	NA	1.20303e-08	-0.275812	0.349	0.401	0.000315086	3.83649e-17	-0.304814	0.312	0.39	9.99175e-13	NA	NA	NA	NA	NA
TIMP2	NA	NA	NA	NA	NA	1.35045e-08	0.107529	0.969	0.959	0.000353696	NA	NA	NA	NA	NA	NA	NA	NA	NA	NA
STOX2	NA	NA	NA	NA	NA	1.39473e-08	-0.26722	0.292	0.344	0.000365294	3.88449e-18	-0.307233	0.259	0.338	1.01168e-13	NA	NA	NA	NA	NA
VPS53	NA	NA	NA	NA	NA	1.42861e-08	0.108311	0.889	0.86	0.000374168	NA	NA	NA	NA	NA	NA	NA	NA	NA	NA
DDX55	NA	NA	NA	NA	NA	1.72688e-08	0.144718	0.814	0.798	0.000452288	NA	NA	NA	NA	NA	NA	NA	NA	NA	NA
SFT2D2	NA	NA	NA	NA	NA	1.87481e-08	-0.157269	0.837	0.858	0.000491032	2.11692e-27	-0.273794	0.764	0.815	5.51331e-23	NA	NA	NA	NA	NA
HSPG2	NA	NA	NA	NA	NA	1.97238e-08	-0.149836	0.596	0.651	0.000516586	9.87823e-55	-0.458024	0.477	0.624	2.57269e-50	NA	NA	NA	NA	NA
C17orf80	NA	NA	NA	NA	NA	1.98265e-08	-0.167779	0.512	0.565	0.000519276	4.84492e-42	-0.410205	0.415	0.543	1.26181e-37	NA	NA	NA	NA	NA
WSB2	NA	NA	NA	NA	NA	2.12065e-08	0.107832	0.925	0.913	0.00055542	1.35544e-39	-0.255791	0.797	0.875	3.5301e-35	NA	NA	NA	NA	NA
RNF220	NA	NA	NA	NA	NA	2.16447e-08	0.123761	0.885	0.877	0.000566897	2.95778e-22	-0.202305	0.763	0.837	7.70325e-18	NA	NA	NA	NA	NA
NMD3	NA	NA	NA	NA	NA	2.36602e-08	-0.122449	0.754	0.794	0.000619684	1.81438e-19	-0.186464	0.666	0.752	4.72537e-15	NA	NA	NA	NA	NA
RBM23	NA	NA	NA	NA	NA	2.85393e-08	-0.121398	0.852	0.881	0.000747474	3.99015e-19	-0.18037	0.785	0.841	1.03919e-14	NA	NA	NA	NA	NA
LMF2	NA	NA	NA	NA	NA	3.01495e-08	-0.136241	0.826	0.859	0.000789646	NA	NA	NA	NA	NA	NA	NA	NA	NA	NA
PRPF3	NA	NA	NA	NA	NA	3.03966e-08	0.10485	0.888	0.887	0.000796116	NA	NA	NA	NA	NA	NA	NA	NA	NA	NA
FBXO38	NA	NA	NA	NA	NA	3.57884e-08	-0.152788	0.574	0.635	0.000937334	5.24537e-32	-0.328711	0.491	0.603	1.3661e-27	NA	NA	NA	NA	NA
ALDH5A1	NA	NA	NA	NA	NA	3.60644e-08	0.243663	0.465	0.418	0.000944563	NA	NA	NA	NA	NA	NA	NA	NA	NA	NA
COIL	NA	NA	NA	NA	NA	3.89144e-08	0.135906	0.823	0.813	0.00101921	4.92965e-10	-0.117442	0.709	0.774	1.28388e-05	NA	NA	NA	NA	NA
LRRC8C	NA	NA	NA	NA	NA	3.93404e-08	-0.274866	0.303	0.353	0.00103036	2.69325e-31	-0.488222	0.244	0.345	7.01429e-27	NA	NA	NA	NA	NA
AIMP1	NA	NA	NA	NA	NA	4.02905e-08	0.109068	0.959	0.944	0.00105525	NA	NA	NA	NA	NA	NA	NA	NA	NA	NA
CTXN2	NA	NA	NA	NA	NA	4.43987e-08	2.30998	0.011	0.002	0.00116285	NA	NA	NA	NA	NA	NA	NA	NA	NA	NA
C5orf64	NA	NA	NA	NA	NA	4.54009e-08	1.53237	0.017	0.006	0.0011891	NA	NA	NA	NA	NA	NA	NA	NA	NA	NA
MRM3	NA	NA	NA	NA	NA	4.82271e-08	0.130639	0.888	0.875	0.00126312	NA	NA	NA	NA	NA	NA	NA	NA	NA	NA
PHC1	NA	NA	NA	NA	NA	4.90879e-08	-0.185284	0.422	0.481	0.00128566	5.47429e-09	-0.16335	0.404	0.464	0.000142572	NA	NA	NA	NA	NA
EPC2	NA	NA	NA	NA	NA	5.18325e-08	-0.158993	0.562	0.615	0.00135754	1.68947e-14	-0.189013	0.51	0.589	4.40004e-10	NA	NA	NA	NA	NA
PDPK1	NA	NA	NA	NA	NA	5.25749e-08	-0.129761	0.622	0.673	0.00137699	7.33397e-63	-0.45237	0.487	0.646	1.91006e-58	NA	NA	NA	NA	NA
DMXL2	NA	NA	NA	NA	NA	5.47637e-08	-0.167916	0.715	0.746	0.00143432	2.04683e-31	-0.305384	0.614	0.711	5.33077e-27	NA	NA	NA	NA	NA
NRAS	NA	NA	NA	NA	NA	6.07014e-08	-0.124989	0.725	0.774	0.00158983	NA	NA	NA	NA	NA	NA	NA	NA	NA	NA
GRIP1	NA	NA	NA	NA	NA	6.39456e-08	-0.204505	0.668	0.698	0.0016748	3.9814e-18	-0.212956	0.591	0.668	1.03691e-13	NA	NA	NA	NA	NA
GTPBP8	NA	NA	NA	NA	NA	6.56766e-08	0.151422	0.774	0.75	0.00172014	3.34395e-21	-0.227898	0.624	0.714	8.70899e-17	NA	NA	NA	NA	NA
GOLGA8B	NA	NA	NA	NA	NA	7.63112e-08	-0.121581	0.544	0.604	0.00199867	1.40991e-18	-0.220695	0.487	0.578	3.67198e-14	NA	NA	NA	NA	NA
PHF20	NA	NA	NA	NA	NA	7.90374e-08	0.114801	0.899	0.875	0.00207007	3.72488e-47	-0.303696	0.737	0.835	9.70107e-43	NA	NA	NA	NA	NA
RBMX2	NA	NA	NA	NA	NA	8.11354e-08	0.127553	0.846	0.833	0.00212502	NA	NA	NA	NA	NA	NA	NA	NA	NA	NA
SH3D19	NA	NA	NA	NA	NA	8.13036e-08	-0.144593	0.879	0.891	0.00212942	1.0952e-31	-0.271474	0.793	0.848	2.85235e-27	NA	NA	NA	NA	NA
MIRLET7BHG	NA	NA	NA	NA	NA	9.29701e-08	0.255494	0.553	0.526	0.00243498	0.186764	0.191232	0.485	0.506	1	NA	NA	NA	NA	NA
DXO	NA	NA	NA	NA	NA	9.38072e-08	-0.172063	0.475	0.528	0.0024569	2.34165e-18	-0.23739	0.419	0.51	6.09858e-14	NA	NA	NA	NA	NA
VPS13D	NA	NA	NA	NA	NA	9.62782e-08	0.202632	0.546	0.506	0.00252162	NA	NA	NA	NA	NA	NA	NA	NA	NA	NA
FAM161B	NA	NA	NA	NA	NA	9.90722e-08	-0.396169	0.13	0.168	0.0025948	8.00262e-29	-0.807093	0.095	0.166	2.0842e-24	NA	NA	NA	NA	NA
UBXN2A	NA	NA	NA	NA	NA	1.09628e-07	-0.110017	0.924	0.941	0.00287128	NA	NA	NA	NA	NA	NA	NA	NA	NA	NA
PWWP2B	NA	NA	NA	NA	NA	1.26328e-07	-0.152972	0.396	0.454	0.00330866	1.7683e-33	-0.392885	0.324	0.439	4.60535e-29	NA	NA	NA	NA	NA
AC114489.1	NA	NA	NA	NA	NA	1.31456e-07	-0.567569	0.061	0.089	0.00344297	1.28033e-29	-1.28562	0.037	0.088	3.33449e-25	NA	NA	NA	NA	NA
RHAG	NA	NA	NA	NA	NA	1.42682e-07	1.83193	0.011	0.003	0.00373697	NA	NA	NA	NA	NA	NA	NA	NA	NA	NA
PPP4R1	NA	NA	NA	NA	NA	1.42982e-07	-0.131985	0.765	0.805	0.00374484	1.39914e-34	-0.285486	0.661	0.765	3.64392e-30	NA	NA	NA	NA	NA
THOC1	NA	NA	NA	NA	NA	1.48267e-07	0.178482	0.652	0.617	0.00388325	NA	NA	NA	NA	NA	NA	NA	NA	NA	NA
CDKAL1	NA	NA	NA	NA	NA	1.50734e-07	-0.161426	0.635	0.679	0.00394789	NA	NA	NA	NA	NA	NA	NA	NA	NA	NA
PHF2	NA	NA	NA	NA	NA	1.55478e-07	0.219433	0.487	0.446	0.00407213	NA	NA	NA	NA	NA	NA	NA	NA	NA	NA
XPO6	NA	NA	NA	NA	NA	1.69856e-07	-0.12635	0.675	0.725	0.00444869	3.35693e-17	-0.183369	0.599	0.689	8.74279e-13	NA	NA	NA	NA	NA
C1GALT1C1	NA	NA	NA	NA	NA	1.90058e-07	-0.119683	0.889	0.898	0.00497781	3.24447e-08	0.135505	0.863	0.851	0.00084499	NA	NA	NA	NA	NA
UBP1	NA	NA	NA	NA	NA	2.04263e-07	-0.116428	0.811	0.845	0.00534986	1.67083e-44	-0.304387	0.696	0.803	4.35151e-40	NA	NA	NA	NA	NA
SORD	NA	NA	NA	NA	NA	2.16225e-07	0.129687	0.813	0.797	0.00566315	NA	NA	NA	NA	NA	NA	NA	NA	NA	NA
RAB30-DT	NA	NA	NA	NA	NA	2.17582e-07	-0.126106	0.714	0.765	0.00569868	1.92334e-28	-0.257403	0.623	0.725	5.00914e-24	NA	NA	NA	NA	NA
GXYLT2	NA	NA	NA	NA	NA	2.19085e-07	0.342526	0.226	0.185	0.00573806	NA	NA	NA	NA	NA	NA	NA	NA	NA	NA
TAOK2	NA	NA	NA	NA	NA	2.21432e-07	-0.166547	0.493	0.545	0.00579953	7.66345e-20	-0.251718	0.43	0.524	1.99587e-15	NA	NA	NA	NA	NA
TATDN3	NA	NA	NA	NA	NA	2.24164e-07	0.212569	0.549	0.511	0.00587108	3.13801e-08	-0.129839	0.431	0.491	0.000817264	NA	NA	NA	NA	NA
RTN4R	NA	NA	NA	NA	NA	2.36692e-07	0.239133	0.447	0.405	0.00619919	2.01947e-42	-0.536081	0.271	0.394	5.25952e-38	NA	NA	NA	NA	NA
LARP1B	NA	NA	NA	NA	NA	2.67762e-07	-0.185276	0.612	0.653	0.00701296	0.306456	0.111143	0.576	0.626	1	NA	NA	NA	NA	NA
ZDHHC17	NA	NA	NA	NA	NA	2.91138e-07	-0.154528	0.507	0.559	0.00762521	8.4251e-16	-0.18283	0.45	0.535	2.19423e-11	NA	NA	NA	NA	NA
MRPS27	NA	NA	NA	NA	NA	3.10022e-07	-0.100121	0.916	0.929	0.00811978	NA	NA	NA	NA	NA	NA	NA	NA	NA	NA
THYN1	NA	NA	NA	NA	NA	3.11959e-07	0.184562	0.632	0.601	0.00817051	2.42068e-09	-0.116721	0.499	0.571	6.30443e-05	NA	NA	NA	NA	NA
TBC1D9	NA	NA	NA	NA	NA	3.38635e-07	0.292711	0.472	0.437	0.00886919	1.77097e-10	-0.141964	0.357	0.425	4.6123e-06	NA	NA	NA	NA	NA
RBM6	NA	NA	NA	NA	NA	3.83769e-07	-0.10501	0.837	0.864	0.0100513	2.27873e-07	-0.100329	0.785	0.826	0.00593472	NA	NA	NA	NA	NA
AC072022.2	NA	NA	NA	NA	NA	4.19585e-07	1.80593	0.012	0.004	0.0109893	NA	NA	NA	NA	NA	NA	NA	NA	NA	NA
MBTD1	NA	NA	NA	NA	NA	4.22789e-07	-0.152663	0.626	0.668	0.0110733	1.64689e-38	-0.373631	0.523	0.64	4.28917e-34	NA	NA	NA	NA	NA
MED21	NA	NA	NA	NA	NA	5.74521e-07	-0.103049	0.855	0.884	0.0150473	NA	NA	NA	NA	NA	NA	NA	NA	NA	NA
AL138999.2	NA	NA	NA	NA	NA	6.08832e-07	1.88402	0.01	0.002	0.0159459	NA	NA	NA	NA	NA	NA	NA	NA	NA	NA
C1orf56	NA	NA	NA	NA	NA	6.18905e-07	-0.14881	0.526	0.58	0.0162097	3.05519e-68	-0.557484	0.396	0.558	7.95695e-64	NA	NA	NA	NA	NA
TNNI3	NA	NA	NA	NA	NA	6.44999e-07	0.266821	0.297	0.253	0.0168932	NA	NA	NA	NA	NA	NA	NA	NA	NA	NA
ZXDC	NA	NA	NA	NA	NA	6.57739e-07	0.167641	0.661	0.641	0.0172269	1.29983e-43	-0.388278	0.475	0.608	3.38528e-39	NA	NA	NA	NA	NA
ZNF7	NA	NA	NA	NA	NA	6.6062e-07	-0.120754	0.685	0.726	0.0173023	3.50692e-31	-0.269598	0.578	0.69	9.13342e-27	NA	NA	NA	NA	NA
TTC14	NA	NA	NA	NA	NA	6.65345e-07	0.159019	0.71	0.683	0.017426	1.56002e-06	0.198291	0.652	0.649	0.0406292	NA	NA	NA	NA	NA
MYT1	NA	NA	NA	NA	NA	6.83349e-07	1.01383	0.028	0.014	0.0178976	NA	NA	NA	NA	NA	NA	NA	NA	NA	NA
EED	NA	NA	NA	NA	NA	7.21666e-07	-0.138657	0.641	0.69	0.0189012	6.05882e-17	-0.198632	0.571	0.658	1.57796e-12	NA	NA	NA	NA	NA
SH2B1	NA	NA	NA	NA	NA	7.27085e-07	0.189412	0.586	0.558	0.0190431	7.42324e-22	-0.272326	0.44	0.535	1.93331e-17	NA	NA	NA	NA	NA
ZNF260	NA	NA	NA	NA	NA	7.42872e-07	-0.157923	0.464	0.513	0.0194565	1.14139e-27	-0.343684	0.389	0.493	2.97263e-23	NA	NA	NA	NA	NA
TTC9	NA	NA	NA	NA	NA	7.45167e-07	0.313334	0.242	0.202	0.0195167	2.05577e-05	-0.208838	0.168	0.2	0.535405	NA	NA	NA	NA	NA
TP53TG3D	NA	NA	NA	NA	NA	7.58773e-07	-0.469652	0.077	0.106	0.019873	1.2387e-15	-0.752436	0.064	0.106	3.22608e-11	NA	NA	NA	NA	NA
AC026748.3	NA	NA	NA	NA	NA	8.40856e-07	-0.475516	0.071	0.099	0.0220229	3.58456e-15	-0.747616	0.059	0.099	9.33563e-11	NA	NA	NA	NA	NA
MCOLN1	NA	NA	NA	NA	NA	9.23243e-07	0.169986	0.636	0.613	0.0241807	NA	NA	NA	NA	NA	NA	NA	NA	NA	NA
ANKRD13D	NA	NA	NA	NA	NA	9.34445e-07	0.140359	0.786	0.772	0.0244741	NA	NA	NA	NA	NA	NA	NA	NA	NA	NA
AC096861.2	NA	NA	NA	NA	NA	9.59323e-07	1.91439	0.011	0.003	0.0251256	NA	NA	NA	NA	NA	NA	NA	NA	NA	NA
DAGLA	NA	NA	NA	NA	NA	9.79465e-07	0.473173	0.12	0.091	0.0256532	5.08996e-06	-0.427118	0.067	0.09	0.132563	NA	NA	NA	NA	NA
AC021733.2	NA	NA	NA	NA	NA	9.81248e-07	1.95942	0.012	0.004	0.0256999	NA	NA	NA	NA	NA	NA	NA	NA	NA	NA
MKX	NA	NA	NA	NA	NA	1.05737e-06	2.39874	0.01	0.002	0.0276936	1.42811e-07	2.16473	0.01	0.002	0.00371936	NA	NA	NA	NA	NA
CCR3	NA	NA	NA	NA	NA	1.08204e-06	1.51	0.014	0.005	0.0283398	NA	NA	NA	NA	NA	NA	NA	NA	NA	NA
SMIM2-AS1	NA	NA	NA	NA	NA	1.16027e-06	-0.463695	0.092	0.123	0.0303887	1.03025e-23	-0.857262	0.066	0.121	2.68319e-19	NA	NA	NA	NA	NA
LINC01117	NA	NA	NA	NA	NA	1.20522e-06	-0.358043	0.144	0.18	0.031566	3.56724e-25	-0.710135	0.111	0.179	9.29053e-21	NA	NA	NA	NA	NA
ZNF232	NA	NA	NA	NA	NA	1.22775e-06	0.262895	0.349	0.306	0.032156	1.82609e-15	-0.339714	0.233	0.3	4.75587e-11	NA	NA	NA	NA	NA
LINC02803	NA	NA	NA	NA	NA	1.4922e-06	-0.508673	0.075	0.103	0.0390823	5.67832e-21	-0.869542	0.055	0.102	1.47886e-16	NA	NA	NA	NA	NA
BBS7	NA	NA	NA	NA	NA	1.65121e-06	-0.127746	0.585	0.635	0.0432468	3.11842e-13	-0.172059	0.527	0.609	8.1216e-09	NA	NA	NA	NA	NA
KALRN	NA	NA	NA	NA	NA	1.71072e-06	0.479256	0.102	0.074	0.0448056	1.6384e-05	-0.4938	0.054	0.074	0.426704	NA	NA	NA	NA	NA
ZNF780B	NA	NA	NA	NA	NA	1.93938e-06	-0.166026	0.595	0.629	0.0507942	2.43048e-27	-0.318531	0.501	0.602	6.32994e-23	NA	NA	NA	NA	NA
GPRASP1	NA	NA	NA	NA	NA	2.0716e-06	-0.740651	0.026	0.044	0.0542572	1.77836e-05	-0.553394	0.029	0.044	0.463157	NA	NA	NA	NA	NA
ZNF212	NA	NA	NA	NA	NA	2.09486e-06	-0.211284	0.334	0.378	0.0548665	6.12235e-21	-0.351052	0.283	0.367	1.59451e-16	NA	NA	NA	NA	NA
PRELID2	NA	NA	NA	NA	NA	2.09694e-06	0.133988	0.619	0.582	0.0549209	1.04551e-12	-0.260896	0.499	0.558	2.72293e-08	NA	NA	NA	NA	NA
QRICH1	NA	NA	NA	NA	NA	2.14259e-06	-0.106701	0.747	0.785	0.0561165	1.47819e-17	-0.189727	0.67	0.746	3.84981e-13	NA	NA	NA	NA	NA
LTBP3	NA	NA	NA	NA	NA	2.27762e-06	-0.121987	0.736	0.768	0.0596533	5.21138e-24	-0.239988	0.636	0.725	1.35725e-19	NA	NA	NA	NA	NA
RBSN	NA	NA	NA	NA	NA	2.30957e-06	-0.134083	0.568	0.617	0.06049	2.44659e-21	-0.231394	0.495	0.595	6.37191e-17	NA	NA	NA	NA	NA
ERV3-1	NA	NA	NA	NA	NA	2.63788e-06	0.301656	0.258	0.219	0.0690887	0.000147218	-0.211511	0.188	0.217	1	NA	NA	NA	NA	NA
FBXO30	NA	NA	NA	NA	NA	2.77802e-06	0.255948	0.521	0.494	0.0727592	1.07898e-25	-0.33894	0.377	0.477	2.81011e-21	NA	NA	NA	NA	NA
L3MBTL2	NA	NA	NA	NA	NA	2.8058e-06	-0.182136	0.436	0.482	0.0734868	3.95174e-09	-0.136057	0.399	0.464	0.000102919	NA	NA	NA	NA	NA
POLR2A	NA	NA	NA	NA	NA	2.81781e-06	0.105624	0.949	0.937	0.0738012	6.81893e-10	0.138627	0.914	0.903	1.77592e-05	NA	NA	NA	NA	NA
ZNF552	NA	NA	NA	NA	NA	3.26084e-06	-0.282356	0.189	0.227	0.0854046	4.11766e-16	-0.474607	0.163	0.223	1.0724e-11	NA	NA	NA	NA	NA
RNASET2	NA	NA	NA	NA	NA	3.39715e-06	0.142605	0.707	0.682	0.0889747	NA	NA	NA	NA	NA	NA	NA	NA	NA	NA
CCDC88B	NA	NA	NA	NA	NA	3.40909e-06	0.186983	0.455	0.413	0.0892875	3.07766e-30	-0.431455	0.298	0.401	8.01547e-26	NA	NA	NA	NA	NA
GATAD2A	NA	NA	NA	NA	NA	3.52949e-06	0.140817	0.716	0.7	0.0924409	NA	NA	NA	NA	NA	NA	NA	NA	NA	NA
FXR2	NA	NA	NA	NA	NA	3.63074e-06	0.130664	0.793	0.777	0.0950926	NA	NA	NA	NA	NA	NA	NA	NA	NA	NA
CACNB3	NA	NA	NA	NA	NA	3.7725e-06	-0.207271	0.281	0.323	0.0988056	1.69216e-54	-0.782426	0.192	0.318	4.40706e-50	NA	NA	NA	NA	NA
CAPN5	NA	NA	NA	NA	NA	3.88006e-06	-0.315758	0.186	0.223	0.101623	2.23303e-30	-0.690063	0.137	0.22	5.81572e-26	NA	NA	NA	NA	NA
MSRB2	NA	NA	NA	NA	NA	4.35605e-06	0.10239	0.884	0.869	0.114089	NA	NA	NA	NA	NA	NA	NA	NA	NA	NA
LINC00294	NA	NA	NA	NA	NA	4.61818e-06	0.276112	0.235	0.198	0.120955	1.18559e-15	-0.470614	0.139	0.196	3.08775e-11	NA	NA	NA	NA	NA
ABRAXAS1	NA	NA	NA	NA	NA	4.90611e-06	-0.138978	0.437	0.486	0.128496	1.03887e-23	-0.28961	0.368	0.467	2.70564e-19	NA	NA	NA	NA	NA
MTRES1	NA	NA	NA	NA	NA	4.98524e-06	0.208533	0.484	0.451	0.130569	8.01427e-16	-0.250929	0.357	0.436	2.08724e-11	NA	NA	NA	NA	NA
AC100793.2	NA	NA	NA	NA	NA	5.27947e-06	1.55985	0.012	0.004	0.138275	NA	NA	NA	NA	NA	NA	NA	NA	NA	NA
SRGAP3-AS4	NA	NA	NA	NA	NA	5.78472e-06	1.41689	0.013	0.005	0.151508	NA	NA	NA	NA	NA	NA	NA	NA	NA	NA
AC092835.1	NA	NA	NA	NA	NA	5.99569e-06	0.380364	0.13	0.101	0.157033	0.00163801	-0.286015	0.084	0.101	1	NA	NA	NA	NA	NA
PPIP5K1	NA	NA	NA	NA	NA	6.54758e-06	0.265778	0.276	0.239	0.171488	NA	NA	NA	NA	NA	NA	NA	NA	NA	NA
R3HDML	NA	NA	NA	NA	NA	6.64192e-06	1.50095	0.011	0.004	0.173959	NA	NA	NA	NA	NA	NA	NA	NA	NA	NA
CHIC1	NA	NA	NA	NA	NA	6.83351e-06	-0.187375	0.381	0.423	0.178976	1.93403e-22	-0.365745	0.321	0.409	5.03698e-18	NA	NA	NA	NA	NA
FCRLB	NA	NA	NA	NA	NA	7.71761e-06	0.414751	0.139	0.11	0.202132	3.87757e-07	-0.431128	0.081	0.109	0.0100987	NA	NA	NA	NA	NA
MTR	NA	NA	NA	NA	NA	7.84784e-06	-0.130824	0.692	0.73	0.205543	9.45259e-19	-0.196218	0.6	0.696	2.46183e-14	NA	NA	NA	NA	NA
ZBTB8A	NA	NA	NA	NA	NA	7.98176e-06	-0.178708	0.333	0.376	0.20905	9.53941e-25	-0.381899	0.274	0.367	2.48444e-20	NA	NA	NA	NA	NA
PPP1R13B	NA	NA	NA	NA	NA	8.02527e-06	0.200708	0.386	0.346	0.21019	2.90905e-12	-0.292334	0.28	0.34	7.57633e-08	NA	NA	NA	NA	NA
ZNF490	NA	NA	NA	NA	NA	8.28039e-06	-0.27259	0.165	0.201	0.216872	4.79322e-21	-0.579191	0.133	0.199	1.24835e-16	NA	NA	NA	NA	NA
RADX	NA	NA	NA	NA	NA	8.35438e-06	1.11991	0.016	0.007	0.21881	NA	NA	NA	NA	NA	NA	NA	NA	NA	NA
AC068338.2	NA	NA	NA	NA	NA	8.40558e-06	0.317451	0.2	0.167	0.220151	1.50068e-06	-0.297762	0.132	0.165	0.0390836	NA	NA	NA	NA	NA
LINC02340	NA	NA	NA	NA	NA	8.4937e-06	-0.428249	0.086	0.112	0.222458	4.86879e-27	-1.02937	0.055	0.111	1.26803e-22	NA	NA	NA	NA	NA
PEX12	NA	NA	NA	NA	NA	8.66201e-06	-0.354409	0.121	0.152	0.226867	1.18284e-21	-0.73818	0.092	0.151	3.08058e-17	NA	NA	NA	NA	NA
KCNQ2	NA	NA	NA	NA	NA	8.91596e-06	1.35549	0.014	0.006	0.233518	NA	NA	NA	NA	NA	NA	NA	NA	NA	NA
SLC49A4	NA	NA	NA	NA	NA	9.08591e-06	0.133628	0.776	0.758	0.237969	NA	NA	NA	NA	NA	NA	NA	NA	NA	NA
COX10	NA	NA	NA	NA	NA	9.53122e-06	-0.112935	0.741	0.781	0.249632	NA	NA	NA	NA	NA	NA	NA	NA	NA	NA
MYEF2	NA	NA	NA	NA	NA	9.58681e-06	0.162164	0.666	0.649	0.251088	1.09119e-07	-0.10986	0.556	0.624	0.00284189	NA	NA	NA	NA	NA
ITGAL	NA	NA	NA	NA	NA	9.69362e-06	1.54934	0.012	0.004	0.253886	NA	NA	NA	NA	NA	NA	NA	NA	NA	NA
ESRRG	NA	NA	NA	NA	NA	9.80163e-06	1.41689	0.012	0.004	0.256714	NA	NA	NA	NA	NA	NA	NA	NA	NA	NA
AC097654.1	NA	NA	NA	NA	NA	1.07938e-05	-0.552083	0.04	0.059	0.2827	2.10665e-10	-0.795073	0.034	0.059	5.48656e-06	NA	NA	NA	NA	NA
ZNF688	NA	NA	NA	NA	NA	1.08379e-05	-0.150926	0.429	0.474	0.283855	5.24816e-28	-0.364683	0.354	0.456	1.36683e-23	NA	NA	NA	NA	NA
AC090164.4	NA	NA	NA	NA	NA	1.09612e-05	1.60131	0.011	0.004	0.287086	NA	NA	NA	NA	NA	NA	NA	NA	NA	NA
ABHD4	NA	NA	NA	NA	NA	1.11587e-05	0.124208	0.806	0.782	0.292256	5.79748e-128	-0.669431	0.562	0.747	1.5099e-123	NA	NA	NA	NA	NA
THAP10	NA	NA	NA	NA	NA	1.1392e-05	0.20307	0.53	0.507	0.298368	2.19037e-22	-0.256393	0.387	0.489	5.7046e-18	NA	NA	NA	NA	NA
KAT5	NA	NA	NA	NA	NA	1.16127e-05	-0.108243	0.671	0.715	0.304148	7.2194e-31	-0.276088	0.571	0.683	1.88022e-26	NA	NA	NA	NA	NA
RALGAPB	NA	NA	NA	NA	NA	1.32485e-05	-0.110829	0.663	0.705	0.346991	2.54319e-11	-0.153819	0.6	0.673	6.62349e-07	NA	NA	NA	NA	NA
MIR9-3HG	NA	NA	NA	NA	NA	1.33128e-05	1.44243	0.013	0.005	0.348676	NA	NA	NA	NA	NA	NA	NA	NA	NA	NA
CXorf40A	NA	NA	NA	NA	NA	1.3586e-05	-0.140557	0.512	0.558	0.355832	8.14573e-37	-0.392112	0.411	0.532	2.12147e-32	NA	NA	NA	NA	NA
OLFML2B	NA	NA	NA	NA	NA	1.54136e-05	0.722182	0.042	0.026	0.403697	0.221141	-0.20819	0.023	0.026	1	NA	NA	NA	NA	NA
ADAM32	NA	NA	NA	NA	NA	1.54244e-05	-0.249202	0.185	0.221	0.40398	7.38673e-57	-1.0588	0.109	0.219	1.9238e-52	NA	NA	NA	NA	NA
ZNF398	NA	NA	NA	NA	NA	1.62117e-05	-0.123116	0.592	0.64	0.4246	2.71374e-37	-0.351167	0.489	0.61	7.06766e-33	NA	NA	NA	NA	NA
ZNF318	NA	NA	NA	NA	NA	1.68872e-05	0.184385	0.517	0.484	0.442293	9.70298e-29	-0.353485	0.359	0.466	2.52704e-24	NA	NA	NA	NA	NA
GTF2E1	NA	NA	NA	NA	NA	1.75928e-05	-0.172704	0.382	0.424	0.460772	4.94594e-19	-0.318589	0.331	0.413	1.28812e-14	NA	NA	NA	NA	NA
AC048344.1	NA	NA	NA	NA	NA	2.32597e-05	1.20744	0.014	0.006	0.609194	NA	NA	NA	NA	NA	NA	NA	NA	NA	NA
ZNF555	NA	NA	NA	NA	NA	2.34349e-05	-0.41451	0.089	0.115	0.613782	0.058883	-0.172597	0.103	0.114	1	NA	NA	NA	NA	NA
GDPD5	NA	NA	NA	NA	NA	2.38829e-05	0.336041	0.151	0.122	0.625516	5.0507e-24	-0.886075	0.066	0.121	1.3154e-19	NA	NA	NA	NA	NA
SPATA32	NA	NA	NA	NA	NA	2.43727e-05	-0.608645	0.031	0.048	0.638346	0.00222464	-0.381213	0.036	0.048	1	NA	NA	NA	NA	NA
AC092535.4	NA	NA	NA	NA	NA	2.53196e-05	0.341474	0.145	0.117	0.663146	0.000592505	-0.261503	0.096	0.116	1	NA	NA	NA	NA	NA
AC022140.1	NA	NA	NA	NA	NA	2.60886e-05	1.21834	0.017	0.008	0.683286	NA	NA	NA	NA	NA	NA	NA	NA	NA	NA
TMEM254	NA	NA	NA	NA	NA	2.65875e-05	-0.100408	0.552	0.601	0.696353	2.14939e-42	-0.376841	0.442	0.574	5.59788e-38	NA	NA	NA	NA	NA
GRM1	NA	NA	NA	NA	NA	2.80624e-05	1.41689	0.012	0.004	0.734983	NA	NA	NA	NA	NA	NA	NA	NA	NA	NA
ERCC4	NA	NA	NA	NA	NA	2.88848e-05	-0.103255	0.689	0.722	0.756523	1.73584e-30	-0.273224	0.576	0.686	4.52083e-26	NA	NA	NA	NA	NA
ATG9A	NA	NA	NA	NA	NA	2.91456e-05	-0.102356	0.655	0.698	0.763352	1.05169e-38	-0.333443	0.539	0.661	2.73902e-34	NA	NA	NA	NA	NA
MIPOL1	NA	NA	NA	NA	NA	2.91893e-05	0.148346	0.63	0.6	0.764497	NA	NA	NA	NA	NA	NA	NA	NA	NA	NA
PATZ1	NA	NA	NA	NA	NA	2.98168e-05	-0.109922	0.474	0.52	0.780931	1.52737e-26	-0.310186	0.394	0.5	3.97788e-22	NA	NA	NA	NA	NA
HOMER3	NA	NA	NA	NA	NA	3.1358e-05	-0.103577	0.796	0.827	0.821298	4.59314e-19	-0.213572	0.721	0.782	1.19624e-14	NA	NA	NA	NA	NA
AQP7	NA	NA	NA	NA	NA	3.15376e-05	-0.522285	0.047	0.066	0.826	1.04896e-16	-1.00456	0.032	0.066	2.7319e-12	NA	NA	NA	NA	NA
KLF12	NA	NA	NA	NA	NA	3.15381e-05	-0.137098	0.365	0.406	0.826015	7.01127e-17	-0.275738	0.318	0.398	1.82602e-12	NA	NA	NA	NA	NA
ZXDB	NA	NA	NA	NA	NA	3.3481e-05	-0.168072	0.337	0.378	0.876902	1.53642e-58	-0.684792	0.229	0.368	4.00145e-54	NA	NA	NA	NA	NA
PAPOLG	NA	NA	NA	NA	NA	3.74006e-05	-0.132067	0.428	0.472	0.979559	1.28374e-16	-0.248615	0.373	0.456	3.34336e-12	NA	NA	NA	NA	NA
EDC3	NA	NA	NA	NA	NA	3.83211e-05	-0.125312	0.405	0.449	1	NA	NA	NA	NA	NA	NA	NA	NA	NA	NA
LRRC37B	NA	NA	NA	NA	NA	3.84489e-05	-0.19336	0.325	0.363	1	4.40392e-47	-0.625769	0.232	0.355	1.14696e-42	NA	NA	NA	NA	NA
SLC43A2	NA	NA	NA	NA	NA	4.03262e-05	-0.218294	0.221	0.256	1	1.80933e-29	-0.615949	0.168	0.253	4.71221e-25	NA	NA	NA	NA	NA
SEC31B	NA	NA	NA	NA	NA	4.12173e-05	-0.445301	0.05	0.071	1	9.94576e-11	-0.734973	0.042	0.07	2.59027e-06	NA	NA	NA	NA	NA
CLSTN1	NA	NA	NA	NA	NA	4.1427e-05	0.101767	0.858	0.842	1	4.07956e-22	-0.216083	0.727	0.798	1.06248e-17	NA	NA	NA	NA	NA
AL163636.1	NA	NA	NA	NA	NA	4.28147e-05	1.36442	0.015	0.007	1	NA	NA	NA	NA	NA	NA	NA	NA	NA	NA
ZFX-AS1	NA	NA	NA	NA	NA	4.29873e-05	0.41689	0.095	0.072	1	6.2787e-05	-0.378056	0.053	0.072	1	NA	NA	NA	NA	NA
CLASRP	NA	NA	NA	NA	NA	4.8931e-05	0.108925	0.848	0.837	1	9.83447e-21	-0.189801	0.718	0.799	2.56129e-16	NA	NA	NA	NA	NA
VPS36	NA	NA	NA	NA	NA	4.92954e-05	-0.102945	0.793	0.812	1	4.06981e-21	-0.207184	0.697	0.775	1.05994e-16	NA	NA	NA	NA	NA
SOCS4	NA	NA	NA	NA	NA	4.93389e-05	-0.109846	0.611	0.653	1	3.50524e-49	-0.404941	0.479	0.624	9.12904e-45	NA	NA	NA	NA	NA
LRFN3	NA	NA	NA	NA	NA	4.97293e-05	0.154196	0.605	0.583	1	NA	NA	NA	NA	NA	NA	NA	NA	NA	NA
SGSM3	NA	NA	NA	NA	NA	5.22145e-05	-0.121015	0.453	0.495	1	7.52667e-18	-0.259708	0.395	0.478	1.96025e-13	NA	NA	NA	NA	NA
AC016042.1	NA	NA	NA	NA	NA	5.34698e-05	1.47578	0.011	0.004	1	NA	NA	NA	NA	NA	NA	NA	NA	NA	NA
AC010327.7	NA	NA	NA	NA	NA	5.48362e-05	-0.957085	0.011	0.022	1	7.6994e-09	-1.2565	0.008	0.022	0.000200523	NA	NA	NA	NA	NA
ERMAP	NA	NA	NA	NA	NA	5.55544e-05	-0.179946	0.29	0.327	1	1.0105e-34	-0.547134	0.221	0.323	2.63174e-30	NA	NA	NA	NA	NA
AP003778.1	NA	NA	NA	NA	NA	5.74441e-05	-0.414233	0.055	0.076	1	2.03225e-17	-0.935842	0.039	0.076	5.29279e-13	NA	NA	NA	NA	NA
AC006059.1	NA	NA	NA	NA	NA	6.12711e-05	-0.294042	0.114	0.141	1	9.97253e-11	-0.467738	0.1	0.14	2.59725e-06	NA	NA	NA	NA	NA
TDRKH	NA	NA	NA	NA	NA	6.26005e-05	0.208644	0.365	0.331	1	NA	NA	NA	NA	NA	NA	NA	NA	NA	NA
AL390728.6	NA	NA	NA	NA	NA	6.70586e-05	-0.529671	0.036	0.053	1	1.13902e-05	-0.564621	0.036	0.053	0.296646	NA	NA	NA	NA	NA
ZNF283	NA	NA	NA	NA	NA	6.71228e-05	-0.190479	0.223	0.259	1	1.57652e-28	-0.558973	0.169	0.255	4.1059e-24	NA	NA	NA	NA	NA
CCL26	NA	NA	NA	NA	NA	6.72733e-05	-0.247242	0.15	0.179	1	1.94814e-25	-0.340107	0.109	0.178	5.07374e-21	NA	NA	NA	NA	NA
SLC16A1-AS1	NA	NA	NA	NA	NA	7.12129e-05	-0.134539	0.511	0.552	1	4.05774e-19	-0.22894	0.432	0.528	1.0568e-14	NA	NA	NA	NA	NA
C1orf216	NA	NA	NA	NA	NA	7.14772e-05	0.169308	0.529	0.502	1	1.36127e-13	-0.204268	0.406	0.482	3.54529e-09	NA	NA	NA	NA	NA
ARHGAP17	NA	NA	NA	NA	NA	7.42888e-05	-0.107196	0.798	0.816	1	2.06388e-08	-0.122001	0.723	0.775	0.000537517	NA	NA	NA	NA	NA
AL139424.3	NA	NA	NA	NA	NA	7.77928e-05	0.456419	0.072	0.053	1	3.00689e-07	-0.564621	0.033	0.053	0.00783115	NA	NA	NA	NA	NA
AL157756.1	NA	NA	NA	NA	NA	7.81505e-05	1.35276	0.01	0.004	1	NA	NA	NA	NA	NA	NA	NA	NA	NA	NA
ZNF23	NA	NA	NA	NA	NA	8.05877e-05	-0.190232	0.293	0.328	1	3.79367e-41	-0.614514	0.212	0.324	9.88024e-37	NA	NA	NA	NA	NA
LINC02018	NA	NA	NA	NA	NA	8.20754e-05	-0.40414	0.089	0.113	1	1.04987e-20	-0.905658	0.063	0.112	2.73429e-16	NA	NA	NA	NA	NA
ATP13A3	NA	NA	NA	NA	NA	8.54586e-05	0.133259	0.686	0.671	1	2.03893e-49	-0.402475	0.502	0.641	5.31019e-45	NA	NA	NA	NA	NA
C1orf21	NA	NA	NA	NA	NA	8.55262e-05	0.162614	0.261	0.225	1	0.00228513	0.160297	0.247	0.223	1	NA	NA	NA	NA	NA
SLC35E1	NA	NA	NA	NA	NA	8.86231e-05	0.12951	0.608	0.583	1	NA	NA	NA	NA	NA	NA	NA	NA	NA	NA
TFPT	NA	NA	NA	NA	NA	8.95645e-05	-0.133982	0.399	0.439	1	2.67424e-17	-0.277442	0.341	0.424	6.96478e-13	NA	NA	NA	NA	NA
ADAM22	NA	NA	NA	NA	NA	9.26109e-05	0.368604	0.121	0.096	1	0.00383483	-0.251204	0.08	0.095	1	NA	NA	NA	NA	NA
VIRMA	NA	NA	NA	NA	NA	0.000103614	0.110757	0.826	0.824	1	NA	NA	NA	NA	NA	NA	NA	NA	NA	NA
ZNF777	NA	NA	NA	NA	NA	0.000109607	0.151399	0.554	0.526	1	1.05563e-06	-0.102933	0.447	0.504	0.0274928	NA	NA	NA	NA	NA
ZNF35	NA	NA	NA	NA	NA	0.000112413	-0.179631	0.26	0.295	1	5.34891e-14	-0.308121	0.226	0.29	1.39307e-09	NA	NA	NA	NA	NA
TBX19	NA	NA	NA	NA	NA	0.000114662	-0.428135	0.057	0.077	1	1.16378e-14	-0.902617	0.042	0.077	3.03095e-10	NA	NA	NA	NA	NA
BTBD19	NA	NA	NA	NA	NA	0.000114995	-0.433084	0.069	0.09	1	8.28302e-17	-0.837323	0.05	0.089	2.15723e-12	NA	NA	NA	NA	NA
FAM198B-AS1	NA	NA	NA	NA	NA	0.000116454	1.05432	0.016	0.008	1	NA	NA	NA	NA	NA	NA	NA	NA	NA	NA
FBXO33	NA	NA	NA	NA	NA	0.00012384	-0.106934	0.557	0.596	1	1.70655e-29	-0.298848	0.456	0.57	4.44454e-25	NA	NA	NA	NA	NA
AL162595.1	NA	NA	NA	NA	NA	0.00013576	0.357363	0.117	0.093	1	2.99165e-06	-0.406005	0.069	0.093	0.0779145	NA	NA	NA	NA	NA
AC126283.1	NA	NA	NA	NA	NA	0.000136324	1.44792	0.01	0.004	1	NA	NA	NA	NA	NA	NA	NA	NA	NA	NA
HSPBAP1	NA	NA	NA	NA	NA	0.000148896	-0.136933	0.477	0.514	1	2.53442e-56	-0.549895	0.348	0.494	6.60065e-52	NA	NA	NA	NA	NA
FAM171B	NA	NA	NA	NA	NA	0.000152081	0.206298	0.364	0.333	1	0.10877	0.147105	0.334	0.326	1	NA	NA	NA	NA	NA
ZNF175	NA	NA	NA	NA	NA	0.000152967	-0.261696	0.147	0.175	1	6.74932e-16	-0.544885	0.12	0.173	1.75779e-11	NA	NA	NA	NA	NA
GAS2	NA	NA	NA	NA	NA	0.000162186	0.435936	0.067	0.049	1	0.000855728	-0.448773	0.036	0.049	1	NA	NA	NA	NA	NA
LYNX1	NA	NA	NA	NA	NA	0.000165916	0.464678	0.081	0.062	1	NA	NA	NA	NA	NA	NA	NA	NA	NA	NA
ZFYVE19	NA	NA	NA	NA	NA	0.000171968	-0.148249	0.419	0.455	1	4.61164e-14	-0.236991	0.366	0.439	1.20106e-09	NA	NA	NA	NA	NA
AAMDC	NA	NA	NA	NA	NA	0.000174616	0.158693	0.754	0.76	1	NA	NA	NA	NA	NA	NA	NA	NA	NA	NA
MOB1B	NA	NA	NA	NA	NA	0.000177865	-0.135534	0.387	0.423	1	3.97468e-14	-0.228565	0.335	0.41	1.03517e-09	NA	NA	NA	NA	NA
AC091885.2	NA	NA	NA	NA	NA	0.000195693	0.806165	0.017	0.009	1	NA	NA	NA	NA	NA	NA	NA	NA	NA	NA
FBXW8	NA	NA	NA	NA	NA	0.000208044	-0.109511	0.64	0.681	1	2.44563e-21	-0.244522	0.556	0.647	6.3694e-17	NA	NA	NA	NA	NA
NIPAL3	NA	NA	NA	NA	NA	0.000212105	-0.1723	0.344	0.378	1	2.92955e-38	-0.576634	0.258	0.368	7.62973e-34	NA	NA	NA	NA	NA
GTF2IRD1	NA	NA	NA	NA	NA	0.000217571	0.156983	0.612	0.595	1	1.20758e-13	-0.181683	0.487	0.569	3.14503e-09	NA	NA	NA	NA	NA
PIP4K2A	NA	NA	NA	NA	NA	0.000221789	0.12386	0.689	0.677	1	NA	NA	NA	NA	NA	NA	NA	NA	NA	NA
ZBTB18	NA	NA	NA	NA	NA	0.000240521	-0.350936	0.09	0.112	1	3.10561e-21	-0.828082	0.061	0.111	8.08824e-17	NA	NA	NA	NA	NA
ZNF16	NA	NA	NA	NA	NA	0.000240707	-0.143874	0.282	0.318	1	3.145e-36	-0.563922	0.207	0.312	8.19084e-32	NA	NA	NA	NA	NA
CCDC170	NA	NA	NA	NA	NA	0.000242229	-0.545635	0.032	0.047	1	3.76317e-12	-1.10252	0.023	0.047	9.8008e-08	NA	NA	NA	NA	NA
ARPIN	NA	NA	NA	NA	NA	0.000248091	0.123417	0.707	0.689	1	NA	NA	NA	NA	NA	NA	NA	NA	NA	NA
LRRC8E	NA	NA	NA	NA	NA	0.00025824	0.24478	0.209	0.18	1	NA	NA	NA	NA	NA	NA	NA	NA	NA	NA
PORCN	NA	NA	NA	NA	NA	0.000271991	-0.247115	0.354	0.386	1	4.43982e-09	-0.26365	0.322	0.375	0.000115631	NA	NA	NA	NA	NA
ZNF496	NA	NA	NA	NA	NA	0.000283312	-0.112344	0.479	0.517	1	6.11542e-10	-0.149147	0.426	0.494	1.5927e-05	NA	NA	NA	NA	NA
LRRC46	NA	NA	NA	NA	NA	0.00029625	-0.267297	0.133	0.159	1	1.34795e-18	-0.618089	0.101	0.157	3.51061e-14	NA	NA	NA	NA	NA
LSM14B	NA	NA	NA	NA	NA	0.000299018	0.130138	0.653	0.64	1	9.8516e-25	-0.269134	0.511	0.612	2.56575e-20	NA	NA	NA	NA	NA
PPEF1	NA	NA	NA	NA	NA	0.000299433	-0.428939	0.066	0.085	1	5.68831e-17	-0.867184	0.045	0.084	1.48146e-12	NA	NA	NA	NA	NA
ATP11B	NA	NA	NA	NA	NA	0.000305514	0.164326	0.512	0.487	1	NA	NA	NA	NA	NA	NA	NA	NA	NA	NA
AL445228.2	NA	NA	NA	NA	NA	0.000326558	1.05934	0.014	0.007	1	NA	NA	NA	NA	NA	NA	NA	NA	NA	NA
AC009690.2	NA	NA	NA	NA	NA	0.000327954	-0.318002	0.116	0.14	1	4.19122e-25	-0.857099	0.079	0.14	1.09156e-20	NA	NA	NA	NA	NA
AC104590.1	NA	NA	NA	NA	NA	0.000333611	1.06897	0.014	0.007	1	NA	NA	NA	NA	NA	NA	NA	NA	NA	NA
ACADL	NA	NA	NA	NA	NA	0.000354957	1.17985	0.012	0.005	1	NA	NA	NA	NA	NA	NA	NA	NA	NA	NA
ZNF782	NA	NA	NA	NA	NA	0.000373556	-0.163738	0.358	0.389	1	1.94235e-18	-0.329851	0.301	0.379	5.05866e-14	NA	NA	NA	NA	NA
CUL4B	NA	NA	NA	NA	NA	0.00037491	-0.109786	0.812	0.828	1	NA	NA	NA	NA	NA	NA	NA	NA	NA	NA
HPSE	NA	NA	NA	NA	NA	0.000376512	0.370398	0.098	0.078	1	NA	NA	NA	NA	NA	NA	NA	NA	NA	NA
AL391832.2	NA	NA	NA	NA	NA	0.000381425	0.354962	0.097	0.077	1	0.00103598	-0.323613	0.061	0.076	1	NA	NA	NA	NA	NA
AL117332.1	NA	NA	NA	NA	NA	0.000381534	0.209606	0.267	0.237	1	0.00140563	-0.126159	0.208	0.234	1	NA	NA	NA	NA	NA
LSG1	NA	NA	NA	NA	NA	0.000388607	0.108569	0.729	0.718	1	4.71827e-08	-0.107731	0.617	0.686	0.00122883	NA	NA	NA	NA	NA
LINC01409	NA	NA	NA	NA	NA	0.000392583	-0.278549	0.121	0.145	1	6.68866e-24	-0.777886	0.084	0.145	1.742e-19	NA	NA	NA	NA	NA
C1orf53	NA	NA	NA	NA	NA	0.000409687	0.133107	0.672	0.669	1	NA	NA	NA	NA	NA	NA	NA	NA	NA	NA
TBCEL	NA	NA	NA	NA	NA	0.000425539	-0.122872	0.391	0.429	1	5.97502e-29	-0.403215	0.312	0.415	1.55613e-24	NA	NA	NA	NA	NA
AC004540.1	NA	NA	NA	NA	NA	0.000455261	0.510402	0.05	0.036	1	0.0179128	-0.360139	0.028	0.036	1	NA	NA	NA	NA	NA
AP001596.1	NA	NA	NA	NA	NA	0.0004647	1.25339	0.011	0.005	1	NA	NA	NA	NA	NA	NA	NA	NA	NA	NA
CD79A	NA	NA	NA	NA	NA	0.000490736	1.14481	0.011	0.005	1	NA	NA	NA	NA	NA	NA	NA	NA	NA	NA
MTA2	NA	NA	NA	NA	NA	0.000502113	0.107355	0.833	0.83	1	NA	NA	NA	NA	NA	NA	NA	NA	NA	NA
AC097358.2	NA	NA	NA	NA	NA	0.000514318	0.552774	0.04	0.028	1	NA	NA	NA	NA	NA	NA	NA	NA	NA	NA
AC092168.2	NA	NA	NA	NA	NA	0.000526301	-0.854914	0.009	0.017	1	0.0139373	-0.572001	0.011	0.017	1	NA	NA	NA	NA	NA
PITX1	NA	NA	NA	NA	NA	0.000528371	0.138937	0.742	0.736	1	NA	NA	NA	NA	NA	NA	NA	NA	NA	NA
RABL2A	NA	NA	NA	NA	NA	0.000542601	-0.140524	0.35	0.382	1	1.1752e-33	-0.49009	0.266	0.372	3.0607e-29	NA	NA	NA	NA	NA
LINC01143	NA	NA	NA	NA	NA	0.000552556	0.925904	0.017	0.009	1	NA	NA	NA	NA	NA	NA	NA	NA	NA	NA
IRF6	NA	NA	NA	NA	NA	0.000574451	1.2083	0.01	0.004	1	NA	NA	NA	NA	NA	NA	NA	NA	NA	NA
DCAF11	NA	NA	NA	NA	NA	0.00057491	0.12853	0.665	0.653	1	1.08427e-11	-0.146894	0.545	0.62	2.82388e-07	NA	NA	NA	NA	NA
DLX2-DT	NA	NA	NA	NA	NA	0.000595857	1.05735	0.012	0.006	1	NA	NA	NA	NA	NA	NA	NA	NA	NA	NA
PCDHA1	NA	NA	NA	NA	NA	0.000596007	0.686651	0.029	0.018	1	0.00751281	-0.591842	0.012	0.018	1	NA	NA	NA	NA	NA
SPACA9	NA	NA	NA	NA	NA	0.000603765	0.153617	0.483	0.458	1	1.34191e-16	-0.280608	0.367	0.444	3.49488e-12	NA	NA	NA	NA	NA
PPP1R12A-AS1	NA	NA	NA	NA	NA	0.000640064	-0.242988	0.157	0.183	1	4.7333e-20	-0.634162	0.12	0.181	1.23274e-15	NA	NA	NA	NA	NA
PLEKHO1	NA	NA	NA	NA	NA	0.000662321	0.251511	0.244	0.218	1	0.223834	0.150208	0.22	0.214	1	NA	NA	NA	NA	NA
ZNF280C	NA	NA	NA	NA	NA	0.000701855	-0.142778	0.431	0.46	1	2.01625e-14	-0.240537	0.368	0.443	5.25112e-10	NA	NA	NA	NA	NA
AC087854.1	NA	NA	NA	NA	NA	0.000713555	-0.367031	0.056	0.073	1	0.00102252	-0.327582	0.058	0.073	1	NA	NA	NA	NA	NA
FERMT1	NA	NA	NA	NA	NA	0.000776395	0.105111	0.684	0.663	1	NA	NA	NA	NA	NA	NA	NA	NA	NA	NA
NECAB3	NA	NA	NA	NA	NA	0.000806243	0.172567	0.443	0.421	1	8.41717e-20	-0.303791	0.324	0.411	2.19217e-15	NA	NA	NA	NA	NA
NUDT17	NA	NA	NA	NA	NA	0.000808373	-0.254602	0.184	0.209	1	4.07735e-07	-0.259453	0.168	0.205	0.010619	NA	NA	NA	NA	NA
GTDC1	NA	NA	NA	NA	NA	0.000862329	-0.116297	0.454	0.486	1	NA	NA	NA	NA	NA	NA	NA	NA	NA	NA
CES3	NA	NA	NA	NA	NA	0.000892071	0.357742	0.097	0.079	1	0.000156089	-0.313268	0.06	0.078	1	NA	NA	NA	NA	NA
HOXA10	NA	NA	NA	NA	NA	0.000898519	0.177011	0.395	0.367	1	3.00375e-07	-0.180119	0.312	0.359	0.00782297	NA	NA	NA	NA	NA
AC073352.1	NA	NA	NA	NA	NA	0.000983527	1.08827	0.01	0.004	1	NA	NA	NA	NA	NA	NA	NA	NA	NA	NA
PEX6	NA	NA	NA	NA	NA	0.00101651	0.120528	0.588	0.568	1	4.30496e-19	-0.247064	0.455	0.546	1.12118e-14	NA	NA	NA	NA	NA
TRG-AS1	NA	NA	NA	NA	NA	0.00106792	1.1135	0.01	0.005	1	NA	NA	NA	NA	NA	NA	NA	NA	NA	NA
MTERF4	NA	NA	NA	NA	NA	0.00112106	0.147304	0.673	0.674	1	1.14846e-27	-0.265223	0.532	0.642	2.99104e-23	NA	NA	NA	NA	NA
AC027307.2	NA	NA	NA	NA	NA	0.00116227	-0.56861	0.023	0.034	1	4.16732e-07	-0.866448	0.018	0.034	0.0108534	NA	NA	NA	NA	NA
CENPVL3	NA	NA	NA	NA	NA	0.00121806	1.08431	0.011	0.005	1	NA	NA	NA	NA	NA	NA	NA	NA	NA	NA
RDH13	NA	NA	NA	NA	NA	0.00129885	0.149303	0.49	0.472	1	3.64943e-15	-0.244515	0.374	0.453	9.50457e-11	NA	NA	NA	NA	NA
GPC2	NA	NA	NA	NA	NA	0.0012994	0.318964	0.068	0.052	1	0.00353511	-0.388622	0.041	0.052	1	NA	NA	NA	NA	NA
ASB16-AS1	NA	NA	NA	NA	NA	0.00130433	0.147142	0.55	0.535	1	1.95679e-12	-0.19725	0.441	0.512	5.09627e-08	NA	NA	NA	NA	NA
PEX11A	NA	NA	NA	NA	NA	0.00140397	0.155339	0.455	0.434	1	1.06054e-10	-0.188798	0.357	0.421	2.76207e-06	NA	NA	NA	NA	NA
AD001527.1	NA	NA	NA	NA	NA	0.00145251	-0.536316	0.02	0.031	1	0.220011	-0.206086	0.027	0.03	1	NA	NA	NA	NA	NA
AC107463.1	NA	NA	NA	NA	NA	0.00147266	1.37625	0.01	0.004	1	NA	NA	NA	NA	NA	NA	NA	NA	NA	NA
AC067852.3	NA	NA	NA	NA	NA	0.00156076	-0.382951	0.049	0.064	1	1.00945e-06	-0.541721	0.043	0.064	0.0262901	NA	NA	NA	NA	NA
GAS6	NA	NA	NA	NA	NA	0.00158172	0.189299	0.306	0.28	1	0.000141683	-0.108793	0.242	0.277	1	NA	NA	NA	NA	NA
CCDC126	NA	NA	NA	NA	NA	0.00160466	0.142079	0.384	0.356	1	2.84972e-12	-0.258989	0.286	0.349	7.42181e-08	NA	NA	NA	NA	NA
ZNF112	NA	NA	NA	NA	NA	0.00161867	-0.145682	0.257	0.286	1	1.94041e-13	-0.313738	0.221	0.282	5.05361e-09	NA	NA	NA	NA	NA
AC245140.2	NA	NA	NA	NA	NA	0.00171464	-0.25934	0.107	0.127	1	2.35488e-10	-0.491522	0.088	0.125	6.13305e-06	NA	NA	NA	NA	NA
ACVR1B	NA	NA	NA	NA	NA	0.0017158	0.137704	0.471	0.449	1	8.42739e-16	-0.268514	0.358	0.435	2.19483e-11	NA	NA	NA	NA	NA
TRAM1L1	NA	NA	NA	NA	NA	0.00176842	0.500306	0.039	0.028	1	0.00142707	-0.551565	0.019	0.028	1	NA	NA	NA	NA	NA
LINC01140	NA	NA	NA	NA	NA	0.0017918	0.987206	0.011	0.005	1	NA	NA	NA	NA	NA	NA	NA	NA	NA	NA
AC145343.1	NA	NA	NA	NA	NA	0.00180089	0.539573	0.04	0.029	1	NA	NA	NA	NA	NA	NA	NA	NA	NA	NA
AL121990.1	NA	NA	NA	NA	NA	0.00205392	0.80768	0.013	0.007	1	NA	NA	NA	NA	NA	NA	NA	NA	NA	NA
TPST2	NA	NA	NA	NA	NA	0.00206022	0.127245	0.472	0.445	1	8.05971e-17	-0.264668	0.349	0.429	2.09907e-12	NA	NA	NA	NA	NA
APBB1	NA	NA	NA	NA	NA	0.00212546	0.139738	0.559	0.551	1	NA	NA	NA	NA	NA	NA	NA	NA	NA	NA
HCG11	NA	NA	NA	NA	NA	0.0023376	-0.105835	0.279	0.31	1	6.78852e-52	-0.756345	0.183	0.304	1.768e-47	NA	NA	NA	NA	NA
ALOX12	NA	NA	NA	NA	NA	0.0023382	-0.56039	0.013	0.022	1	0.00415451	-0.581899	0.014	0.022	1	NA	NA	NA	NA	NA
SNX22	NA	NA	NA	NA	NA	0.00234125	-0.237159	0.12	0.141	1	0.00013073	-0.230285	0.116	0.14	1	NA	NA	NA	NA	NA
ASMTL-AS1	NA	NA	NA	NA	NA	0.00266874	-0.142958	0.134	0.156	1	4.20643e-09	-0.394696	0.117	0.155	0.000109552	NA	NA	NA	NA	NA
ARL17B	NA	NA	NA	NA	NA	0.00268583	-0.145183	0.31	0.338	1	9.42783e-26	-0.47214	0.242	0.331	2.45538e-21	NA	NA	NA	NA	NA
AC106772.1	NA	NA	NA	NA	NA	0.0026941	0.931463	0.011	0.006	1	NA	NA	NA	NA	NA	NA	NA	NA	NA	NA
KIFC2	NA	NA	NA	NA	NA	0.00272146	0.201495	0.325	0.302	1	1.51641e-11	-0.256837	0.238	0.297	3.94935e-07	NA	NA	NA	NA	NA
HCG14	NA	NA	NA	NA	NA	0.00280463	0.92385	0.012	0.006	1	NA	NA	NA	NA	NA	NA	NA	NA	NA	NA
NCKAP5-AS1	NA	NA	NA	NA	NA	0.00284381	0.892228	0.013	0.007	1	0.0226418	0.616986	0.011	0.007	1	NA	NA	NA	NA	NA
ST3GAL6-AS1	NA	NA	NA	NA	NA	0.00284586	0.917319	0.013	0.007	1	NA	NA	NA	NA	NA	NA	NA	NA	NA	NA
PCDH10	NA	NA	NA	NA	NA	0.00296342	0.549645	0.023	0.015	1	0.343322	-0.37314	0.013	0.015	1	NA	NA	NA	NA	NA
DNASE1L1	NA	NA	NA	NA	NA	0.00296702	0.140101	0.571	0.56	1	3.07398e-21	-0.265656	0.442	0.536	8.00588e-17	NA	NA	NA	NA	NA
ZNF18	NA	NA	NA	NA	NA	0.00322168	-0.112514	0.234	0.261	1	7.92327e-24	-0.493605	0.178	0.258	2.06354e-19	NA	NA	NA	NA	NA
USP44	NA	NA	NA	NA	NA	0.0032446	0.319442	0.087	0.071	1	6.69143e-05	-0.363131	0.053	0.071	1	NA	NA	NA	NA	NA
FAM228B	NA	NA	NA	NA	NA	0.00347649	-0.157976	0.232	0.257	1	8.67696e-14	-0.377078	0.195	0.254	2.25983e-09	NA	NA	NA	NA	NA
AC008870.3	NA	NA	NA	NA	NA	0.00355383	1.05076	0.01	0.005	1	NA	NA	NA	NA	NA	NA	NA	NA	NA	NA
WNT3	NA	NA	NA	NA	NA	0.00366987	-0.108004	0.311	0.341	1	1.39946e-21	-0.382873	0.25	0.334	3.64475e-17	NA	NA	NA	NA	NA
ULK3	NA	NA	NA	NA	NA	0.00380492	0.107315	0.693	0.686	1	NA	NA	NA	NA	NA	NA	NA	NA	NA	NA
AC012645.1	NA	NA	NA	NA	NA	0.00385428	0.378586	0.05	0.038	1	0.0188596	-0.325834	0.03	0.038	1	NA	NA	NA	NA	NA
GGT2	NA	NA	NA	NA	NA	0.00391792	-0.511556	0.021	0.03	1	2.40169e-05	-0.684203	0.018	0.03	0.625497	NA	NA	NA	NA	NA
IL17RD	NA	NA	NA	NA	NA	0.00404584	0.335096	0.077	0.062	1	NA	NA	NA	NA	NA	NA	NA	NA	NA	NA
AC017074.1	NA	NA	NA	NA	NA	0.00495588	-0.592448	0.018	0.026	1	0.00206448	-0.579121	0.017	0.025	1	NA	NA	NA	NA	NA
AC112495.1	NA	NA	NA	NA	NA	0.00535442	1.00185	0.01	0.005	1	NA	NA	NA	NA	NA	NA	NA	NA	NA	NA
UNC5A	NA	NA	NA	NA	NA	0.005569	0.822883	0.012	0.007	1	NA	NA	NA	NA	NA	NA	NA	NA	NA	NA
COL24A1	NA	NA	NA	NA	NA	0.00562498	0.54868	0.026	0.018	1	0.392702	-0.174162	0.016	0.018	1	NA	NA	NA	NA	NA
REPS2	NA	NA	NA	NA	NA	0.00568031	-0.206546	0.127	0.146	1	3.7365e-18	-0.646357	0.092	0.145	9.73133e-14	NA	NA	NA	NA	NA
SLC25A27	NA	NA	NA	NA	NA	0.00574772	0.275229	0.103	0.087	1	5.80191e-09	-0.547295	0.058	0.086	0.000151105	NA	NA	NA	NA	NA
TRIM73	NA	NA	NA	NA	NA	0.00715813	0.13703	0.452	0.432	1	2.76838e-24	-0.34795	0.326	0.422	7.20996e-20	NA	NA	NA	NA	NA
AC110609.1	NA	NA	NA	NA	NA	0.00733688	0.824066	0.013	0.008	1	NA	NA	NA	NA	NA	NA	NA	NA	NA	NA
KCNB1	NA	NA	NA	NA	NA	0.00766711	0.41689	0.038	0.029	1	2.40873e-05	-0.763035	0.017	0.029	0.62733	NA	NA	NA	NA	NA
AL031432.3	NA	NA	NA	NA	NA	0.00775159	0.831928	0.011	0.006	1	NA	NA	NA	NA	NA	NA	NA	NA	NA	NA
2025-03-02	NA	NA	NA	NA	NA	0.00832103	0.102679	0.556	0.54	1	3.54001e-21	-0.276712	0.428	0.52	9.2196e-17	NA	NA	NA	NA	NA
AC010976.1	NA	NA	NA	NA	NA	0.00854525	-0.23487	0.088	0.103	1	0.000277528	-0.315971	0.083	0.103	1	NA	NA	NA	NA	NA
ZNF304	NA	NA	NA	NA	NA	0.00976613	-0.329064	0.043	0.054	1	4.54109e-16	-1.16779	0.024	0.054	1.18268e-11	NA	NA	NA	NA	NA
TAC4	NA	NA	NA	NA	NA	0.0105687	0.831928	0.011	0.007	1	NA	NA	NA	NA	NA	NA	NA	NA	NA	NA
HECTD3	NA	NA	NA	NA	NA	0.0110619	0.140247	0.443	0.427	1	NA	NA	NA	NA	NA	NA	NA	NA	NA	NA
CNNM4	NA	NA	NA	NA	NA	0.011415	0.187309	0.246	0.226	1	4.20849e-20	-0.470536	0.155	0.223	1.09606e-15	NA	NA	NA	NA	NA
WEE2-AS1	NA	NA	NA	NA	NA	0.0116963	-0.451466	0.018	0.026	1	0.00314561	-0.504978	0.018	0.026	1	NA	NA	NA	NA	NA
MFAP3L	NA	NA	NA	NA	NA	0.0117132	0.195779	0.19	0.172	1	3.48029e-10	-0.381325	0.127	0.17	9.06408e-06	NA	NA	NA	NA	NA
C4orf45	NA	NA	NA	NA	NA	0.012514	0.66625	0.014	0.009	1	0.639839	0.202545	0.01	0.009	1	NA	NA	NA	NA	NA
AC026254.2	NA	NA	NA	NA	NA	0.0127342	-0.353375	0.044	0.055	1	1.11422e-11	-0.962381	0.029	0.055	2.90187e-07	NA	NA	NA	NA	NA
PPP1R26-AS1	NA	NA	NA	NA	NA	0.0128447	-0.192637	0.153	0.171	1	1.46343e-07	-0.306776	0.134	0.17	0.00381136	NA	NA	NA	NA	NA
AL358937.1	NA	NA	NA	NA	NA	0.0130534	-0.571614	0.014	0.021	1	0.0130642	-0.518078	0.014	0.02	1	NA	NA	NA	NA	NA
NR2E3	NA	NA	NA	NA	NA	0.0132347	-0.231228	0.075	0.089	1	6.50596e-05	-0.354739	0.068	0.088	1	NA	NA	NA	NA	NA
AC092718.1	NA	NA	NA	NA	NA	0.013798	0.679925	0.012	0.008	1	0.232901	0.3938	0.01	0.008	1	NA	NA	NA	NA	NA
GSPT2	NA	NA	NA	NA	NA	0.0138613	0.132366	0.55	0.542	1	2.59369e-15	-0.196451	0.433	0.519	6.755e-11	NA	NA	NA	NA	NA
AF106564.1	NA	NA	NA	NA	NA	0.0148378	0.931463	0.01	0.006	1	NA	NA	NA	NA	NA	NA	NA	NA	NA	NA
AC005519.1	NA	NA	NA	NA	NA	0.0150103	0.788859	0.01	0.006	1	NA	NA	NA	NA	NA	NA	NA	NA	NA	NA
INPP5B	NA	NA	NA	NA	NA	0.0150585	-0.129802	0.258	0.279	1	6.80046e-22	-0.470284	0.2	0.276	1.77111e-17	NA	NA	NA	NA	NA
AMY2B	NA	NA	NA	NA	NA	0.0152895	-0.4171	0.026	0.034	1	8.60961e-12	-1.2356	0.014	0.034	2.24229e-07	NA	NA	NA	NA	NA
LINC00609	NA	NA	NA	NA	NA	0.0153231	0.516426	0.01	0.006	1	NA	NA	NA	NA	NA	NA	NA	NA	NA	NA
CEP85L	NA	NA	NA	NA	NA	0.0154163	-0.113301	0.315	0.337	1	1.08848e-28	-0.451263	0.236	0.332	2.83483e-24	NA	NA	NA	NA	NA
AL354824.2	NA	NA	NA	NA	NA	0.0156445	-0.690025	0.009	0.014	1	0.00529393	-0.752248	0.008	0.014	1	NA	NA	NA	NA	NA
AC090971.2	NA	NA	NA	NA	NA	0.0156916	-0.177746	0.113	0.13	1	8.08504e-07	-0.372892	0.099	0.128	0.0210567	NA	NA	NA	NA	NA
DDX20	NA	NA	NA	NA	NA	0.0162012	0.150606	0.548	0.545	1	NA	NA	NA	NA	NA	NA	NA	NA	NA	NA
LNX2	NA	NA	NA	NA	NA	0.0168165	0.157273	0.245	0.225	1	1.5896e-10	-0.310011	0.173	0.222	4.13995e-06	NA	NA	NA	NA	NA
AC012358.3	NA	NA	NA	NA	NA	0.0171299	-0.148978	0.176	0.195	1	5.52593e-15	-0.48304	0.139	0.193	1.43917e-10	NA	NA	NA	NA	NA
AC005921.2	NA	NA	NA	NA	NA	0.01759	-0.533357	0.014	0.02	1	0.000254587	-0.764646	0.011	0.019	1	NA	NA	NA	NA	NA
DIO2	NA	NA	NA	NA	NA	0.0180374	-0.539532	0.13	0.144	1	1.33816e-29	-1.20452	0.077	0.142	3.4851e-25	NA	NA	NA	NA	NA
NRSN1	NA	NA	NA	NA	NA	0.0185267	0.769192	0.012	0.007	1	NA	NA	NA	NA	NA	NA	NA	NA	NA	NA
FBXO10	NA	NA	NA	NA	NA	0.0186868	0.151423	0.349	0.331	1	1.60871e-23	-0.445633	0.24	0.325	4.18972e-19	NA	NA	NA	NA	NA
AC106897.1	NA	NA	NA	NA	NA	0.0196741	0.703194	0.011	0.007	1	NA	NA	NA	NA	NA	NA	NA	NA	NA	NA
C9orf72	NA	NA	NA	NA	NA	0.0198904	0.125039	0.346	0.326	1	2.92953e-12	-0.261694	0.259	0.321	7.62967e-08	NA	NA	NA	NA	NA
LINC02828	NA	NA	NA	NA	NA	0.0199616	0.822147	0.011	0.006	1	NA	NA	NA	NA	NA	NA	NA	NA	NA	NA
PCSK4	NA	NA	NA	NA	NA	0.0201325	-0.324251	0.046	0.056	1	2.71408e-06	-0.620865	0.037	0.056	0.0706855	NA	NA	NA	NA	NA
BCL2L14	NA	NA	NA	NA	NA	0.0211192	-0.178288	0.201	0.218	1	1.66943e-13	-0.434442	0.162	0.216	4.34787e-09	NA	NA	NA	NA	NA
CCT6B	NA	NA	NA	NA	NA	0.021642	-0.134603	0.164	0.181	1	1.20414e-17	-0.539617	0.121	0.179	3.13606e-13	NA	NA	NA	NA	NA
BX322234.1	NA	NA	NA	NA	NA	0.0242187	-0.343439	0.032	0.041	1	3.57325e-07	-0.801871	0.024	0.04	0.00930616	NA	NA	NA	NA	NA
PHACTR2-AS1	NA	NA	NA	NA	NA	0.0242532	0.443608	0.025	0.018	1	0.346719	-0.158364	0.015	0.017	1	NA	NA	NA	NA	NA
ZCCHC4	NA	NA	NA	NA	NA	0.0243038	-0.110104	0.296	0.316	1	1.34227e-11	-0.283395	0.253	0.312	3.4958e-07	NA	NA	NA	NA	NA
AC078846.1	NA	NA	NA	NA	NA	0.0243596	0.131426	0.326	0.307	1	1.82637e-10	-0.272934	0.249	0.303	4.75661e-06	NA	NA	NA	NA	NA
SLC36A1	NA	NA	NA	NA	NA	0.0250114	0.117998	0.38	0.362	1	NA	NA	NA	NA	NA	NA	NA	NA	NA	NA
ZNF529-AS1	NA	NA	NA	NA	NA	0.0251112	-0.114456	0.243	0.263	1	1.12045e-26	-0.54307	0.176	0.259	2.91809e-22	NA	NA	NA	NA	NA
C2orf16	NA	NA	NA	NA	NA	0.0257954	-0.538716	0.015	0.021	1	0.00355706	-0.653158	0.014	0.021	1	NA	NA	NA	NA	NA
NRAD1	NA	NA	NA	NA	NA	0.0264462	0.586815	0.023	0.017	1	0.338452	-0.144289	0.015	0.017	1	NA	NA	NA	NA	NA
KMT2D	NA	NA	NA	NA	NA	0.0267586	0.128827	0.568	0.564	1	1.56151e-09	-0.118539	0.47	0.539	4.06679e-05	NA	NA	NA	NA	NA
PAQR8	NA	NA	NA	NA	NA	0.0276049	-0.283549	0.05	0.06	1	1.76533e-17	-1.13751	0.027	0.06	4.59762e-13	NA	NA	NA	NA	NA
ALS2CL	NA	NA	NA	NA	NA	0.0276591	-0.131949	0.132	0.148	1	8.18762e-40	-1.14279	0.07	0.147	2.13238e-35	NA	NA	NA	NA	NA
NRBP2	NA	NA	NA	NA	NA	0.0286669	0.162284	0.244	0.228	1	2.107e-14	-0.370404	0.167	0.225	5.48748e-10	NA	NA	NA	NA	NA
AC005498.2	NA	NA	NA	NA	NA	0.0287706	0.327339	0.045	0.036	1	0.00123649	-0.528179	0.026	0.036	1	NA	NA	NA	NA	NA
CFAP70	NA	NA	NA	NA	NA	0.0292843	-0.27017	0.042	0.051	1	7.8273e-12	-0.961511	0.026	0.051	2.03854e-07	NA	NA	NA	NA	NA
OIT3	NA	NA	NA	NA	NA	0.0311756	-0.307475	0.029	0.037	1	2.68384e-10	-1.05264	0.017	0.036	6.98979e-06	NA	NA	NA	NA	NA
SLC2A7	NA	NA	NA	NA	NA	0.0315653	0.652958	0.012	0.008	1	NA	NA	NA	NA	NA	NA	NA	NA	NA	NA
AL033528.2	NA	NA	NA	NA	NA	0.0324012	-0.428939	0.017	0.023	1	0.00032027	-0.73116	0.014	0.023	1	NA	NA	NA	NA	NA
IL20RB-AS1	NA	NA	NA	NA	NA	0.0333437	-0.661112	0.008	0.013	1	0.0412852	-0.497058	0.009	0.012	1	NA	NA	NA	NA	NA
PSG9	NA	NA	NA	NA	NA	0.0334513	0.513106	0.014	0.009	1	NA	NA	NA	NA	NA	NA	NA	NA	NA	NA
AL023882.1	NA	NA	NA	NA	NA	0.0338783	0.307592	0.047	0.038	1	2.20165e-06	-0.742047	0.023	0.038	0.0573397	NA	NA	NA	NA	NA
ZNF142	NA	NA	NA	NA	NA	0.033985	0.114834	0.399	0.384	1	1.16895e-07	-0.130852	0.316	0.372	0.0030444	NA	NA	NA	NA	NA
LINC00870	NA	NA	NA	NA	NA	0.0370986	0.602446	0.013	0.009	1	NA	NA	NA	NA	NA	NA	NA	NA	NA	NA
GABRQ	NA	NA	NA	NA	NA	0.0374203	0.723552	0.01	0.006	1	NA	NA	NA	NA	NA	NA	NA	NA	NA	NA
AC007292.3	NA	NA	NA	NA	NA	0.0380132	-0.369403	0.015	0.02	1	8.86121e-05	-0.850023	0.011	0.02	1	NA	NA	NA	NA	NA
AC079921.2	NA	NA	NA	NA	NA	0.0381732	-0.62493	0.008	0.012	1	0.0043007	-0.823539	0.007	0.012	1	NA	NA	NA	NA	NA
GABRG3	NA	NA	NA	NA	NA	0.039359	-0.401375	0.038	0.046	1	0.000176865	-0.570853	0.032	0.046	1	NA	NA	NA	NA	NA
LINC00926	NA	NA	NA	NA	NA	0.0420963	-0.362083	0.019	0.026	1	0.007957	-0.480557	0.018	0.025	1	NA	NA	NA	NA	NA
AC005486.1	NA	NA	NA	NA	NA	0.0447784	0.639283	0.011	0.007	1	NA	NA	NA	NA	NA	NA	NA	NA	NA	NA
ZNF143	NA	NA	NA	NA	NA	0.0463574	0.101162	0.512	0.501	1	NA	NA	NA	NA	NA	NA	NA	NA	NA	NA
C8orf88	NA	NA	NA	NA	NA	0.0472733	0.119522	0.288	0.271	1	NA	NA	NA	NA	NA	NA	NA	NA	NA	NA
AC015982.2	NA	NA	NA	NA	NA	0.0484447	0.162789	0.117	0.104	1	1.02313e-07	-0.498126	0.075	0.104	0.00266464	NA	NA	NA	NA	NA
PJVK	NA	NA	NA	NA	NA	0.0488297	-0.193411	0.128	0.141	1	4.61094e-11	-0.477828	0.1	0.141	1.20087e-06	NA	NA	NA	NA	NA
AL133390.1	NA	NA	NA	NA	NA	0.0491152	0.67323	0.01	0.006	1	NA	NA	NA	NA	NA	NA	NA	NA	NA	NA
AL022345.4	NA	NA	NA	NA	NA	0.0519492	0.304416	0.034	0.027	1	0.276469	-0.197464	0.023	0.026	1	NA	NA	NA	NA	NA
USP35	NA	NA	NA	NA	NA	0.0520883	-0.163173	0.127	0.14	1	5.8384e-07	-0.331534	0.108	0.14	0.0152055	NA	NA	NA	NA	NA
AC019118.2	NA	NA	NA	NA	NA	0.0536097	-0.427832	0.011	0.015	1	0.0727305	-0.373001	0.011	0.015	1	NA	NA	NA	NA	NA
NISCH	NA	NA	NA	NA	NA	0.05366	0.158676	0.312	0.3	1	1.34778e-16	-0.334398	0.223	0.293	3.51016e-12	NA	NA	NA	NA	NA
AC080075.1	NA	NA	NA	NA	NA	0.0540538	-0.191033	0.082	0.093	1	9.27089e-12	-0.67015	0.059	0.093	2.41451e-07	NA	NA	NA	NA	NA
HOXC13	NA	NA	NA	NA	NA	0.0544231	-0.120477	0.267	0.283	1	1.05645e-53	-0.7938	0.159	0.279	2.75142e-49	NA	NA	NA	NA	NA
SMIM10	NA	NA	NA	NA	NA	0.0559203	0.650089	0.013	0.009	1	NA	NA	NA	NA	NA	NA	NA	NA	NA	NA
AC103739.2	NA	NA	NA	NA	NA	0.0565446	0.544646	0.013	0.009	1	NA	NA	NA	NA	NA	NA	NA	NA	NA	NA
ZNF624	NA	NA	NA	NA	NA	0.0573451	0.11209	0.246	0.23	1	4.06596e-11	-0.370688	0.177	0.226	1.05894e-06	NA	NA	NA	NA	NA
HOXA5	NA	NA	NA	NA	NA	0.05954	0.238164	0.138	0.126	1	2.56302e-11	-0.440047	0.085	0.124	6.67513e-07	NA	NA	NA	NA	NA
AC022239.1	NA	NA	NA	NA	NA	0.0611326	0.548135	0.01	0.007	1	NA	NA	NA	NA	NA	NA	NA	NA	NA	NA
CTSK	NA	NA	NA	NA	NA	0.0630744	-0.264934	0.032	0.039	1	0.0025163	-0.435158	0.029	0.039	1	NA	NA	NA	NA	NA
AL118558.3	NA	NA	NA	NA	NA	0.0653087	-0.16367	0.119	0.131	1	1.71858e-14	-0.582791	0.085	0.13	4.47587e-10	NA	NA	NA	NA	NA
LRRC24	NA	NA	NA	NA	NA	0.0653634	-0.141714	0.195	0.208	1	5.61439e-16	-0.489886	0.148	0.205	1.46221e-11	NA	NA	NA	NA	NA
ZNF839	NA	NA	NA	NA	NA	0.0654961	0.115865	0.362	0.347	1	1.88052e-16	-0.319145	0.266	0.339	4.89762e-12	NA	NA	NA	NA	NA
LINC01772	NA	NA	NA	NA	NA	0.0673525	-0.379576	0.013	0.017	1	0.00549713	-0.631735	0.011	0.017	1	NA	NA	NA	NA	NA
TTLL3	NA	NA	NA	NA	NA	0.0675102	0.12433	0.253	0.238	1	3.59235e-12	-0.341558	0.182	0.236	9.35593e-08	NA	NA	NA	NA	NA
GPRC5D	NA	NA	NA	NA	NA	0.0696684	-0.374014	0.014	0.019	1	0.133334	-0.272109	0.015	0.019	1	NA	NA	NA	NA	NA
HMGN3-AS1	NA	NA	NA	NA	NA	0.0735393	-0.248041	0.043	0.05	1	2.24556e-07	-0.697578	0.031	0.05	0.00584833	NA	NA	NA	NA	NA
RN7SL832P	NA	NA	NA	NA	NA	0.0743497	0.48728	0.014	0.01	1	0.936145	0.114978	0.01	0.01	1	NA	NA	NA	NA	NA
LHX6	NA	NA	NA	NA	NA	0.0752454	0.644301	0.01	0.007	1	NA	NA	NA	NA	NA	NA	NA	NA	NA	NA
AC008440.1	NA	NA	NA	NA	NA	0.07708	0.213095	0.064	0.055	1	0.318987	-0.112361	0.051	0.055	1	NA	NA	NA	NA	NA
PAK5	NA	NA	NA	NA	NA	0.0786718	0.605924	0.01	0.007	1	NA	NA	NA	NA	NA	NA	NA	NA	NA	NA
KISS1	NA	NA	NA	NA	NA	0.0818286	0.41689	0.01	0.006	1	NA	NA	NA	NA	NA	NA	NA	NA	NA	NA
AC024619.3	NA	NA	NA	NA	NA	0.0846097	0.387446	0.022	0.017	1	0.298192	-0.202051	0.014	0.017	1	NA	NA	NA	NA	NA
AC023480.1	NA	NA	NA	NA	NA	0.0851504	-0.181317	0.052	0.06	1	1.66685e-05	-0.525093	0.042	0.06	0.434115	NA	NA	NA	NA	NA
SLC4A3	NA	NA	NA	NA	NA	0.086526	0.271627	0.051	0.044	1	NA	NA	NA	NA	NA	NA	NA	NA	NA	NA
AC005703.3	NA	NA	NA	NA	NA	0.0871886	0.568893	0.011	0.008	1	NA	NA	NA	NA	NA	NA	NA	NA	NA	NA
DSCAS	NA	NA	NA	NA	NA	0.0872007	0.565754	0.011	0.008	1	NA	NA	NA	NA	NA	NA	NA	NA	NA	NA
AC092155.1	NA	NA	NA	NA	NA	0.0922716	0.479626	0.011	0.007	1	NA	NA	NA	NA	NA	NA	NA	NA	NA	NA
LINC02284	NA	NA	NA	NA	NA	0.0926599	0.356769	0.011	0.007	1	NA	NA	NA	NA	NA	NA	NA	NA	NA	NA
AC010789.2	NA	NA	NA	NA	NA	0.0950793	0.212635	0.057	0.05	1	0.0634514	-0.239781	0.042	0.05	1	NA	NA	NA	NA	NA
DIXDC1	NA	NA	NA	NA	NA	0.0965258	0.115989	0.388	0.38	1	2.51742e-15	-0.232436	0.295	0.372	6.55636e-11	NA	NA	NA	NA	NA
AC011933.4	NA	NA	NA	NA	NA	0.100497	0.160606	0.122	0.111	1	NA	NA	NA	NA	NA	NA	NA	NA	NA	NA
ACSS1	NA	NA	NA	NA	NA	0.107891	0.113675	0.4	0.391	1	NA	NA	NA	NA	NA	NA	NA	NA	NA	NA
AL031587.2	NA	NA	NA	NA	NA	0.113133	0.542421	0.011	0.008	1	NA	NA	NA	NA	NA	NA	NA	NA	NA	NA
ZNF470	NA	NA	NA	NA	NA	0.121186	-0.114032	0.114	0.124	1	2.49346e-20	-0.784643	0.072	0.123	6.49396e-16	NA	NA	NA	NA	NA
AL512625.1	NA	NA	NA	NA	NA	0.122226	-0.142717	0.064	0.072	1	1.5097e-07	-0.552505	0.047	0.071	0.00393187	NA	NA	NA	NA	NA
AL121574.1	NA	NA	NA	NA	NA	0.123359	0.261916	0.022	0.018	1	0.181337	-0.287781	0.014	0.017	1	NA	NA	NA	NA	NA
ARHGEF35	NA	NA	NA	NA	NA	0.124958	-0.295452	0.027	0.032	1	0.077277	-0.273842	0.026	0.032	1	NA	NA	NA	NA	NA
AL583722.2	NA	NA	NA	NA	NA	0.125358	0.188744	0.064	0.057	1	0.127557	0.223875	0.063	0.056	1	NA	NA	NA	NA	NA
CCDC159	NA	NA	NA	NA	NA	0.125465	-0.136011	0.117	0.127	1	4.2867e-08	-0.443031	0.094	0.126	0.00111643	NA	NA	NA	NA	NA
AL049840.3	NA	NA	NA	NA	NA	0.126113	0.51877	0.01	0.007	1	NA	NA	NA	NA	NA	NA	NA	NA	NA	NA
AP001107.1	NA	NA	NA	NA	NA	0.127523	0.445459	0.011	0.008	1	NA	NA	NA	NA	NA	NA	NA	NA	NA	NA
AC010735.2	NA	NA	NA	NA	NA	0.129275	-0.303002	0.019	0.024	1	0.000556948	-0.682677	0.015	0.024	1	NA	NA	NA	NA	NA
AC016576.1	NA	NA	NA	NA	NA	0.130323	0.534727	0.011	0.008	1	NA	NA	NA	NA	NA	NA	NA	NA	NA	NA
AP000753.2	NA	NA	NA	NA	NA	0.132264	0.22057	0.073	0.066	1	0.00154305	-0.316694	0.051	0.065	1	NA	NA	NA	NA	NA
FAM234B	NA	NA	NA	NA	NA	0.13635	0.111082	0.168	0.157	1	4.90009e-07	-0.301963	0.123	0.156	0.0127618	NA	NA	NA	NA	NA
AP006623.1	NA	NA	NA	NA	NA	0.137224	0.41689	0.012	0.009	1	NA	NA	NA	NA	NA	NA	NA	NA	NA	NA
AC117382.2	NA	NA	NA	NA	NA	0.138752	0.41689	0.011	0.008	1	NA	NA	NA	NA	NA	NA	NA	NA	NA	NA
AC012485.3	NA	NA	NA	NA	NA	0.139057	0.397781	0.016	0.013	1	0.104127	-0.27339	0.009	0.013	1	NA	NA	NA	NA	NA
AP000829.1	NA	NA	NA	NA	NA	0.144409	-0.225297	0.038	0.044	1	4.35383e-07	-0.745734	0.026	0.044	0.0113391	NA	NA	NA	NA	NA
FAM184A	NA	NA	NA	NA	NA	0.14693	0.385863	0.01	0.007	1	NA	NA	NA	NA	NA	NA	NA	NA	NA	NA
DGCR11	NA	NA	NA	NA	NA	0.150011	0.514187	0.01	0.007	1	NA	NA	NA	NA	NA	NA	NA	NA	NA	NA
FAM78B	NA	NA	NA	NA	NA	0.150196	-0.264934	0.042	0.048	1	6.67593e-08	-0.749046	0.028	0.048	0.00173868	NA	NA	NA	NA	NA
SHD	NA	NA	NA	NA	NA	0.153767	0.389923	0.011	0.008	1	NA	NA	NA	NA	NA	NA	NA	NA	NA	NA
BICRA-AS1	NA	NA	NA	NA	NA	0.154796	0.228818	0.036	0.031	1	NA	NA	NA	NA	NA	NA	NA	NA	NA	NA
MRVI1-AS1	NA	NA	NA	NA	NA	0.161824	0.506158	0.011	0.008	1	NA	NA	NA	NA	NA	NA	NA	NA	NA	NA
NPHP3-AS1	NA	NA	NA	NA	NA	0.162117	0.446638	0.011	0.008	1	NA	NA	NA	NA	NA	NA	NA	NA	NA	NA
ODF2-AS1	NA	NA	NA	NA	NA	0.162883	0.442425	0.012	0.009	1	NA	NA	NA	NA	NA	NA	NA	NA	NA	NA
AC079305.3	NA	NA	NA	NA	NA	0.169472	-0.190792	0.032	0.038	1	0.037888	-0.233664	0.031	0.038	1	NA	NA	NA	NA	NA
AMT	NA	NA	NA	NA	NA	0.17194	-0.285724	0.011	0.014	1	0.0065285	-0.682273	0.009	0.014	1	NA	NA	NA	NA	NA
AC017002.1	NA	NA	NA	NA	NA	0.17778	0.388321	0.011	0.009	1	NA	NA	NA	NA	NA	NA	NA	NA	NA	NA
AC009542.1	NA	NA	NA	NA	NA	0.186503	0.516426	0.01	0.007	1	NA	NA	NA	NA	NA	NA	NA	NA	NA	NA
AL162713.2	NA	NA	NA	NA	NA	0.187429	0.41689	0.01	0.007	1	NA	NA	NA	NA	NA	NA	NA	NA	NA	NA
AC137894.3	NA	NA	NA	NA	NA	0.192628	0.175882	0.04	0.035	1	0.0212193	-0.373736	0.027	0.035	1	NA	NA	NA	NA	NA
AC012533.1	NA	NA	NA	NA	NA	0.194475	0.299054	0.011	0.008	1	NA	NA	NA	NA	NA	NA	NA	NA	NA	NA
LINC00381	NA	NA	NA	NA	NA	0.205724	-0.401271	0.009	0.011	1	0.027456	-0.631735	0.007	0.011	1	NA	NA	NA	NA	NA
AL359711.2	NA	NA	NA	NA	NA	0.206991	0.375668	0.015	0.012	1	0.0764753	-0.408502	0.009	0.012	1	NA	NA	NA	NA	NA
TRAPPC12-AS1	NA	NA	NA	NA	NA	0.21187	0.35276	0.01	0.008	1	NA	NA	NA	NA	NA	NA	NA	NA	NA	NA
AC011773.1	NA	NA	NA	NA	NA	0.213793	0.191514	0.046	0.041	1	0.0143565	-0.330305	0.032	0.041	1	NA	NA	NA	NA	NA
AC010186.1	NA	NA	NA	NA	NA	0.215652	0.388321	0.011	0.009	1	NA	NA	NA	NA	NA	NA	NA	NA	NA	NA
AC099521.3	NA	NA	NA	NA	NA	0.217767	-0.237974	0.021	0.025	1	0.0166895	-0.407752	0.018	0.025	1	NA	NA	NA	NA	NA
CXorf58	NA	NA	NA	NA	NA	0.220594	-0.395483	0.009	0.011	1	0.00149118	-0.939017	0.006	0.011	1	NA	NA	NA	NA	NA
AP000892.1	NA	NA	NA	NA	NA	0.235076	0.41689	0.011	0.008	1	NA	NA	NA	NA	NA	NA	NA	NA	NA	NA
AP000593.4	NA	NA	NA	NA	NA	0.239902	0.297591	0.013	0.01	1	0.163259	0.441185	0.013	0.01	1	NA	NA	NA	NA	NA
CFAP221	NA	NA	NA	NA	NA	0.242534	0.41689	0.01	0.008	1	NA	NA	NA	NA	NA	NA	NA	NA	NA	NA
RSPH6A	NA	NA	NA	NA	NA	0.24256	0.385863	0.01	0.008	1	NA	NA	NA	NA	NA	NA	NA	NA	NA	NA
AL355075.6	NA	NA	NA	NA	NA	0.249084	0.447917	0.01	0.008	1	NA	NA	NA	NA	NA	NA	NA	NA	NA	NA
STK31	NA	NA	NA	NA	NA	0.261694	0.11733	0.054	0.049	1	0.00337581	-0.378648	0.038	0.049	1	NA	NA	NA	NA	NA
AC067930.1	NA	NA	NA	NA	NA	0.267706	0.357997	0.011	0.009	1	NA	NA	NA	NA	NA	NA	NA	NA	NA	NA
ZNF700	NA	NA	NA	NA	NA	0.281807	-0.157715	0.049	0.053	1	2.68191e-07	-0.68861	0.034	0.053	0.00698477	NA	NA	NA	NA	NA
PLAC4	NA	NA	NA	NA	NA	0.290345	0.392643	0.023	0.02	1	NA	NA	NA	NA	NA	NA	NA	NA	NA	NA
AC004837.4	NA	NA	NA	NA	NA	0.292837	-0.207243	0.025	0.028	1	6.53968e-06	-0.815539	0.016	0.028	0.170319	NA	NA	NA	NA	NA
LINC01484	NA	NA	NA	NA	NA	0.294068	0.261612	0.01	0.008	1	NA	NA	NA	NA	NA	NA	NA	NA	NA	NA
AL162458.1	NA	NA	NA	NA	NA	0.294259	-0.127084	0.054	0.059	1	3.11019e-05	-0.488183	0.041	0.058	0.810018	NA	NA	NA	NA	NA
AC120024.1	NA	NA	NA	NA	NA	0.302607	0.288566	0.01	0.008	1	NA	NA	NA	NA	NA	NA	NA	NA	NA	NA
FSIP2	NA	NA	NA	NA	NA	0.30792	-0.396024	0.008	0.01	1	0.0199008	-0.754099	0.006	0.01	1	NA	NA	NA	NA	NA
AC008572.1	NA	NA	NA	NA	NA	0.309662	-0.350936	0.008	0.01	1	0.027212	-0.648453	0.006	0.01	1	NA	NA	NA	NA	NA
AL589765.7	NA	NA	NA	NA	NA	0.311341	0.190228	0.051	0.047	1	0.227148	0.138581	0.052	0.047	1	NA	NA	NA	NA	NA
TCF24	NA	NA	NA	NA	NA	0.316575	-0.101313	0.109	0.115	1	9.83901e-18	-0.786008	0.068	0.115	2.56247e-13	NA	NA	NA	NA	NA
TBX6	NA	NA	NA	NA	NA	0.321466	0.136782	0.025	0.022	1	4.93641e-05	-0.857668	0.012	0.022	1	NA	NA	NA	NA	NA
AL031714.1	NA	NA	NA	NA	NA	0.328378	0.130839	0.026	0.023	1	0.0971727	-0.272706	0.019	0.023	1	NA	NA	NA	NA	NA
FP565260.6	NA	NA	NA	NA	NA	0.33999	-0.221844	0.018	0.021	1	0.000105646	-0.864181	0.011	0.02	1	NA	NA	NA	NA	NA
AC078883.2	NA	NA	NA	NA	NA	0.344358	-0.211141	0.01	0.012	1	0.000181855	-1.13886	0.005	0.012	1	NA	NA	NA	NA	NA
FSTL5	NA	NA	NA	NA	NA	0.346841	0.783429	0.018	0.016	1	0.405387	0.287625	0.018	0.016	1	NA	NA	NA	NA	NA
LAG3	NA	NA	NA	NA	NA	0.348752	-0.115331	0.028	0.031	1	0.0017666	-0.537868	0.021	0.031	1	NA	NA	NA	NA	NA
WDR64	NA	NA	NA	NA	NA	0.348912	0.178103	0.011	0.009	1	NA	NA	NA	NA	NA	NA	NA	NA	NA	NA
AC006449.5	NA	NA	NA	NA	NA	0.351194	-0.159139	0.024	0.027	1	2.33362e-05	-0.759877	0.016	0.027	0.607768	NA	NA	NA	NA	NA
DDX39B-AS1	NA	NA	NA	NA	NA	0.360948	0.319593	0.01	0.008	1	NA	NA	NA	NA	NA	NA	NA	NA	NA	NA
CLIP1-AS1	NA	NA	NA	NA	NA	0.363993	-0.199781	0.024	0.027	1	0.0254871	-0.400796	0.02	0.027	1	NA	NA	NA	NA	NA
AC026347.1	NA	NA	NA	NA	NA	0.382113	-0.124571	0.064	0.069	1	7.18203e-06	-0.484677	0.049	0.068	0.187049	NA	NA	NA	NA	NA
LINC00111	NA	NA	NA	NA	NA	0.408244	0.246965	0.011	0.009	1	NA	NA	NA	NA	NA	NA	NA	NA	NA	NA
AC092418.2	NA	NA	NA	NA	NA	0.414326	-0.168072	0.019	0.021	1	3.27524e-05	-0.923075	0.011	0.021	0.853002	NA	NA	NA	NA	NA
AL132989.2	NA	NA	NA	NA	NA	0.436299	0.224245	0.011	0.01	1	0.00539518	-0.880123	0.005	0.01	1	NA	NA	NA	NA	NA
LPP-AS1	NA	NA	NA	NA	NA	0.439665	0.153856	0.021	0.019	1	NA	NA	NA	NA	NA	NA	NA	NA	NA	NA
KNDC1	NA	NA	NA	NA	NA	0.44069	0.160146	0.102	0.097	1	4.80336e-11	-0.559731	0.063	0.097	1.25099e-06	NA	NA	NA	NA	NA
N4BP2L2-IT2	NA	NA	NA	NA	NA	0.445557	0.162649	0.042	0.039	1	0.0940163	-0.217158	0.033	0.039	1	NA	NA	NA	NA	NA
SOS1-IT1	NA	NA	NA	NA	NA	0.460949	0.221634	0.015	0.014	1	0.0525238	-0.457706	0.01	0.013	1	NA	NA	NA	NA	NA
AC027097.2	NA	NA	NA	NA	NA	0.479009	-0.109412	0.197	0.201	1	0.000400168	-0.183699	0.173	0.199	1	NA	NA	NA	NA	NA
HOXB-AS4	NA	NA	NA	NA	NA	0.479227	0.166194	0.03	0.028	1	0.0403445	-0.342229	0.022	0.028	1	NA	NA	NA	NA	NA
AC011416.3	NA	NA	NA	NA	NA	0.504166	0.208304	0.01	0.009	1	NA	NA	NA	NA	NA	NA	NA	NA	NA	NA
AC132872.2	NA	NA	NA	NA	NA	0.528711	-0.105062	0.008	0.01	1	NA	NA	NA	NA	NA	NA	NA	NA	NA	NA
MTMR7	NA	NA	NA	NA	NA	0.532125	0.122945	0.039	0.036	1	0.0163465	-0.333667	0.028	0.036	1	NA	NA	NA	NA	NA
AC093484.4	NA	NA	NA	NA	NA	0.533908	0.194498	0.011	0.009	1	NA	NA	NA	NA	NA	NA	NA	NA	NA	NA
NT5DC4	NA	NA	NA	NA	NA	0.53517	0.148401	0.01	0.008	1	NA	NA	NA	NA	NA	NA	NA	NA	NA	NA
PRODH	NA	NA	NA	NA	NA	0.540346	0.149194	0.022	0.021	1	2.99623e-06	-1.07751	0.01	0.02	0.0780338	NA	NA	NA	NA	NA
GAPDHS	NA	NA	NA	NA	NA	0.565575	0.175882	0.01	0.009	1	NA	NA	NA	NA	NA	NA	NA	NA	NA	NA
LINC02449	NA	NA	NA	NA	NA	0.565787	0.113274	0.025	0.023	1	0.0635209	-0.259766	0.018	0.023	1	NA	NA	NA	NA	NA
CLDN20	NA	NA	NA	NA	NA	0.570669	-0.133662	0.022	0.024	1	0.000103514	-0.792032	0.014	0.024	1	NA	NA	NA	NA	NA
THBS4	NA	NA	NA	NA	NA	0.579431	0.123785	0.039	0.037	1	4.66041e-07	-0.805328	0.021	0.037	0.0121376	NA	NA	NA	NA	NA
AL049557.1	NA	NA	NA	NA	NA	0.581208	0.240012	0.01	0.009	1	NA	NA	NA	NA	NA	NA	NA	NA	NA	NA
AC022784.5	NA	NA	NA	NA	NA	0.596915	0.264887	0.01	0.009	1	NA	NA	NA	NA	NA	NA	NA	NA	NA	NA
KCNJ8	NA	NA	NA	NA	NA	0.597728	0.145588	0.036	0.034	1	0.00053649	-0.452412	0.023	0.034	1	NA	NA	NA	NA	NA
AL139300.2	NA	NA	NA	NA	NA	0.604342	0.105961	0.018	0.017	1	0.333041	-0.189582	0.014	0.017	1	NA	NA	NA	NA	NA
AC011472.1	NA	NA	NA	NA	NA	0.638443	-0.110357	0.023	0.024	1	1.62602e-06	-0.969743	0.012	0.024	0.0423481	NA	NA	NA	NA	NA
HMCN1	NA	NA	NA	NA	NA	0.639258	0.165929	0.021	0.019	1	0.00791081	-0.474984	0.013	0.019	1	NA	NA	NA	NA	NA
AC103739.1	NA	NA	NA	NA	NA	0.669209	0.11733	0.014	0.013	1	0.376348	0.177883	0.015	0.013	1	NA	NA	NA	NA	NA
TAT	NA	NA	NA	NA	NA	0.734667	0.115235	0.01	0.009	1	NA	NA	NA	NA	NA	NA	NA	NA	NA	NA
AC108134.4	NA	NA	NA	NA	NA	0.738058	0.153856	0.012	0.011	1	0.0323888	-0.63501	0.007	0.011	1	NA	NA	NA	NA	NA
SMCR5	NA	NA	NA	NA	NA	0.744398	0.11733	0.017	0.016	1	0.0707367	-0.379589	0.012	0.016	1	NA	NA	NA	NA	NA
CLUL1	NA	NA	NA	NA	NA	0.763207	0.107562	0.01	0.009	1	NA	NA	NA	NA	NA	NA	NA	NA	NA	NA
SAPCD1-AS1	NA	NA	NA	NA	NA	0.873404	0.159092	0.01	0.009	1	NA	NA	NA	NA	NA	NA	NA	NA	NA	NA
RPL11	NA	NA	NA	NA	NA	NA	NA	NA	NA	NA	1.35048e-241	-0.193089	1	1	3.5172e-237	NA	NA	NA	NA	NA
HNRNPU	NA	NA	NA	NA	NA	NA	NA	NA	NA	NA	8.95024e-192	0.360804	1	1	2.331e-187	NA	NA	NA	NA	NA
LRRC59	NA	NA	NA	NA	NA	NA	NA	NA	NA	NA	1.9776e-158	0.342847	1	0.999	5.15047e-154	NA	NA	NA	NA	NA
RBM42	NA	NA	NA	NA	NA	NA	NA	NA	NA	NA	1.30036e-143	0.29898	1	0.999	3.38665e-139	NA	NA	NA	NA	NA
MRPL16	NA	NA	NA	NA	NA	NA	NA	NA	NA	NA	3.8427e-129	0.37876	0.983	0.965	1.00079e-124	NA	NA	NA	NA	NA
DAB2	NA	NA	NA	NA	NA	NA	NA	NA	NA	NA	2.00929e-117	-0.827713	0.343	0.55	5.233e-113	NA	NA	NA	NA	NA
ZNF706	NA	NA	NA	NA	NA	NA	NA	NA	NA	NA	3.03485e-110	-0.277269	0.999	1	7.90397e-106	NA	NA	NA	NA	NA
RB1CC1	NA	NA	NA	NA	NA	NA	NA	NA	NA	NA	4.64187e-97	-0.348526	0.924	0.967	1.20893e-92	NA	NA	NA	NA	NA
GSPT1	NA	NA	NA	NA	NA	NA	NA	NA	NA	NA	5.08417e-87	0.253063	1	0.999	1.32412e-82	NA	NA	NA	NA	NA
PRDX6	NA	NA	NA	NA	NA	NA	NA	NA	NA	NA	2.44169e-75	0.183316	1	1	6.35913e-71	NA	NA	NA	NA	NA
CYBA	NA	NA	NA	NA	NA	NA	NA	NA	NA	NA	1.26339e-74	-0.214842	0.999	1	3.29037e-70	NA	NA	NA	NA	NA
UBE2L3	NA	NA	NA	NA	NA	NA	NA	NA	NA	NA	9.95565e-74	0.221968	0.997	0.995	2.59285e-69	NA	NA	NA	NA	NA
TPM1	NA	NA	NA	NA	NA	NA	NA	NA	NA	NA	1.69695e-72	-0.386437	0.996	0.993	4.41953e-68	NA	NA	NA	NA	NA
MRM1	NA	NA	NA	NA	NA	NA	NA	NA	NA	NA	5.27853e-69	-0.497136	0.458	0.624	1.37474e-64	NA	NA	NA	NA	NA
DNAL4	NA	NA	NA	NA	NA	NA	NA	NA	NA	NA	5.89053e-64	-0.752118	0.205	0.348	1.53413e-59	NA	NA	NA	NA	NA
VLDLR	NA	NA	NA	NA	NA	NA	NA	NA	NA	NA	8.37216e-62	-0.633036	0.278	0.428	2.18045e-57	NA	NA	NA	NA	NA
PSMA3-AS1	NA	NA	NA	NA	NA	NA	NA	NA	NA	NA	4.95092e-61	-0.518586	0.373	0.529	1.28942e-56	NA	NA	NA	NA	NA
BCAP31	NA	NA	NA	NA	NA	NA	NA	NA	NA	NA	2.89147e-60	0.134429	1	1	7.53055e-56	NA	NA	NA	NA	NA
HOXB6	NA	NA	NA	NA	NA	NA	NA	NA	NA	NA	4.03705e-59	-0.55244	0.329	0.481	1.05141e-54	NA	NA	NA	NA	NA
BDP1	NA	NA	NA	NA	NA	NA	NA	NA	NA	NA	6.0844e-57	-0.28967	0.895	0.943	1.58462e-52	NA	NA	NA	NA	NA
COX14	NA	NA	NA	NA	NA	NA	NA	NA	NA	NA	8.17779e-56	-0.227698	0.994	0.996	2.12982e-51	NA	NA	NA	NA	NA
RAB11FIP2	NA	NA	NA	NA	NA	NA	NA	NA	NA	NA	6.03276e-53	-0.362934	0.649	0.768	1.57117e-48	NA	NA	NA	NA	NA
ZNF862	NA	NA	NA	NA	NA	NA	NA	NA	NA	NA	2.61515e-52	-0.61968	0.253	0.387	6.81089e-48	NA	NA	NA	NA	NA
ZNF84	NA	NA	NA	NA	NA	NA	NA	NA	NA	NA	8.23525e-52	-0.422902	0.486	0.624	2.14479e-47	NA	NA	NA	NA	NA
PPP4R3B	NA	NA	NA	NA	NA	NA	NA	NA	NA	NA	4.06178e-51	-0.2763	0.831	0.903	1.05785e-46	NA	NA	NA	NA	NA
SOGA3	NA	NA	NA	NA	NA	NA	NA	NA	NA	NA	1.18493e-49	-0.452958	0.387	0.529	3.08602e-45	NA	NA	NA	NA	NA
OSTC	NA	NA	NA	NA	NA	NA	NA	NA	NA	NA	2.26926e-49	0.211237	0.997	0.999	5.91007e-45	NA	NA	NA	NA	NA
DDR1	NA	NA	NA	NA	NA	NA	NA	NA	NA	NA	5.26405e-49	-0.426314	0.521	0.648	1.37097e-44	NA	NA	NA	NA	NA
LDB1	NA	NA	NA	NA	NA	NA	NA	NA	NA	NA	5.41214e-49	-0.463605	0.418	0.553	1.40954e-44	NA	NA	NA	NA	NA
MGAT4B	NA	NA	NA	NA	NA	NA	NA	NA	NA	NA	1.19093e-48	-0.191336	0.989	0.995	3.10166e-44	NA	NA	NA	NA	NA
CHTF8	NA	NA	NA	NA	NA	NA	NA	NA	NA	NA	3.77471e-48	-0.35445	0.58	0.714	9.83087e-44	NA	NA	NA	NA	NA
FLYWCH1	NA	NA	NA	NA	NA	NA	NA	NA	NA	NA	6.58076e-48	-0.425754	0.444	0.579	1.71389e-43	NA	NA	NA	NA	NA
FBXL4	NA	NA	NA	NA	NA	NA	NA	NA	NA	NA	2.41441e-47	-0.420147	0.46	0.593	6.28808e-43	NA	NA	NA	NA	NA
IFT81	NA	NA	NA	NA	NA	NA	NA	NA	NA	NA	2.74853e-47	-0.300235	0.706	0.817	7.15828e-43	NA	NA	NA	NA	NA
GNAS	NA	NA	NA	NA	NA	NA	NA	NA	NA	NA	4.66512e-47	0.118837	1	1	1.21498e-42	NA	NA	NA	NA	NA
RPS6KA1	NA	NA	NA	NA	NA	NA	NA	NA	NA	NA	6.12529e-47	-0.499256	0.338	0.471	1.59527e-42	NA	NA	NA	NA	NA
THUMPD1	NA	NA	NA	NA	NA	NA	NA	NA	NA	NA	1.19968e-46	-0.30954	0.748	0.835	3.12444e-42	NA	NA	NA	NA	NA
THAP8	NA	NA	NA	NA	NA	NA	NA	NA	NA	NA	1.03735e-44	-0.411414	0.403	0.543	2.70168e-40	NA	NA	NA	NA	NA
RTRAF	NA	NA	NA	NA	NA	NA	NA	NA	NA	NA	5.68834e-44	0.120795	1	1	1.48147e-39	NA	NA	NA	NA	NA
RNF187	NA	NA	NA	NA	NA	NA	NA	NA	NA	NA	3.25038e-43	0.296316	0.988	0.985	8.4653e-39	NA	NA	NA	NA	NA
TGOLN2	NA	NA	NA	NA	NA	NA	NA	NA	NA	NA	5.8661e-42	-0.209719	0.908	0.961	1.52777e-37	NA	NA	NA	NA	NA
RRN3	NA	NA	NA	NA	NA	NA	NA	NA	NA	NA	7.82042e-42	-0.319209	0.63	0.74	2.03675e-37	NA	NA	NA	NA	NA
MKRN1	NA	NA	NA	NA	NA	NA	NA	NA	NA	NA	1.59516e-41	-0.242673	0.859	0.92	4.15444e-37	NA	NA	NA	NA	NA
ANKRD27	NA	NA	NA	NA	NA	NA	NA	NA	NA	NA	2.04018e-41	-0.297107	0.71	0.817	5.31344e-37	NA	NA	NA	NA	NA
DSTYK	NA	NA	NA	NA	NA	NA	NA	NA	NA	NA	2.11441e-41	-0.393344	0.434	0.564	5.50676e-37	NA	NA	NA	NA	NA
ITGB5	NA	NA	NA	NA	NA	NA	NA	NA	NA	NA	4.55987e-41	-0.183814	0.997	0.998	1.18757e-36	NA	NA	NA	NA	NA
PTAR1	NA	NA	NA	NA	NA	NA	NA	NA	NA	NA	1.02614e-40	-0.359284	0.535	0.655	2.67247e-36	NA	NA	NA	NA	NA
EIF3J-DT	NA	NA	NA	NA	NA	NA	NA	NA	NA	NA	1.47892e-40	-0.444507	0.333	0.459	3.85169e-36	NA	NA	NA	NA	NA
SETDB2	NA	NA	NA	NA	NA	NA	NA	NA	NA	NA	2.31982e-40	-0.741802	0.155	0.256	6.04175e-36	NA	NA	NA	NA	NA
ZBTB45	NA	NA	NA	NA	NA	NA	NA	NA	NA	NA	3.66039e-40	-0.327699	0.514	0.645	9.53312e-36	NA	NA	NA	NA	NA
PINK1	NA	NA	NA	NA	NA	NA	NA	NA	NA	NA	5.93205e-40	-0.31944	0.71	0.795	1.54494e-35	NA	NA	NA	NA	NA
SPSB3	NA	NA	NA	NA	NA	NA	NA	NA	NA	NA	9.01239e-40	-0.280348	0.698	0.806	2.34719e-35	NA	NA	NA	NA	NA
PLEKHJ1	NA	NA	NA	NA	NA	NA	NA	NA	NA	NA	1.02055e-39	-0.278229	0.701	0.813	2.65791e-35	NA	NA	NA	NA	NA
SRP68	NA	NA	NA	NA	NA	NA	NA	NA	NA	NA	1.40074e-39	0.302116	0.894	0.877	3.64809e-35	NA	NA	NA	NA	NA
EML4	NA	NA	NA	NA	NA	NA	NA	NA	NA	NA	1.81814e-39	0.206087	0.994	0.987	4.73517e-35	NA	NA	NA	NA	NA
ZNF721	NA	NA	NA	NA	NA	NA	NA	NA	NA	NA	2.13134e-38	-0.300667	0.677	0.779	5.55086e-34	NA	NA	NA	NA	NA
LINC00863	NA	NA	NA	NA	NA	NA	NA	NA	NA	NA	9.25183e-38	-0.441531	0.343	0.461	2.40955e-33	NA	NA	NA	NA	NA
LINC02802	NA	NA	NA	NA	NA	NA	NA	NA	NA	NA	1.10995e-37	-0.274596	0.793	0.87	2.89076e-33	NA	NA	NA	NA	NA
AP1AR	NA	NA	NA	NA	NA	NA	NA	NA	NA	NA	3.33874e-37	-0.283997	0.6	0.724	8.69542e-33	NA	NA	NA	NA	NA
TAF3	NA	NA	NA	NA	NA	NA	NA	NA	NA	NA	1.71715e-36	-0.280216	0.62	0.738	4.47215e-32	NA	NA	NA	NA	NA
SPATA13	NA	NA	NA	NA	NA	NA	NA	NA	NA	NA	3.39904e-36	-0.414249	0.327	0.447	8.85247e-32	NA	NA	NA	NA	NA
KHDC4	NA	NA	NA	NA	NA	NA	NA	NA	NA	NA	7.52796e-36	-0.306662	0.594	0.71	1.96058e-31	NA	NA	NA	NA	NA
KIRREL1	NA	NA	NA	NA	NA	NA	NA	NA	NA	NA	1.46179e-35	-0.343262	0.435	0.556	3.80709e-31	NA	NA	NA	NA	NA
ZNF717	NA	NA	NA	NA	NA	NA	NA	NA	NA	NA	4.32178e-35	-0.664325	0.174	0.27	1.12556e-30	NA	NA	NA	NA	NA
FAM241B	NA	NA	NA	NA	NA	NA	NA	NA	NA	NA	7.88786e-35	-0.269972	0.657	0.771	2.05432e-30	NA	NA	NA	NA	NA
CYB5R1	NA	NA	NA	NA	NA	NA	NA	NA	NA	NA	9.83506e-35	-0.339412	0.509	0.622	2.56144e-30	NA	NA	NA	NA	NA
HS2ST1	NA	NA	NA	NA	NA	NA	NA	NA	NA	NA	4.94565e-34	-0.290394	0.586	0.703	1.28805e-29	NA	NA	NA	NA	NA
TCTA	NA	NA	NA	NA	NA	NA	NA	NA	NA	NA	5.2525e-34	-0.35356	0.436	0.554	1.36796e-29	NA	NA	NA	NA	NA
AC074212.1	NA	NA	NA	NA	NA	NA	NA	NA	NA	NA	2.61272e-33	-0.659833	0.147	0.237	6.80456e-29	NA	NA	NA	NA	NA
DCAF6	NA	NA	NA	NA	NA	NA	NA	NA	NA	NA	3.51211e-33	-0.226304	0.84	0.894	9.14693e-29	NA	NA	NA	NA	NA
UBE2N	NA	NA	NA	NA	NA	NA	NA	NA	NA	NA	1.28713e-32	0.163708	0.995	0.994	3.35221e-28	NA	NA	NA	NA	NA
SPOPL	NA	NA	NA	NA	NA	NA	NA	NA	NA	NA	2.57273e-31	-0.368843	0.346	0.458	6.70043e-27	NA	NA	NA	NA	NA
ZFP90	NA	NA	NA	NA	NA	NA	NA	NA	NA	NA	2.87148e-31	-0.344562	0.447	0.556	7.47849e-27	NA	NA	NA	NA	NA
PRPF40A	NA	NA	NA	NA	NA	NA	NA	NA	NA	NA	3.02291e-31	0.157002	0.996	0.991	7.87288e-27	NA	NA	NA	NA	NA
ANKRD46	NA	NA	NA	NA	NA	NA	NA	NA	NA	NA	4.0349e-31	-0.391991	0.345	0.454	1.05085e-26	NA	NA	NA	NA	NA
DCAKD	NA	NA	NA	NA	NA	NA	NA	NA	NA	NA	4.72264e-31	-0.277466	0.568	0.685	1.22997e-26	NA	NA	NA	NA	NA
CORO1C	NA	NA	NA	NA	NA	NA	NA	NA	NA	NA	9.42654e-31	-0.286464	0.815	0.875	2.45505e-26	NA	NA	NA	NA	NA
ZNHIT3	NA	NA	NA	NA	NA	NA	NA	NA	NA	NA	1.20897e-30	0.154994	0.992	0.992	3.14863e-26	NA	NA	NA	NA	NA
PLD3	NA	NA	NA	NA	NA	NA	NA	NA	NA	NA	2.77306e-30	-0.147803	0.995	0.996	7.22215e-26	NA	NA	NA	NA	NA
OCEL1	NA	NA	NA	NA	NA	NA	NA	NA	NA	NA	7.05813e-30	-0.381443	0.361	0.467	1.83822e-25	NA	NA	NA	NA	NA
ZNF131	NA	NA	NA	NA	NA	NA	NA	NA	NA	NA	2.79647e-29	-0.236641	0.737	0.816	7.28314e-25	NA	NA	NA	NA	NA
IFNA13	NA	NA	NA	NA	NA	NA	NA	NA	NA	NA	8.31964e-29	11.4864	0.021	0	2.16677e-24	NA	NA	NA	NA	NA
KIAA0930	NA	NA	NA	NA	NA	NA	NA	NA	NA	NA	9.37365e-29	-0.245798	0.697	0.795	2.44127e-24	NA	NA	NA	NA	NA
ZBTB8OS	NA	NA	NA	NA	NA	NA	NA	NA	NA	NA	9.97421e-29	-0.200205	0.836	0.897	2.59768e-24	NA	NA	NA	NA	NA
RO60	NA	NA	NA	NA	NA	NA	NA	NA	NA	NA	1.00319e-28	-0.189797	0.864	0.91	2.61271e-24	NA	NA	NA	NA	NA
ZNF567	NA	NA	NA	NA	NA	NA	NA	NA	NA	NA	1.59696e-28	-0.263587	0.524	0.635	4.15911e-24	NA	NA	NA	NA	NA
SMARCD2	NA	NA	NA	NA	NA	NA	NA	NA	NA	NA	3.72126e-28	-0.248624	0.706	0.791	9.69164e-24	NA	NA	NA	NA	NA
SRSF11	NA	NA	NA	NA	NA	NA	NA	NA	NA	NA	1.01435e-27	-0.134567	0.987	0.991	2.64178e-23	NA	NA	NA	NA	NA
ZNF875	NA	NA	NA	NA	NA	NA	NA	NA	NA	NA	1.07317e-27	-0.324729	0.422	0.526	2.79496e-23	NA	NA	NA	NA	NA
NUTM2A-AS1	NA	NA	NA	NA	NA	NA	NA	NA	NA	NA	5.11001e-27	-0.17016	0.922	0.954	1.33085e-22	NA	NA	NA	NA	NA
POMP	NA	NA	NA	NA	NA	NA	NA	NA	NA	NA	6.67618e-27	0.101497	1	1	1.73875e-22	NA	NA	NA	NA	NA
POP4	NA	NA	NA	NA	NA	NA	NA	NA	NA	NA	8.24484e-27	0.157897	0.986	0.984	2.14729e-22	NA	NA	NA	NA	NA
HOOK3	NA	NA	NA	NA	NA	NA	NA	NA	NA	NA	1.93398e-26	-0.232544	0.751	0.828	5.03686e-22	NA	NA	NA	NA	NA
XYLT2	NA	NA	NA	NA	NA	NA	NA	NA	NA	NA	2.28506e-26	-0.370548	0.307	0.407	5.95121e-22	NA	NA	NA	NA	NA
ZNF236	NA	NA	NA	NA	NA	NA	NA	NA	NA	NA	3.19727e-26	-0.325617	0.396	0.496	8.32696e-22	NA	NA	NA	NA	NA
PKNOX1	NA	NA	NA	NA	NA	NA	NA	NA	NA	NA	5.69514e-26	-0.380011	0.29	0.387	1.48324e-21	NA	NA	NA	NA	NA
SPAST	NA	NA	NA	NA	NA	NA	NA	NA	NA	NA	1.10486e-25	-0.259935	0.616	0.712	2.8775e-21	NA	NA	NA	NA	NA
OSBPL11	NA	NA	NA	NA	NA	NA	NA	NA	NA	NA	1.25135e-25	-0.28763	0.462	0.565	3.25902e-21	NA	NA	NA	NA	NA
FAM98C	NA	NA	NA	NA	NA	NA	NA	NA	NA	NA	1.69379e-25	-0.233287	0.657	0.753	4.4113e-21	NA	NA	NA	NA	NA
SMARCA2	NA	NA	NA	NA	NA	NA	NA	NA	NA	NA	2.1955e-25	-0.26565	0.57	0.662	5.71797e-21	NA	NA	NA	NA	NA
INPP5K	NA	NA	NA	NA	NA	NA	NA	NA	NA	NA	6.12657e-25	-0.228491	0.62	0.721	1.5956e-20	NA	NA	NA	NA	NA
MED16	NA	NA	NA	NA	NA	NA	NA	NA	NA	NA	1.11739e-24	-0.278818	0.458	0.562	2.91014e-20	NA	NA	NA	NA	NA
TRIM6	NA	NA	NA	NA	NA	NA	NA	NA	NA	NA	1.60001e-24	-0.308831	0.378	0.478	4.16707e-20	NA	NA	NA	NA	NA
RHOC	NA	NA	NA	NA	NA	NA	NA	NA	NA	NA	1.8766e-24	-0.131034	1	1	4.88741e-20	NA	NA	NA	NA	NA
KIF2A	NA	NA	NA	NA	NA	NA	NA	NA	NA	NA	2.0807e-24	-0.146741	0.953	0.968	5.41897e-20	NA	NA	NA	NA	NA
ZNF585B	NA	NA	NA	NA	NA	NA	NA	NA	NA	NA	2.18294e-24	-0.465523	0.207	0.291	5.68526e-20	NA	NA	NA	NA	NA
MLH3	NA	NA	NA	NA	NA	NA	NA	NA	NA	NA	2.36821e-24	-0.251163	0.52	0.62	6.16777e-20	NA	NA	NA	NA	NA
CRK	NA	NA	NA	NA	NA	NA	NA	NA	NA	NA	2.43479e-24	-0.163093	0.942	0.964	6.34117e-20	NA	NA	NA	NA	NA
PUM1	NA	NA	NA	NA	NA	NA	NA	NA	NA	NA	3.0685e-24	-0.184332	0.843	0.895	7.9916e-20	NA	NA	NA	NA	NA
FURIN	NA	NA	NA	NA	NA	NA	NA	NA	NA	NA	4.87818e-24	-0.476806	0.202	0.285	1.27047e-19	NA	NA	NA	NA	NA
KIDINS220	NA	NA	NA	NA	NA	NA	NA	NA	NA	NA	6.07491e-24	-0.224682	0.691	0.777	1.58215e-19	NA	NA	NA	NA	NA
ZNF148	NA	NA	NA	NA	NA	NA	NA	NA	NA	NA	6.5721e-24	-0.197384	0.733	0.816	1.71164e-19	NA	NA	NA	NA	NA
ZNF574	NA	NA	NA	NA	NA	NA	NA	NA	NA	NA	8.10018e-24	-0.194444	0.731	0.824	2.10961e-19	NA	NA	NA	NA	NA
MAP2K5	NA	NA	NA	NA	NA	NA	NA	NA	NA	NA	1.19255e-23	-0.211363	0.757	0.826	3.10587e-19	NA	NA	NA	NA	NA
ARRDC1-AS1	NA	NA	NA	NA	NA	NA	NA	NA	NA	NA	1.3674e-23	-0.340505	0.366	0.46	3.56127e-19	NA	NA	NA	NA	NA
MEAF6	NA	NA	NA	NA	NA	NA	NA	NA	NA	NA	1.37979e-23	-0.182459	0.835	0.897	3.59354e-19	NA	NA	NA	NA	NA
TRAPPC3	NA	NA	NA	NA	NA	NA	NA	NA	NA	NA	2.41722e-23	0.166624	0.968	0.96	6.29541e-19	NA	NA	NA	NA	NA
OBI1	NA	NA	NA	NA	NA	NA	NA	NA	NA	NA	2.56492e-23	-0.258942	0.424	0.528	6.68009e-19	NA	NA	NA	NA	NA
WDR81	NA	NA	NA	NA	NA	NA	NA	NA	NA	NA	3.73174e-23	-0.261323	0.508	0.604	9.71894e-19	NA	NA	NA	NA	NA
RAP2A	NA	NA	NA	NA	NA	NA	NA	NA	NA	NA	4.72252e-23	-0.281735	0.358	0.457	1.22993e-18	NA	NA	NA	NA	NA
KIF27	NA	NA	NA	NA	NA	NA	NA	NA	NA	NA	6.02708e-23	-0.288056	0.43	0.528	1.56969e-18	NA	NA	NA	NA	NA
ZNF629	NA	NA	NA	NA	NA	NA	NA	NA	NA	NA	6.36516e-23	-0.241726	0.482	0.585	1.65774e-18	NA	NA	NA	NA	NA
VPS35	NA	NA	NA	NA	NA	NA	NA	NA	NA	NA	7.71955e-23	0.134559	0.997	0.997	2.01048e-18	NA	NA	NA	NA	NA
CNOT6	NA	NA	NA	NA	NA	NA	NA	NA	NA	NA	1.41419e-22	-0.227415	0.57	0.674	3.68312e-18	NA	NA	NA	NA	NA
TIGD7	NA	NA	NA	NA	NA	NA	NA	NA	NA	NA	2.39862e-22	-0.647663	0.119	0.185	6.24696e-18	NA	NA	NA	NA	NA
FAF1	NA	NA	NA	NA	NA	NA	NA	NA	NA	NA	2.46911e-22	0.261455	0.924	0.923	6.43056e-18	NA	NA	NA	NA	NA
KLC1	NA	NA	NA	NA	NA	NA	NA	NA	NA	NA	3.29802e-22	-0.192513	0.803	0.869	8.58936e-18	NA	NA	NA	NA	NA
SLC25A12	NA	NA	NA	NA	NA	NA	NA	NA	NA	NA	3.74431e-22	-0.252007	0.532	0.622	9.75167e-18	NA	NA	NA	NA	NA
NDST1	NA	NA	NA	NA	NA	NA	NA	NA	NA	NA	4.65151e-22	-0.309863	0.392	0.484	1.21144e-17	NA	NA	NA	NA	NA
KIF21A	NA	NA	NA	NA	NA	NA	NA	NA	NA	NA	5.91392e-22	-0.166914	0.883	0.926	1.54022e-17	NA	NA	NA	NA	NA
FTSJ3	NA	NA	NA	NA	NA	NA	NA	NA	NA	NA	6.29991e-22	0.171422	0.95	0.945	1.64075e-17	NA	NA	NA	NA	NA
KCTD20	NA	NA	NA	NA	NA	NA	NA	NA	NA	NA	6.58112e-22	-0.208624	0.613	0.711	1.71399e-17	NA	NA	NA	NA	NA
DHX8	NA	NA	NA	NA	NA	NA	NA	NA	NA	NA	1.02356e-21	-0.200085	0.724	0.814	2.66575e-17	NA	NA	NA	NA	NA
SMIM15	NA	NA	NA	NA	NA	NA	NA	NA	NA	NA	1.76899e-21	-0.13286	0.96	0.98	4.60717e-17	NA	NA	NA	NA	NA
ZNF770	NA	NA	NA	NA	NA	NA	NA	NA	NA	NA	2.02515e-21	-0.207495	0.748	0.817	5.27431e-17	NA	NA	NA	NA	NA
FANCL	NA	NA	NA	NA	NA	NA	NA	NA	NA	NA	3.28694e-21	-0.206095	0.716	0.796	8.56051e-17	NA	NA	NA	NA	NA
POLR3A	NA	NA	NA	NA	NA	NA	NA	NA	NA	NA	5.31062e-21	-0.251782	0.543	0.634	1.3831e-16	NA	NA	NA	NA	NA
SLC26A11	NA	NA	NA	NA	NA	NA	NA	NA	NA	NA	6.21628e-21	-0.252304	0.441	0.536	1.61897e-16	NA	NA	NA	NA	NA
ZCCHC12	NA	NA	NA	NA	NA	NA	NA	NA	NA	NA	1.00097e-20	4.22979	0.019	0.002	2.60693e-16	NA	NA	NA	NA	NA
CLCN5	NA	NA	NA	NA	NA	NA	NA	NA	NA	NA	1.10515e-20	-0.358865	0.269	0.354	2.87825e-16	NA	NA	NA	NA	NA
TMEM186	NA	NA	NA	NA	NA	NA	NA	NA	NA	NA	1.27179e-20	-0.231431	0.421	0.521	3.31226e-16	NA	NA	NA	NA	NA
LIMK1	NA	NA	NA	NA	NA	NA	NA	NA	NA	NA	1.54217e-20	-0.20554	0.549	0.652	4.01642e-16	NA	NA	NA	NA	NA
MAN1A2	NA	NA	NA	NA	NA	NA	NA	NA	NA	NA	1.81948e-20	-0.198794	0.733	0.812	4.73866e-16	NA	NA	NA	NA	NA
RPUSD4	NA	NA	NA	NA	NA	NA	NA	NA	NA	NA	2.17135e-20	-0.259582	0.426	0.52	5.65506e-16	NA	NA	NA	NA	NA
ECPAS	NA	NA	NA	NA	NA	NA	NA	NA	NA	NA	2.92511e-20	0.186188	0.921	0.908	7.61816e-16	NA	NA	NA	NA	NA
SP4	NA	NA	NA	NA	NA	NA	NA	NA	NA	NA	4.86783e-20	-0.451915	0.159	0.229	1.26778e-15	NA	NA	NA	NA	NA
AC064807.1	NA	NA	NA	NA	NA	NA	NA	NA	NA	NA	5.21136e-20	-0.528179	0.161	0.228	1.35725e-15	NA	NA	NA	NA	NA
BIVM	NA	NA	NA	NA	NA	NA	NA	NA	NA	NA	7.15806e-20	-0.442242	0.18	0.252	1.86425e-15	NA	NA	NA	NA	NA
MED7	NA	NA	NA	NA	NA	NA	NA	NA	NA	NA	9.97459e-20	-0.237815	0.488	0.58	2.59778e-15	NA	NA	NA	NA	NA
MAN1B1	NA	NA	NA	NA	NA	NA	NA	NA	NA	NA	1.20574e-19	-0.177243	0.752	0.826	3.14023e-15	NA	NA	NA	NA	NA
ASCC2	NA	NA	NA	NA	NA	NA	NA	NA	NA	NA	1.69098e-19	-0.215155	0.522	0.618	4.404e-15	NA	NA	NA	NA	NA
ZFYVE9	NA	NA	NA	NA	NA	NA	NA	NA	NA	NA	2.50443e-19	-0.23534	0.452	0.546	6.52254e-15	NA	NA	NA	NA	NA
SPTA1	NA	NA	NA	NA	NA	NA	NA	NA	NA	NA	3.0104e-19	4.13185	0.017	0.001	7.84029e-15	NA	NA	NA	NA	NA
AC025682.1	NA	NA	NA	NA	NA	NA	NA	NA	NA	NA	3.16221e-19	-0.413821	0.182	0.253	8.23567e-15	NA	NA	NA	NA	NA
ROCK1	NA	NA	NA	NA	NA	NA	NA	NA	NA	NA	3.76886e-19	-0.159968	0.922	0.946	9.81561e-15	NA	NA	NA	NA	NA
CMC1	NA	NA	NA	NA	NA	NA	NA	NA	NA	NA	4.39115e-19	-0.110298	0.984	0.99	1.14363e-14	NA	NA	NA	NA	NA
NELFA	NA	NA	NA	NA	NA	NA	NA	NA	NA	NA	8.46805e-19	-0.201581	0.56	0.649	2.20542e-14	NA	NA	NA	NA	NA
PPP1R9A	NA	NA	NA	NA	NA	NA	NA	NA	NA	NA	1.03153e-18	-0.203752	0.844	0.875	2.68653e-14	NA	NA	NA	NA	NA
AC015971.1	NA	NA	NA	NA	NA	NA	NA	NA	NA	NA	1.31966e-18	-0.69794	0.088	0.14	3.43693e-14	NA	NA	NA	NA	NA
TRIM41	NA	NA	NA	NA	NA	NA	NA	NA	NA	NA	1.75811e-18	-0.246498	0.425	0.516	4.57881e-14	NA	NA	NA	NA	NA
CIAO3	NA	NA	NA	NA	NA	NA	NA	NA	NA	NA	1.93207e-18	-0.182251	0.582	0.68	5.03189e-14	NA	NA	NA	NA	NA
LINC00342	NA	NA	NA	NA	NA	NA	NA	NA	NA	NA	2.43339e-18	-0.275836	0.359	0.443	6.33752e-14	NA	NA	NA	NA	NA
AL157392.3	NA	NA	NA	NA	NA	NA	NA	NA	NA	NA	3.41238e-18	-0.678904	0.092	0.144	8.8872e-14	NA	NA	NA	NA	NA
MMADHC	NA	NA	NA	NA	NA	NA	NA	NA	NA	NA	3.73589e-18	0.125201	0.996	0.997	9.72974e-14	NA	NA	NA	NA	NA
FAM120C	NA	NA	NA	NA	NA	NA	NA	NA	NA	NA	4.61065e-18	-0.195161	0.505	0.601	1.2008e-13	NA	NA	NA	NA	NA
TOR1AIP2	NA	NA	NA	NA	NA	NA	NA	NA	NA	NA	7.89505e-18	-0.184792	0.74	0.809	2.05619e-13	NA	NA	NA	NA	NA
ATMIN	NA	NA	NA	NA	NA	NA	NA	NA	NA	NA	8.00504e-18	-0.181734	0.566	0.663	2.08483e-13	NA	NA	NA	NA	NA
SFMBT1	NA	NA	NA	NA	NA	NA	NA	NA	NA	NA	1.12637e-17	-0.25506	0.416	0.501	2.93352e-13	NA	NA	NA	NA	NA
ZBTB40	NA	NA	NA	NA	NA	NA	NA	NA	NA	NA	1.21091e-17	-0.265761	0.398	0.481	3.15369e-13	NA	NA	NA	NA	NA
MAN2C1	NA	NA	NA	NA	NA	NA	NA	NA	NA	NA	1.40578e-17	-0.217662	0.462	0.548	3.66121e-13	NA	NA	NA	NA	NA
BPTF	NA	NA	NA	NA	NA	NA	NA	NA	NA	NA	2.00427e-17	-0.122209	0.987	0.988	5.21991e-13	NA	NA	NA	NA	NA
RAPGEF6	NA	NA	NA	NA	NA	NA	NA	NA	NA	NA	2.51105e-17	-0.184566	0.692	0.764	6.53977e-13	NA	NA	NA	NA	NA
MRPL28	NA	NA	NA	NA	NA	NA	NA	NA	NA	NA	2.56343e-17	0.119527	0.991	0.991	6.67619e-13	NA	NA	NA	NA	NA
KLHDC2	NA	NA	NA	NA	NA	NA	NA	NA	NA	NA	8.89536e-17	-0.157838	0.825	0.875	2.31671e-12	NA	NA	NA	NA	NA
GEMIN7-AS1	NA	NA	NA	NA	NA	NA	NA	NA	NA	NA	9.24342e-17	-0.570075	0.114	0.168	2.40736e-12	NA	NA	NA	NA	NA
WDR47	NA	NA	NA	NA	NA	NA	NA	NA	NA	NA	9.87337e-17	-0.379248	0.195	0.262	2.57142e-12	NA	NA	NA	NA	NA
ZNF691	NA	NA	NA	NA	NA	NA	NA	NA	NA	NA	1.02018e-16	-0.276686	0.313	0.391	2.65695e-12	NA	NA	NA	NA	NA
PCTP	NA	NA	NA	NA	NA	NA	NA	NA	NA	NA	1.12144e-16	-0.245603	0.385	0.466	2.92069e-12	NA	NA	NA	NA	NA
POLM	NA	NA	NA	NA	NA	NA	NA	NA	NA	NA	1.24426e-16	-0.341341	0.241	0.313	3.24055e-12	NA	NA	NA	NA	NA
PTPN3	NA	NA	NA	NA	NA	NA	NA	NA	NA	NA	1.50864e-16	-0.181906	0.526	0.614	3.9291e-12	NA	NA	NA	NA	NA
CLEC17A	NA	NA	NA	NA	NA	NA	NA	NA	NA	NA	3.87985e-16	6.26827	0.012	0	1.01047e-11	NA	NA	NA	NA	NA
NAA30	NA	NA	NA	NA	NA	NA	NA	NA	NA	NA	4.45254e-16	-0.167519	0.552	0.642	1.15962e-11	NA	NA	NA	NA	NA
ANKH	NA	NA	NA	NA	NA	NA	NA	NA	NA	NA	4.51993e-16	-0.223372	0.37	0.452	1.17717e-11	NA	NA	NA	NA	NA
FKTN	NA	NA	NA	NA	NA	NA	NA	NA	NA	NA	5.64608e-16	-0.22837	0.39	0.473	1.47047e-11	NA	NA	NA	NA	NA
CLPX	NA	NA	NA	NA	NA	NA	NA	NA	NA	NA	6.62477e-16	-0.138481	0.861	0.906	1.72535e-11	NA	NA	NA	NA	NA
KIAA0753	NA	NA	NA	NA	NA	NA	NA	NA	NA	NA	6.99714e-16	-0.188179	0.526	0.614	1.82234e-11	NA	NA	NA	NA	NA
ITM2C	NA	NA	NA	NA	NA	NA	NA	NA	NA	NA	7.75212e-16	-0.155619	0.851	0.888	2.01896e-11	NA	NA	NA	NA	NA
ACAP2	NA	NA	NA	NA	NA	NA	NA	NA	NA	NA	8.72561e-16	-0.163086	0.777	0.84	2.2725e-11	NA	NA	NA	NA	NA
PAAF1	NA	NA	NA	NA	NA	NA	NA	NA	NA	NA	1.21802e-15	-0.185585	0.521	0.604	3.17222e-11	NA	NA	NA	NA	NA
ATXN7L2	NA	NA	NA	NA	NA	NA	NA	NA	NA	NA	1.41721e-15	-0.73959	0.06	0.101	3.69097e-11	NA	NA	NA	NA	NA
MRGPRX3	NA	NA	NA	NA	NA	NA	NA	NA	NA	NA	1.44156e-15	4.03529	0.013	0.001	3.75439e-11	NA	NA	NA	NA	NA
NANOG	NA	NA	NA	NA	NA	NA	NA	NA	NA	NA	1.84918e-15	7.12887	0.011	0	4.81599e-11	NA	NA	NA	NA	NA
GPR171	NA	NA	NA	NA	NA	NA	NA	NA	NA	NA	2.5406e-15	2.6053	0.018	0.003	6.61674e-11	NA	NA	NA	NA	NA
AC090409.1	NA	NA	NA	NA	NA	NA	NA	NA	NA	NA	2.85077e-15	-0.699163	0.065	0.106	7.42455e-11	NA	NA	NA	NA	NA
STAG2	NA	NA	NA	NA	NA	NA	NA	NA	NA	NA	3.1183e-15	-0.132542	0.918	0.934	8.12129e-11	NA	NA	NA	NA	NA
ANKAR	NA	NA	NA	NA	NA	NA	NA	NA	NA	NA	3.32949e-15	-0.284298	0.263	0.335	8.67132e-11	NA	NA	NA	NA	NA
ZNF536	NA	NA	NA	NA	NA	NA	NA	NA	NA	NA	3.84852e-15	3.17685	0.015	0.002	1.00231e-10	NA	NA	NA	NA	NA
LYRM2	NA	NA	NA	NA	NA	NA	NA	NA	NA	NA	6.50329e-15	-0.134613	0.878	0.91	1.69372e-10	NA	NA	NA	NA	NA
TMEM242	NA	NA	NA	NA	NA	NA	NA	NA	NA	NA	8.80404e-15	-0.163307	0.651	0.733	2.29292e-10	NA	NA	NA	NA	NA
ZNF500	NA	NA	NA	NA	NA	NA	NA	NA	NA	NA	8.86363e-15	-0.316387	0.236	0.303	2.30844e-10	NA	NA	NA	NA	NA
AC145285.6	NA	NA	NA	NA	NA	NA	NA	NA	NA	NA	1.13047e-14	-0.420231	0.143	0.198	2.9442e-10	NA	NA	NA	NA	NA
PWWP2A	NA	NA	NA	NA	NA	NA	NA	NA	NA	NA	1.13298e-14	-0.158511	0.494	0.577	2.95073e-10	NA	NA	NA	NA	NA
MPHOSPH10	NA	NA	NA	NA	NA	NA	NA	NA	NA	NA	1.3385e-14	-0.137994	0.763	0.836	3.48599e-10	NA	NA	NA	NA	NA
WFDC5	NA	NA	NA	NA	NA	NA	NA	NA	NA	NA	1.48358e-14	6.87832	0.01	0	3.86382e-10	NA	NA	NA	NA	NA
MTERF1	NA	NA	NA	NA	NA	NA	NA	NA	NA	NA	1.56504e-14	-0.204873	0.438	0.516	4.07598e-10	NA	NA	NA	NA	NA
ZNF384	NA	NA	NA	NA	NA	NA	NA	NA	NA	NA	1.72473e-14	-0.171402	0.639	0.717	4.49189e-10	NA	NA	NA	NA	NA
KCTD10	NA	NA	NA	NA	NA	NA	NA	NA	NA	NA	1.78287e-14	-0.167244	0.507	0.593	4.64332e-10	NA	NA	NA	NA	NA
VAC14	NA	NA	NA	NA	NA	NA	NA	NA	NA	NA	1.85271e-14	-0.162197	0.579	0.663	4.82519e-10	NA	NA	NA	NA	NA
ZNF92	NA	NA	NA	NA	NA	NA	NA	NA	NA	NA	2.43028e-14	-0.200452	0.267	0.34	6.32943e-10	NA	NA	NA	NA	NA
CPT2	NA	NA	NA	NA	NA	NA	NA	NA	NA	NA	2.43897e-14	-0.272454	0.308	0.377	6.35204e-10	NA	NA	NA	NA	NA
OXR1	NA	NA	NA	NA	NA	NA	NA	NA	NA	NA	2.62807e-14	-0.186312	0.493	0.578	6.84454e-10	NA	NA	NA	NA	NA
MCUB	NA	NA	NA	NA	NA	NA	NA	NA	NA	NA	3.63585e-14	0.287695	0.784	0.791	9.46921e-10	NA	NA	NA	NA	NA
RPAP2	NA	NA	NA	NA	NA	NA	NA	NA	NA	NA	5.01258e-14	-0.172462	0.676	0.743	1.30548e-09	NA	NA	NA	NA	NA
MTMR1	NA	NA	NA	NA	NA	NA	NA	NA	NA	NA	5.30097e-14	-0.218445	0.401	0.477	1.38058e-09	NA	NA	NA	NA	NA
DRG2	NA	NA	NA	NA	NA	NA	NA	NA	NA	NA	5.91093e-14	-0.143873	0.787	0.844	1.53944e-09	NA	NA	NA	NA	NA
CRCP	NA	NA	NA	NA	NA	NA	NA	NA	NA	NA	6.98649e-14	-0.151505	0.682	0.753	1.81956e-09	NA	NA	NA	NA	NA
SZT2	NA	NA	NA	NA	NA	NA	NA	NA	NA	NA	9.0613e-14	-0.282201	0.282	0.348	2.35992e-09	NA	NA	NA	NA	NA
CHMP3	NA	NA	NA	NA	NA	NA	NA	NA	NA	NA	9.26604e-14	-0.100907	0.97	0.98	2.41325e-09	NA	NA	NA	NA	NA
TRIM27	NA	NA	NA	NA	NA	NA	NA	NA	NA	NA	9.46421e-14	-0.119279	0.846	0.894	2.46486e-09	NA	NA	NA	NA	NA
LEKR1	NA	NA	NA	NA	NA	NA	NA	NA	NA	NA	1.10071e-13	-0.515201	0.105	0.152	2.86668e-09	NA	NA	NA	NA	NA
VWA3B	NA	NA	NA	NA	NA	NA	NA	NA	NA	NA	1.34641e-13	3.24916	0.013	0.001	3.50659e-09	NA	NA	NA	NA	NA
METTL6	NA	NA	NA	NA	NA	NA	NA	NA	NA	NA	1.50998e-13	-0.145267	0.673	0.757	3.9326e-09	NA	NA	NA	NA	NA
RBBP5	NA	NA	NA	NA	NA	NA	NA	NA	NA	NA	1.73386e-13	-0.160893	0.59	0.673	4.51566e-09	NA	NA	NA	NA	NA
PEX11G	NA	NA	NA	NA	NA	NA	NA	NA	NA	NA	1.81596e-13	-0.393958	0.151	0.204	4.72947e-09	NA	NA	NA	NA	NA
ELMOD3	NA	NA	NA	NA	NA	NA	NA	NA	NA	NA	1.87305e-13	-0.214211	0.432	0.506	4.87817e-09	NA	NA	NA	NA	NA
PBDC1	NA	NA	NA	NA	NA	NA	NA	NA	NA	NA	2.77648e-13	-0.121393	0.917	0.943	7.23106e-09	NA	NA	NA	NA	NA
PCCA	NA	NA	NA	NA	NA	NA	NA	NA	NA	NA	2.86923e-13	-0.145443	0.569	0.652	7.47261e-09	NA	NA	NA	NA	NA
NOMO1	NA	NA	NA	NA	NA	NA	NA	NA	NA	NA	3.75103e-13	-0.166614	0.532	0.609	9.76917e-09	NA	NA	NA	NA	NA
EXD2	NA	NA	NA	NA	NA	NA	NA	NA	NA	NA	4.1087e-13	-0.19956	0.44	0.514	1.07007e-08	NA	NA	NA	NA	NA
VEGFB	NA	NA	NA	NA	NA	NA	NA	NA	NA	NA	4.47883e-13	-0.115359	0.934	0.957	1.16647e-08	NA	NA	NA	NA	NA
SPPL2B	NA	NA	NA	NA	NA	NA	NA	NA	NA	NA	4.84825e-13	-0.25673	0.314	0.382	1.26268e-08	NA	NA	NA	NA	NA
BTF3L4	NA	NA	NA	NA	NA	NA	NA	NA	NA	NA	4.97658e-13	-0.111651	0.916	0.945	1.2961e-08	NA	NA	NA	NA	NA
GNG12	NA	NA	NA	NA	NA	NA	NA	NA	NA	NA	5.37444e-13	-0.103863	0.94	0.961	1.39972e-08	NA	NA	NA	NA	NA
VMA21	NA	NA	NA	NA	NA	NA	NA	NA	NA	NA	6.22388e-13	-0.10301	0.946	0.963	1.62095e-08	NA	NA	NA	NA	NA
GOLM1	NA	NA	NA	NA	NA	NA	NA	NA	NA	NA	7.88671e-13	-0.130155	0.874	0.898	2.05401e-08	NA	NA	NA	NA	NA
RBAK	NA	NA	NA	NA	NA	NA	NA	NA	NA	NA	9.01247e-13	-0.249024	0.316	0.382	2.34721e-08	NA	NA	NA	NA	NA
SPATA41	NA	NA	NA	NA	NA	NA	NA	NA	NA	NA	1.0423e-12	-0.853462	0.033	0.061	2.71458e-08	NA	NA	NA	NA	NA
AGGF1	NA	NA	NA	NA	NA	NA	NA	NA	NA	NA	1.21149e-12	-0.11737	0.9	0.931	3.15519e-08	NA	NA	NA	NA	NA
POMT2	NA	NA	NA	NA	NA	NA	NA	NA	NA	NA	1.30989e-12	-0.177492	0.507	0.584	3.41149e-08	NA	NA	NA	NA	NA
MPC1	NA	NA	NA	NA	NA	NA	NA	NA	NA	NA	1.54428e-12	-0.284058	0.346	0.412	4.02192e-08	NA	NA	NA	NA	NA
NPIPB5	NA	NA	NA	NA	NA	NA	NA	NA	NA	NA	1.67886e-12	-0.328607	0.212	0.269	4.37242e-08	NA	NA	NA	NA	NA
GPR1-AS	NA	NA	NA	NA	NA	NA	NA	NA	NA	NA	1.88312e-12	3.8277	0.011	0.001	4.90439e-08	NA	NA	NA	NA	NA
RNPEPL1	NA	NA	NA	NA	NA	NA	NA	NA	NA	NA	2.5961e-12	-0.127278	0.763	0.823	6.76128e-08	NA	NA	NA	NA	NA
PLBD2	NA	NA	NA	NA	NA	NA	NA	NA	NA	NA	3.15601e-12	-0.162507	0.519	0.596	8.21952e-08	NA	NA	NA	NA	NA
ZNF510	NA	NA	NA	NA	NA	NA	NA	NA	NA	NA	3.50257e-12	-0.371259	0.164	0.216	9.12209e-08	NA	NA	NA	NA	NA
PRPF40B	NA	NA	NA	NA	NA	NA	NA	NA	NA	NA	3.91179e-12	-0.161638	0.477	0.553	1.01879e-07	NA	NA	NA	NA	NA
RPUSD1	NA	NA	NA	NA	NA	NA	NA	NA	NA	NA	5.58123e-12	-0.12819	0.739	0.801	1.45358e-07	NA	NA	NA	NA	NA
ANKRD23	NA	NA	NA	NA	NA	NA	NA	NA	NA	NA	5.67471e-12	-0.462965	0.109	0.153	1.47792e-07	NA	NA	NA	NA	NA
OLFM1	NA	NA	NA	NA	NA	NA	NA	NA	NA	NA	5.75426e-12	-0.2356	0.277	0.34	1.49864e-07	NA	NA	NA	NA	NA
RALGAPA1	NA	NA	NA	NA	NA	NA	NA	NA	NA	NA	7.38534e-12	-0.128852	0.758	0.818	1.92344e-07	NA	NA	NA	NA	NA
FBXO31	NA	NA	NA	NA	NA	NA	NA	NA	NA	NA	7.44263e-12	-0.185971	0.376	0.447	1.93836e-07	NA	NA	NA	NA	NA
SLC35B4	NA	NA	NA	NA	NA	NA	NA	NA	NA	NA	9.42636e-12	-0.102848	0.838	0.878	2.455e-07	NA	NA	NA	NA	NA
AC105052.4	NA	NA	NA	NA	NA	NA	NA	NA	NA	NA	1.0539e-11	-0.159267	0.757	0.811	2.74477e-07	NA	NA	NA	NA	NA
ZNF184	NA	NA	NA	NA	NA	NA	NA	NA	NA	NA	1.28386e-11	-0.449951	0.129	0.174	3.34368e-07	NA	NA	NA	NA	NA
PPP2R5E	NA	NA	NA	NA	NA	NA	NA	NA	NA	NA	1.36052e-11	-0.122331	0.909	0.926	3.54333e-07	NA	NA	NA	NA	NA
ALAD	NA	NA	NA	NA	NA	NA	NA	NA	NA	NA	1.43634e-11	-0.229395	0.335	0.4	3.7408e-07	NA	NA	NA	NA	NA
SMG5	NA	NA	NA	NA	NA	NA	NA	NA	NA	NA	1.90994e-11	-0.135139	0.561	0.638	4.97426e-07	NA	NA	NA	NA	NA
CACUL1	NA	NA	NA	NA	NA	NA	NA	NA	NA	NA	2.19528e-11	-0.130867	0.751	0.811	5.71738e-07	NA	NA	NA	NA	NA
BUD13	NA	NA	NA	NA	NA	NA	NA	NA	NA	NA	2.52307e-11	-0.182824	0.38	0.45	6.57108e-07	NA	NA	NA	NA	NA
PCNP	NA	NA	NA	NA	NA	NA	NA	NA	NA	NA	2.6182e-11	0.100409	0.987	0.988	6.81884e-07	NA	NA	NA	NA	NA
C5orf63	NA	NA	NA	NA	NA	NA	NA	NA	NA	NA	2.64452e-11	-0.247605	0.279	0.339	6.8874e-07	NA	NA	NA	NA	NA
BTK	NA	NA	NA	NA	NA	NA	NA	NA	NA	NA	2.91305e-11	3.38291	0.01	0.001	7.58675e-07	NA	NA	NA	NA	NA
PREP	NA	NA	NA	NA	NA	NA	NA	NA	NA	NA	3.28043e-11	-0.124434	0.585	0.664	8.54356e-07	NA	NA	NA	NA	NA
TMEM184B	NA	NA	NA	NA	NA	NA	NA	NA	NA	NA	3.59459e-11	-0.147794	0.613	0.69	9.36175e-07	NA	NA	NA	NA	NA
FBXO36	NA	NA	NA	NA	NA	NA	NA	NA	NA	NA	3.63638e-11	-0.27562	0.22	0.277	9.47059e-07	NA	NA	NA	NA	NA
SLC39A9	NA	NA	NA	NA	NA	NA	NA	NA	NA	NA	3.82857e-11	-0.154215	0.66	0.717	9.97112e-07	NA	NA	NA	NA	NA
AC090517.5	NA	NA	NA	NA	NA	NA	NA	NA	NA	NA	4.50274e-11	-0.168095	0.446	0.514	1.17269e-06	NA	NA	NA	NA	NA
ARHGEF11	NA	NA	NA	NA	NA	NA	NA	NA	NA	NA	4.87332e-11	-0.145101	0.458	0.534	1.26921e-06	NA	NA	NA	NA	NA
AP2A1	NA	NA	NA	NA	NA	NA	NA	NA	NA	NA	8.37585e-11	-0.11284	0.834	0.877	2.18141e-06	NA	NA	NA	NA	NA
FARSA	NA	NA	NA	NA	NA	NA	NA	NA	NA	NA	8.62603e-11	0.119289	0.943	0.935	2.24656e-06	NA	NA	NA	NA	NA
KRIT1	NA	NA	NA	NA	NA	NA	NA	NA	NA	NA	1.02559e-10	-0.136569	0.74	0.794	2.67104e-06	NA	NA	NA	NA	NA
NANS	NA	NA	NA	NA	NA	NA	NA	NA	NA	NA	1.29263e-10	0.123817	0.948	0.943	3.36653e-06	NA	NA	NA	NA	NA
FAM71E1	NA	NA	NA	NA	NA	NA	NA	NA	NA	NA	1.58667e-10	-0.400162	0.145	0.19	4.13233e-06	NA	NA	NA	NA	NA
DPY19L4	NA	NA	NA	NA	NA	NA	NA	NA	NA	NA	1.82148e-10	-0.142376	0.546	0.613	4.74386e-06	NA	NA	NA	NA	NA
YDJC	NA	NA	NA	NA	NA	NA	NA	NA	NA	NA	1.87384e-10	0.135542	0.923	0.933	4.88023e-06	NA	NA	NA	NA	NA
FAM234A	NA	NA	NA	NA	NA	NA	NA	NA	NA	NA	2.11422e-10	-0.118674	0.626	0.7	5.50628e-06	NA	NA	NA	NA	NA
LINC01482	NA	NA	NA	NA	NA	NA	NA	NA	NA	NA	2.20216e-10	2.62125	0.013	0.002	5.7353e-06	NA	NA	NA	NA	NA
EVI5	NA	NA	NA	NA	NA	NA	NA	NA	NA	NA	2.60787e-10	-0.106017	0.732	0.788	6.79194e-06	NA	NA	NA	NA	NA
RBM10	NA	NA	NA	NA	NA	NA	NA	NA	NA	NA	2.65017e-10	-0.123598	0.714	0.788	6.9021e-06	NA	NA	NA	NA	NA
ASPSCR1	NA	NA	NA	NA	NA	NA	NA	NA	NA	NA	2.69931e-10	-0.121614	0.842	0.884	7.03008e-06	NA	NA	NA	NA	NA
AP3B1	NA	NA	NA	NA	NA	NA	NA	NA	NA	NA	2.78913e-10	0.10229	0.957	0.947	7.26401e-06	NA	NA	NA	NA	NA
RNF34	NA	NA	NA	NA	NA	NA	NA	NA	NA	NA	2.88997e-10	-0.115074	0.784	0.842	7.52664e-06	NA	NA	NA	NA	NA
SUN1	NA	NA	NA	NA	NA	NA	NA	NA	NA	NA	3.049e-10	-0.120249	0.747	0.816	7.94082e-06	NA	NA	NA	NA	NA
UBXN2B	NA	NA	NA	NA	NA	NA	NA	NA	NA	NA	3.10058e-10	-0.143203	0.543	0.614	8.07515e-06	NA	NA	NA	NA	NA
GFM2	NA	NA	NA	NA	NA	NA	NA	NA	NA	NA	3.23305e-10	-0.130365	0.586	0.657	8.42015e-06	NA	NA	NA	NA	NA
FAM169B	NA	NA	NA	NA	NA	NA	NA	NA	NA	NA	3.4166e-10	2.72078	0.012	0.002	8.8982e-06	NA	NA	NA	NA	NA
AC116366.1	NA	NA	NA	NA	NA	NA	NA	NA	NA	NA	3.65162e-10	3.07097	0.01	0.001	9.51028e-06	NA	NA	NA	NA	NA
EHD4-AS1	NA	NA	NA	NA	NA	NA	NA	NA	NA	NA	4.19579e-10	2.85323	0.01	0.001	1.09275e-05	NA	NA	NA	NA	NA
CAND1	NA	NA	NA	NA	NA	NA	NA	NA	NA	NA	4.49051e-10	0.139507	0.932	0.924	1.16951e-05	NA	NA	NA	NA	NA
ERLIN2	NA	NA	NA	NA	NA	NA	NA	NA	NA	NA	4.86289e-10	-0.121707	0.53	0.603	1.26649e-05	NA	NA	NA	NA	NA
AC015802.4	NA	NA	NA	NA	NA	NA	NA	NA	NA	NA	4.91736e-10	-0.841731	0.028	0.051	1.28068e-05	NA	NA	NA	NA	NA
GORASP2	NA	NA	NA	NA	NA	NA	NA	NA	NA	NA	4.92352e-10	0.147702	0.93	0.945	1.28228e-05	NA	NA	NA	NA	NA
SETDB1	NA	NA	NA	NA	NA	NA	NA	NA	NA	NA	4.97278e-10	-0.145045	0.578	0.646	1.29511e-05	NA	NA	NA	NA	NA
GTF3C4	NA	NA	NA	NA	NA	NA	NA	NA	NA	NA	5.89718e-10	-0.100074	0.642	0.718	1.53586e-05	NA	NA	NA	NA	NA
CYP1B1-AS1	NA	NA	NA	NA	NA	NA	NA	NA	NA	NA	8.14285e-10	-0.245365	0.132	0.176	2.12072e-05	NA	NA	NA	NA	NA
CEP89	NA	NA	NA	NA	NA	NA	NA	NA	NA	NA	9.4287e-10	0.174703	0.804	0.812	2.45561e-05	NA	NA	NA	NA	NA
LEPROT	NA	NA	NA	NA	NA	NA	NA	NA	NA	NA	1.19529e-09	-0.111756	0.902	0.918	3.11301e-05	NA	NA	NA	NA	NA
UPF1	NA	NA	NA	NA	NA	NA	NA	NA	NA	NA	1.26347e-09	-0.129982	0.603	0.669	3.29059e-05	NA	NA	NA	NA	NA
CYFIP1	NA	NA	NA	NA	NA	NA	NA	NA	NA	NA	1.3352e-09	0.111791	0.958	0.953	3.47739e-05	NA	NA	NA	NA	NA
TMEM115	NA	NA	NA	NA	NA	NA	NA	NA	NA	NA	1.46309e-09	-0.103883	0.791	0.848	3.81048e-05	NA	NA	NA	NA	NA
LTN1	NA	NA	NA	NA	NA	NA	NA	NA	NA	NA	1.67501e-09	-0.101235	0.61	0.686	4.3624e-05	NA	NA	NA	NA	NA
ZNF81	NA	NA	NA	NA	NA	NA	NA	NA	NA	NA	1.71242e-09	-0.160933	0.387	0.451	4.45982e-05	NA	NA	NA	NA	NA
DUBR	NA	NA	NA	NA	NA	NA	NA	NA	NA	NA	1.7501e-09	-0.235564	0.237	0.289	4.55796e-05	NA	NA	NA	NA	NA
ATP6V1A	NA	NA	NA	NA	NA	NA	NA	NA	NA	NA	1.80404e-09	-0.127164	0.73	0.778	4.69843e-05	NA	NA	NA	NA	NA
CHUK	NA	NA	NA	NA	NA	NA	NA	NA	NA	NA	1.86621e-09	-0.124508	0.56	0.631	4.86037e-05	NA	NA	NA	NA	NA
EXOG	NA	NA	NA	NA	NA	NA	NA	NA	NA	NA	2.03641e-09	-0.140262	0.524	0.592	5.30364e-05	NA	NA	NA	NA	NA
MYRF	NA	NA	NA	NA	NA	NA	NA	NA	NA	NA	2.34474e-09	-0.25639	0.429	0.474	6.10664e-05	NA	NA	NA	NA	NA
RILPL1	NA	NA	NA	NA	NA	NA	NA	NA	NA	NA	2.38215e-09	-0.132341	0.56	0.632	6.20407e-05	NA	NA	NA	NA	NA
HERC3	NA	NA	NA	NA	NA	NA	NA	NA	NA	NA	2.49954e-09	-0.338452	0.137	0.179	6.50981e-05	NA	NA	NA	NA	NA
CEP112	NA	NA	NA	NA	NA	NA	NA	NA	NA	NA	2.59158e-09	-0.16515	0.744	0.789	6.74951e-05	NA	NA	NA	NA	NA
WDR33	NA	NA	NA	NA	NA	NA	NA	NA	NA	NA	2.75793e-09	-0.112979	0.848	0.889	7.18275e-05	NA	NA	NA	NA	NA
NRSN2	NA	NA	NA	NA	NA	NA	NA	NA	NA	NA	4.78792e-09	-0.105378	0.834	0.864	0.000124697	NA	NA	NA	NA	NA
AL390728.5	NA	NA	NA	NA	NA	NA	NA	NA	NA	NA	5.35854e-09	-0.220865	0.25	0.302	0.000139558	NA	NA	NA	NA	NA
ZNF517	NA	NA	NA	NA	NA	NA	NA	NA	NA	NA	6.6377e-09	-0.40373	0.098	0.134	0.000172872	NA	NA	NA	NA	NA
GZF1	NA	NA	NA	NA	NA	NA	NA	NA	NA	NA	7.58131e-09	-0.155405	0.371	0.431	0.000197448	NA	NA	NA	NA	NA
EXOC5	NA	NA	NA	NA	NA	NA	NA	NA	NA	NA	7.76615e-09	-0.109312	0.769	0.828	0.000202262	NA	NA	NA	NA	NA
INTS4	NA	NA	NA	NA	NA	NA	NA	NA	NA	NA	8.32877e-09	-0.106748	0.543	0.613	0.000216915	NA	NA	NA	NA	NA
EDRF1	NA	NA	NA	NA	NA	NA	NA	NA	NA	NA	9.99366e-09	-0.107322	0.546	0.614	0.000260275	NA	NA	NA	NA	NA
CCDC107	NA	NA	NA	NA	NA	NA	NA	NA	NA	NA	1.04719e-08	0.143471	0.864	0.866	0.000272729	NA	NA	NA	NA	NA
BAP1	NA	NA	NA	NA	NA	NA	NA	NA	NA	NA	1.60637e-08	-0.138175	0.43	0.492	0.000418362	NA	NA	NA	NA	NA
IDE	NA	NA	NA	NA	NA	NA	NA	NA	NA	NA	1.65893e-08	0.114703	0.851	0.837	0.000432052	NA	NA	NA	NA	NA
TAF1	NA	NA	NA	NA	NA	NA	NA	NA	NA	NA	2.20196e-08	-0.120532	0.611	0.674	0.000573478	NA	NA	NA	NA	NA
WDR7	NA	NA	NA	NA	NA	NA	NA	NA	NA	NA	2.37039e-08	-0.158652	0.396	0.453	0.000617344	NA	NA	NA	NA	NA
IQCN	NA	NA	NA	NA	NA	NA	NA	NA	NA	NA	2.8505e-08	-1.35003	0.007	0.018	0.000742385	NA	NA	NA	NA	NA
DCAF17	NA	NA	NA	NA	NA	NA	NA	NA	NA	NA	2.95764e-08	-0.117987	0.398	0.461	0.000770287	NA	NA	NA	NA	NA
AC074032.1	NA	NA	NA	NA	NA	NA	NA	NA	NA	NA	3.68548e-08	-0.180592	0.288	0.339	0.000959846	NA	NA	NA	NA	NA
MAD1L1	NA	NA	NA	NA	NA	NA	NA	NA	NA	NA	4.22432e-08	-0.107829	0.564	0.636	0.00110018	NA	NA	NA	NA	NA
WDR83	NA	NA	NA	NA	NA	NA	NA	NA	NA	NA	4.27054e-08	-0.110109	0.467	0.533	0.00111222	NA	NA	NA	NA	NA
MTRF1	NA	NA	NA	NA	NA	NA	NA	NA	NA	NA	4.41044e-08	-0.212232	0.262	0.311	0.00114866	NA	NA	NA	NA	NA
FKBP1B	NA	NA	NA	NA	NA	NA	NA	NA	NA	NA	5.07478e-08	-0.173835	0.334	0.386	0.00132167	NA	NA	NA	NA	NA
PIGS	NA	NA	NA	NA	NA	NA	NA	NA	NA	NA	5.22803e-08	-0.109794	0.778	0.821	0.00136159	NA	NA	NA	NA	NA
TERF1	NA	NA	NA	NA	NA	NA	NA	NA	NA	NA	6.55049e-08	0.127427	0.845	0.851	0.00170601	NA	NA	NA	NA	NA
ZNF169	NA	NA	NA	NA	NA	NA	NA	NA	NA	NA	9.09159e-08	-0.172867	0.277	0.327	0.00236781	NA	NA	NA	NA	NA
CCDC61	NA	NA	NA	NA	NA	NA	NA	NA	NA	NA	1.04826e-07	-0.202673	0.249	0.295	0.00273008	NA	NA	NA	NA	NA
PIGN	NA	NA	NA	NA	NA	NA	NA	NA	NA	NA	1.10198e-07	-0.111371	0.528	0.592	0.00287001	NA	NA	NA	NA	NA
ARNT2	NA	NA	NA	NA	NA	NA	NA	NA	NA	NA	1.21644e-07	-0.128157	0.494	0.553	0.0031681	NA	NA	NA	NA	NA
DPP8	NA	NA	NA	NA	NA	NA	NA	NA	NA	NA	1.61598e-07	-0.101587	0.75	0.804	0.00420867	NA	NA	NA	NA	NA
RASA1	NA	NA	NA	NA	NA	NA	NA	NA	NA	NA	1.72765e-07	-0.113184	0.689	0.74	0.00449948	NA	NA	NA	NA	NA
SRP72	NA	NA	NA	NA	NA	NA	NA	NA	NA	NA	1.92272e-07	0.100338	0.934	0.936	0.00500753	NA	NA	NA	NA	NA
NDUFV2-AS1	NA	NA	NA	NA	NA	NA	NA	NA	NA	NA	2.31678e-07	-0.430626	0.095	0.125	0.00603382	NA	NA	NA	NA	NA
DDX28	NA	NA	NA	NA	NA	NA	NA	NA	NA	NA	2.3688e-07	-0.121584	0.443	0.505	0.00616931	NA	NA	NA	NA	NA
AC097534.2	NA	NA	NA	NA	NA	NA	NA	NA	NA	NA	2.54363e-07	-0.583579	0.043	0.064	0.00662462	NA	NA	NA	NA	NA
SMIM13	NA	NA	NA	NA	NA	NA	NA	NA	NA	NA	3.27309e-07	-0.10871	0.661	0.718	0.00852443	NA	NA	NA	NA	NA
SLC37A3	NA	NA	NA	NA	NA	NA	NA	NA	NA	NA	3.47628e-07	-0.108106	0.551	0.609	0.00905363	NA	NA	NA	NA	NA
ST6GALNAC2	NA	NA	NA	NA	NA	NA	NA	NA	NA	NA	4.1297e-07	-0.77936	0.023	0.039	0.0107554	NA	NA	NA	NA	NA
GDPGP1	NA	NA	NA	NA	NA	NA	NA	NA	NA	NA	5.12346e-07	-0.249183	0.155	0.192	0.0133435	NA	NA	NA	NA	NA
FAM184B	NA	NA	NA	NA	NA	NA	NA	NA	NA	NA	6.0579e-07	-0.768762	0.021	0.037	0.0157772	NA	NA	NA	NA	NA
USP46-AS1	NA	NA	NA	NA	NA	NA	NA	NA	NA	NA	6.36249e-07	-0.403705	0.072	0.099	0.0165705	NA	NA	NA	NA	NA
AC090114.2	NA	NA	NA	NA	NA	NA	NA	NA	NA	NA	6.94931e-07	-0.378025	0.089	0.117	0.0180988	NA	NA	NA	NA	NA
MRGPRF	NA	NA	NA	NA	NA	NA	NA	NA	NA	NA	7.64425e-07	1.72929	0.013	0.004	0.0199087	NA	NA	NA	NA	NA
TFCP2	NA	NA	NA	NA	NA	NA	NA	NA	NA	NA	7.79997e-07	-0.111416	0.669	0.717	0.0203142	NA	NA	NA	NA	NA
TRAPPC11	NA	NA	NA	NA	NA	NA	NA	NA	NA	NA	1.03068e-06	-0.126749	0.418	0.471	0.0268431	NA	NA	NA	NA	NA
STK11IP	NA	NA	NA	NA	NA	NA	NA	NA	NA	NA	1.44629e-06	-0.140231	0.301	0.348	0.0376673	NA	NA	NA	NA	NA
DCAF16	NA	NA	NA	NA	NA	NA	NA	NA	NA	NA	1.87044e-06	-0.146666	0.285	0.33	0.0487137	NA	NA	NA	NA	NA
RANGAP1	NA	NA	NA	NA	NA	NA	NA	NA	NA	NA	1.88989e-06	0.140353	0.762	0.756	0.0492204	NA	NA	NA	NA	NA
CXCL17	NA	NA	NA	NA	NA	NA	NA	NA	NA	NA	1.95511e-06	-1.09348	0.012	0.023	0.0509188	NA	NA	NA	NA	NA
NCK1-DT	NA	NA	NA	NA	NA	NA	NA	NA	NA	NA	2.08307e-06	-0.294565	0.141	0.174	0.0542515	NA	NA	NA	NA	NA
PPIL2	NA	NA	NA	NA	NA	NA	NA	NA	NA	NA	2.26236e-06	-0.107363	0.442	0.494	0.0589209	NA	NA	NA	NA	NA
NDUFS1	NA	NA	NA	NA	NA	NA	NA	NA	NA	NA	2.94021e-06	0.155989	0.894	0.907	0.0765747	NA	NA	NA	NA	NA
AL136040.1	NA	NA	NA	NA	NA	NA	NA	NA	NA	NA	3.36456e-06	-0.782967	0.017	0.031	0.0876267	NA	NA	NA	NA	NA
IBA57	NA	NA	NA	NA	NA	NA	NA	NA	NA	NA	3.41017e-06	-0.254442	0.153	0.186	0.0888144	NA	NA	NA	NA	NA
LINC01366	NA	NA	NA	NA	NA	NA	NA	NA	NA	NA	3.57569e-06	1.54117	0.011	0.004	0.0931253	NA	NA	NA	NA	NA
SS18L2	NA	NA	NA	NA	NA	NA	NA	NA	NA	NA	4.83503e-06	0.116696	0.837	0.855	0.125924	NA	NA	NA	NA	NA
AC010864.1	NA	NA	NA	NA	NA	NA	NA	NA	NA	NA	5.72024e-06	-0.472699	0.044	0.064	0.148978	NA	NA	NA	NA	NA
AC090877.2	NA	NA	NA	NA	NA	NA	NA	NA	NA	NA	7.17764e-06	-1.00203	0.011	0.022	0.186934	NA	NA	NA	NA	NA
HTRA2	NA	NA	NA	NA	NA	NA	NA	NA	NA	NA	7.67729e-06	0.13716	0.778	0.793	0.199947	NA	NA	NA	NA	NA
UBR5	NA	NA	NA	NA	NA	NA	NA	NA	NA	NA	7.71172e-06	-0.109897	0.861	0.879	0.200844	NA	NA	NA	NA	NA
TMSB15B-AS1	NA	NA	NA	NA	NA	NA	NA	NA	NA	NA	9.01108e-06	-0.435541	0.073	0.096	0.234685	NA	NA	NA	NA	NA
AL357079.2	NA	NA	NA	NA	NA	NA	NA	NA	NA	NA	9.08338e-06	-1.21315	0.006	0.015	0.236568	NA	NA	NA	NA	NA
ABCF1	NA	NA	NA	NA	NA	NA	NA	NA	NA	NA	9.73563e-06	0.104512	0.877	0.892	0.253555	NA	NA	NA	NA	NA
FAM106A	NA	NA	NA	NA	NA	NA	NA	NA	NA	NA	1.20405e-05	-0.383843	0.077	0.101	0.313582	NA	NA	NA	NA	NA
AC087533.1	NA	NA	NA	NA	NA	NA	NA	NA	NA	NA	1.43776e-05	-0.554129	0.031	0.047	0.37445	NA	NA	NA	NA	NA
SLC27A1	NA	NA	NA	NA	NA	NA	NA	NA	NA	NA	1.52125e-05	-0.255215	0.126	0.155	0.396195	NA	NA	NA	NA	NA
NEFM	NA	NA	NA	NA	NA	NA	NA	NA	NA	NA	2.55139e-05	2.16718	0.01	0.004	0.664484	NA	NA	NA	NA	NA
FO704657.1	NA	NA	NA	NA	NA	NA	NA	NA	NA	NA	3.50006e-05	-0.944325	0.011	0.02	0.911556	NA	NA	NA	NA	NA
NDFIP2	NA	NA	NA	NA	NA	NA	NA	NA	NA	NA	5.54584e-05	-0.111007	0.724	0.762	1	NA	NA	NA	NA	NA
CCDC183-AS1	NA	NA	NA	NA	NA	NA	NA	NA	NA	NA	8.7996e-05	-0.413868	0.051	0.068	1	NA	NA	NA	NA	NA
IRF4	NA	NA	NA	NA	NA	NA	NA	NA	NA	NA	0.000123739	1.54117	0.01	0.004	1	NA	NA	NA	NA	NA
AC005695.2	NA	NA	NA	NA	NA	NA	NA	NA	NA	NA	0.000126397	-0.422268	0.05	0.066	1	NA	NA	NA	NA	NA
HCG25	NA	NA	NA	NA	NA	NA	NA	NA	NA	NA	0.000137427	-0.32457	0.068	0.088	1	NA	NA	NA	NA	NA
OAZ3	NA	NA	NA	NA	NA	NA	NA	NA	NA	NA	0.000137675	-0.279219	0.106	0.129	1	NA	NA	NA	NA	NA
HOXC11	NA	NA	NA	NA	NA	NA	NA	NA	NA	NA	0.000155361	-0.516793	0.03	0.044	1	NA	NA	NA	NA	NA
AP000253.1	NA	NA	NA	NA	NA	NA	NA	NA	NA	NA	0.000162065	-0.784263	0.013	0.022	1	NA	NA	NA	NA	NA
TTC23L	NA	NA	NA	NA	NA	NA	NA	NA	NA	NA	0.00027589	-0.652364	0.017	0.027	1	NA	NA	NA	NA	NA
AC066613.2	NA	NA	NA	NA	NA	NA	NA	NA	NA	NA	0.000299224	-0.490274	0.037	0.051	1	NA	NA	NA	NA	NA
MYO1F	NA	NA	NA	NA	NA	NA	NA	NA	NA	NA	0.000354952	-0.302288	0.067	0.085	1	NA	NA	NA	NA	NA
ALG13-AS1	NA	NA	NA	NA	NA	NA	NA	NA	NA	NA	0.000417523	-0.665023	0.012	0.02	1	NA	NA	NA	NA	NA
AL162718.1	NA	NA	NA	NA	NA	NA	NA	NA	NA	NA	0.000548537	-0.759268	0.01	0.018	1	NA	NA	NA	NA	NA
SNRNP35	NA	NA	NA	NA	NA	NA	NA	NA	NA	NA	0.000576749	0.128341	0.713	0.718	1	NA	NA	NA	NA	NA
TAF11	NA	NA	NA	NA	NA	NA	NA	NA	NA	NA	0.000801472	0.307266	0.574	0.6	1	NA	NA	NA	NA	NA
LINC02078	NA	NA	NA	NA	NA	NA	NA	NA	NA	NA	0.000967104	1.19619	0.01	0.005	1	NA	NA	NA	NA	NA
AC087175.1	NA	NA	NA	NA	NA	NA	NA	NA	NA	NA	0.00118489	-0.844003	0.006	0.012	1	NA	NA	NA	NA	NA
LINC00106	NA	NA	NA	NA	NA	NA	NA	NA	NA	NA	0.00371066	-0.132703	0.131	0.151	1	NA	NA	NA	NA	NA
FAM66D	NA	NA	NA	NA	NA	NA	NA	NA	NA	NA	0.00422719	-0.608821	0.013	0.02	1	NA	NA	NA	NA	NA
ZSWIM1	NA	NA	NA	NA	NA	NA	NA	NA	NA	NA	0.00444307	-0.201307	0.091	0.107	1	NA	NA	NA	NA	NA
AL031428.1	NA	NA	NA	NA	NA	NA	NA	NA	NA	NA	0.006466	-0.168731	0.105	0.122	1	NA	NA	NA	NA	NA
KLC2	NA	NA	NA	NA	NA	NA	NA	NA	NA	NA	0.00751239	0.101302	0.746	0.772	1	NA	NA	NA	NA	NA
AC008537.2	NA	NA	NA	NA	NA	NA	NA	NA	NA	NA	0.0105029	-0.65773	0.008	0.012	1	NA	NA	NA	NA	NA
FBXL19-AS1	NA	NA	NA	NA	NA	NA	NA	NA	NA	NA	0.0119777	-0.142123	0.127	0.144	1	NA	NA	NA	NA	NA
AC034102.6	NA	NA	NA	NA	NA	NA	NA	NA	NA	NA	0.0134643	-0.440211	0.02	0.027	1	NA	NA	NA	NA	NA
NEK5	NA	NA	NA	NA	NA	NA	NA	NA	NA	NA	0.0168178	-0.366682	0.026	0.034	1	NA	NA	NA	NA	NA
NUS1	NA	NA	NA	NA	NA	NA	NA	NA	NA	NA	0.0169193	0.122216	0.64	0.652	1	NA	NA	NA	NA	NA
AC084740.1	NA	NA	NA	NA	NA	NA	NA	NA	NA	NA	0.0176613	-0.378208	0.026	0.033	1	NA	NA	NA	NA	NA
CUL2	NA	NA	NA	NA	NA	NA	NA	NA	NA	NA	0.0191648	0.109282	0.739	0.765	1	NA	NA	NA	NA	NA
UVRAG-DT	NA	NA	NA	NA	NA	NA	NA	NA	NA	NA	0.0220061	-0.409523	0.02	0.027	1	NA	NA	NA	NA	NA
ZMAT5	NA	NA	NA	NA	NA	NA	NA	NA	NA	NA	0.023522	0.111002	0.694	0.716	1	NA	NA	NA	NA	NA
GMPPB	NA	NA	NA	NA	NA	NA	NA	NA	NA	NA	0.0291344	0.186822	0.56	0.578	1	NA	NA	NA	NA	NA
AC023449.2	NA	NA	NA	NA	NA	NA	NA	NA	NA	NA	0.0406368	0.630395	0.01	0.006	1	NA	NA	NA	NA	NA
AL360169.3	NA	NA	NA	NA	NA	NA	NA	NA	NA	NA	0.0425919	-0.576303	0.007	0.011	1	NA	NA	NA	NA	NA
AC007533.1	NA	NA	NA	NA	NA	NA	NA	NA	NA	NA	0.0483837	-0.323613	0.031	0.038	1	NA	NA	NA	NA	NA
NOTCH4	NA	NA	NA	NA	NA	NA	NA	NA	NA	NA	0.0558804	-0.291936	0.02	0.025	1	NA	NA	NA	NA	NA
AC135050.1	NA	NA	NA	NA	NA	NA	NA	NA	NA	NA	0.072792	-0.194927	0.045	0.052	1	NA	NA	NA	NA	NA
AC087501.1	NA	NA	NA	NA	NA	NA	NA	NA	NA	NA	0.0784922	-0.285467	0.025	0.03	1	NA	NA	NA	NA	NA
LINC02465	NA	NA	NA	NA	NA	NA	NA	NA	NA	NA	0.0855944	-0.362987	0.011	0.015	1	NA	NA	NA	NA	NA
AC008761.1	NA	NA	NA	NA	NA	NA	NA	NA	NA	NA	0.103299	0.444149	0.01	0.007	1	NA	NA	NA	NA	NA
AC011405.1	NA	NA	NA	NA	NA	NA	NA	NA	NA	NA	0.109263	-0.142061	0.039	0.045	1	NA	NA	NA	NA	NA
AC024560.4	NA	NA	NA	NA	NA	NA	NA	NA	NA	NA	0.126092	-0.19725	0.029	0.034	1	NA	NA	NA	NA	NA
RINT1	NA	NA	NA	NA	NA	NA	NA	NA	NA	NA	0.140435	0.12032	0.585	0.608	1	NA	NA	NA	NA	NA
PTPN23	NA	NA	NA	NA	NA	NA	NA	NA	NA	NA	0.152559	0.113876	0.585	0.602	1	NA	NA	NA	NA	NA
GPR161	NA	NA	NA	NA	NA	NA	NA	NA	NA	NA	0.178394	0.137296	0.451	0.456	1	NA	NA	NA	NA	NA
GPR82	NA	NA	NA	NA	NA	NA	NA	NA	NA	NA	0.282629	-0.165351	0.031	0.035	1	NA	NA	NA	NA	NA
NTRK2	NA	NA	NA	NA	NA	NA	NA	NA	NA	NA	0.285725	0.34227	0.01	0.008	1	NA	NA	NA	NA	NA
PHKA1-AS1	NA	NA	NA	NA	NA	NA	NA	NA	NA	NA	0.325528	-0.194253	0.018	0.021	1	NA	NA	NA	NA	NA
HEXD-IT1	NA	NA	NA	NA	NA	NA	NA	NA	NA	NA	0.335535	-0.150543	0.029	0.032	1	NA	NA	NA	NA	NA
PCNX3	NA	NA	NA	NA	NA	NA	NA	NA	NA	NA	0.35246	0.118822	0.442	0.451	1	NA	NA	NA	NA	NA
AC114930.1	NA	NA	NA	NA	NA	NA	NA	NA	NA	NA	0.356706	-0.381094	0.055	0.059	1	NA	NA	NA	NA	NA
AC000065.2	NA	NA	NA	NA	NA	NA	NA	NA	NA	NA	0.407437	0.212987	0.011	0.009	1	NA	NA	NA	NA	NA
AL137802.2	NA	NA	NA	NA	NA	NA	NA	NA	NA	NA	0.410056	-0.187254	0.014	0.016	1	NA	NA	NA	NA	NA
PKIB	NA	NA	NA	NA	NA	NA	NA	NA	NA	NA	0.502392	0.139906	0.195	0.191	1	NA	NA	NA	NA	NA
CCDC140	6.98339e-16	6.53002	0.011	0	1.7809e-11	5.93918e-22	6.92468	0.016	0	1.55553e-17	1.26742e-18	6.92723	0.013	0	3.30086e-14	NA	NA	NA	NA	NA
AL645608.1	2.75248e-18	6.26324	0.013	0	7.01938e-14	5.93724e-22	6.60671	0.016	0	1.55502e-17	NA	NA	NA	NA	NA	NA	NA	NA	NA	NA
HOXD9	8.23335e-19	3.08427	0.02	0.002	2.09967e-14	3.37082e-18	3.07986	0.02	0.002	8.82852e-14	6.5346e-14	2.71336	0.016	0.002	1.70187e-09	NA	NA	NA	NA	NA
CCM2L	1.20613e-10	2.91859	0.011	0.002	3.07588e-06	2.36702e-10	3.26489	0.011	0.002	6.19946e-06	3.60286e-19	3.89809	0.018	0.002	9.3833e-15	NA	NA	NA	NA	NA
OR6J1	1.93624e-09	2.66179	0.011	0.002	4.93781e-05	5.65135e-11	2.86435	0.012	0.002	1.48015e-06	NA	NA	NA	NA	NA	NA	NA	NA	NA	NA
GNRH2	8.46556e-13	2.40763	0.017	0.003	2.15889e-08	1.77444e-09	2.12316	0.014	0.003	4.64743e-05	NA	NA	NA	NA	NA	NA	NA	NA	NA	NA
RNF223	0.00167561	1.89127	0.013	0.007	1	8.22649e-06	2.25208	0.016	0.007	0.21546	NA	NA	NA	NA	NA	NA	NA	NA	NA	NA
IRF8	1.97318e-06	1.54617	0.014	0.005	0.0503201	1.46745e-14	2.26489	0.022	0.005	3.84339e-10	3.34565e-06	1.52284	0.013	0.005	0.0871342	NA	NA	NA	NA	NA
LINC01169	6.28893e-05	1.43316	0.01	0.004	1	NA	NA	NA	NA	NA	NA	NA	NA	NA	NA	NA	NA	NA	NA	NA
AL162274.1	4.08543e-05	1.21884	0.013	0.006	1	0.00380214	0.957459	0.011	0.006	1	0.00360946	0.930144	0.01	0.006	1	NA	NA	NA	NA	NA
AC015878.1	3.01397e-05	1.21077	0.018	0.009	0.768623	4.53228e-06	1.26775	0.02	0.009	0.118705	0.0588633	0.614021	0.013	0.009	1	NA	NA	NA	NA	NA
GDF6	0.000261028	1.19397	0.011	0.005	1	NA	NA	NA	NA	NA	0.000575154	1.21589	0.01	0.005	1	NA	NA	NA	NA	NA
AC009090.1	0.00178539	0.886673	0.011	0.006	1	NA	NA	NA	NA	NA	NA	NA	NA	NA	NA	NA	NA	NA	NA	NA
AL049629.1	0.000230357	0.881366	0.024	0.015	1	0.248071	-0.26458	0.012	0.014	1	0.00128498	-0.77434	0.008	0.014	1	NA	NA	NA	NA	NA
LINC02456	0.000344293	0.868957	0.014	0.007	1	NA	NA	NA	NA	NA	NA	NA	NA	NA	NA	NA	NA	NA	NA	NA
FAM53B-AS1	0.00392796	0.861138	0.012	0.006	1	NA	NA	NA	NA	NA	0.0485302	0.618243	0.01	0.006	1	NA	NA	NA	NA	NA
AC068491.3	0.00115518	0.858395	0.014	0.008	1	0.0672396	0.506158	0.011	0.008	1	NA	NA	NA	NA	NA	NA	NA	NA	NA	NA
P2RY1	4.24782e-06	0.841994	0.057	0.039	0.108328	2.64561e-15	1.16505	0.074	0.038	6.92913e-11	0.0785969	0.514701	0.045	0.038	1	NA	NA	NA	NA	NA
LINC02789	0.00354822	0.839429	0.016	0.009	1	NA	NA	NA	NA	NA	NA	NA	NA	NA	NA	NA	NA	NA	NA	NA
AP006545.3	0.0110716	0.814252	0.012	0.007	1	NA	NA	NA	NA	NA	NA	NA	NA	NA	NA	NA	NA	NA	NA	NA
LINC02816	0.00556443	0.810724	0.012	0.006	1	2.04055e-06	1.34094	0.016	0.006	0.0534441	NA	NA	NA	NA	NA	NA	NA	NA	NA	NA
HIST2H3C	0.00520074	0.808671	0.011	0.006	1	3.00246e-19	2.2298	0.029	0.006	7.86374e-15	6.76012e-05	1.09629	0.013	0.006	1	NA	NA	NA	NA	NA
ABCB5	0.0122428	0.77781	0.01	0.006	1	0.000399281	1.21834	0.012	0.006	1	NA	NA	NA	NA	NA	NA	NA	NA	NA	NA
IFT74-AS1	0.02244	0.77781	0.01	0.006	1	NA	NA	NA	NA	NA	NA	NA	NA	NA	NA	NA	NA	NA	NA	NA
RASL10A	0.0140783	0.774198	0.011	0.007	1	NA	NA	NA	NA	NA	NA	NA	NA	NA	NA	NA	NA	NA	NA	NA
AC090607.1	0.00816583	0.763665	0.012	0.007	1	NA	NA	NA	NA	NA	NA	NA	NA	NA	NA	NA	NA	NA	NA	NA
HNF4A-AS1	2.01746e-06	0.756081	0.049	0.031	0.0514493	3.75802e-07	0.799463	0.05	0.03	0.00984263	2.75848e-10	0.9039	0.054	0.03	7.18418e-06	NA	NA	NA	NA	NA
MINAR1	2.21853e-05	0.731015	0.038	0.023	0.56577	0.0622336	0.354154	0.029	0.023	1	0.0124051	-0.412099	0.017	0.023	1	NA	NA	NA	NA	NA
NUTM2G	0.0516556	0.726208	0.01	0.006	1	NA	NA	NA	NA	NA	NA	NA	NA	NA	NA	NA	NA	NA	NA	NA
SNHG27	0.0104257	0.722668	0.011	0.007	1	NA	NA	NA	NA	NA	NA	NA	NA	NA	NA	NA	NA	NA	NA	NA
AOC3	0.00994307	0.712544	0.014	0.009	1	0.00380852	0.803913	0.015	0.009	1	NA	NA	NA	NA	NA	NA	NA	NA	NA	NA
MIR3681HG	0.0406481	0.705755	0.01	0.007	1	NA	NA	NA	NA	NA	NA	NA	NA	NA	NA	NA	NA	NA	NA	NA
AC104009.1	0.0166419	0.705241	0.014	0.009	1	0.034581	0.643166	0.014	0.009	1	NA	NA	NA	NA	NA	NA	NA	NA	NA	NA
SPON1-AS1	0.000362744	0.700642	0.026	0.016	1	NA	NA	NA	NA	NA	0.0373108	-0.498532	0.012	0.016	1	NA	NA	NA	NA	NA
AP001972.4	0.00153052	0.688042	0.038	0.027	1	0.0271825	0.463184	0.034	0.027	1	0.461311	0.449899	0.029	0.027	1	NA	NA	NA	NA	NA
ASAP1-IT2	3.82067e-06	0.684374	0.059	0.04	0.0974347	0.0785534	0.354426	0.047	0.04	1	6.63738e-06	0.594947	0.058	0.04	0.172864	NA	NA	NA	NA	NA
BRIP1	4.83698e-17	0.673708	0.587	0.526	1.23353e-12	8.5178e-50	0.823362	0.647	0.524	2.2309e-45	7.7375e-60	0.817067	0.618	0.503	2.01515e-55	NA	NA	NA	NA	NA
AC138028.2	0.0119954	0.655554	0.013	0.008	1	0.0877332	0.477011	0.011	0.008	1	NA	NA	NA	NA	NA	NA	NA	NA	NA	NA
RPP38-DT	0.0073653	0.65026	0.02	0.013	1	5.83379e-05	0.899672	0.024	0.013	1	NA	NA	NA	NA	NA	NA	NA	NA	NA	NA
CASP3	1.69328e-27	0.644742	0.715	0.652	4.31821e-23	0.495269	0.395281	0.615	0.646	1	4.8061e-17	1.05273	0.6	0.617	1.2517e-12	NA	NA	NA	NA	NA
AC139100.2	0.0318761	0.641748	0.011	0.007	1	NA	NA	NA	NA	NA	NA	NA	NA	NA	NA	NA	NA	NA	NA	NA
AC105429.1	0.0204693	0.639385	0.013	0.008	1	0.00207106	0.862301	0.014	0.008	1	NA	NA	NA	NA	NA	NA	NA	NA	NA	NA
C9orf135	0.0108675	0.638276	0.016	0.01	1	8.34955e-07	1.21758	0.023	0.01	0.0218683	NA	NA	NA	NA	NA	NA	NA	NA	NA	NA
CLDN9	0.0256549	0.636695	0.012	0.008	1	NA	NA	NA	NA	NA	NA	NA	NA	NA	NA	NA	NA	NA	NA	NA
AC104118.1	0.0212904	0.628886	0.014	0.009	1	NA	NA	NA	NA	NA	NA	NA	NA	NA	NA	NA	NA	NA	NA	NA
APOA1	0.0532095	0.625806	0.011	0.007	1	4.73931e-08	1.45084	0.019	0.007	0.00124127	NA	NA	NA	NA	NA	NA	NA	NA	NA	NA
LDHAL6B	0.0206818	0.625806	0.013	0.008	1	NA	NA	NA	NA	NA	NA	NA	NA	NA	NA	NA	NA	NA	NA	NA
AL008721.2	0.00231667	0.623826	0.021	0.014	1	0.65259	0.143129	0.015	0.014	1	0.678164	-0.113514	0.012	0.013	1	NA	NA	NA	NA	NA
LINC02788	0.0408817	0.62169	0.01	0.007	1	0.0463504	0.686077	0.01	0.007	1	NA	NA	NA	NA	NA	NA	NA	NA	NA	NA
KIF5A	0.0267347	0.61938	0.013	0.008	1	0.329652	0.357997	0.01	0.008	1	NA	NA	NA	NA	NA	NA	NA	NA	NA	NA
AC069234.1	0.00466355	0.617667	0.02	0.013	1	NA	NA	NA	NA	NA	0.00180875	-0.722883	0.007	0.013	1	NA	NA	NA	NA	NA
SERPINA3	0.000253013	0.613369	0.073	0.056	1	0.0194659	0.34289	0.045	0.056	1	1.37397e-07	-0.121111	0.035	0.056	0.00357836	NA	NA	NA	NA	NA
AC012494.1	0.462616	0.612244	0.011	0.009	1	NA	NA	NA	NA	NA	NA	NA	NA	NA	NA	NA	NA	NA	NA	NA
AC008440.2	0.0132667	0.605629	0.014	0.009	1	NA	NA	NA	NA	NA	NA	NA	NA	NA	NA	NA	NA	NA	NA	NA
AC005808.1	0.042409	0.604273	0.012	0.008	1	NA	NA	NA	NA	NA	0.142786	0.459226	0.01	0.008	1	NA	NA	NA	NA	NA
FAM25G	0.0319763	0.598839	0.011	0.007	1	NA	NA	NA	NA	NA	NA	NA	NA	NA	NA	NA	NA	NA	NA	NA
KBTBD8	0.00314873	0.594442	0.024	0.016	1	0.10457	0.385526	0.02	0.016	1	0.0513525	-0.474423	0.011	0.016	1	NA	NA	NA	NA	NA
AC087276.3	0.0342099	0.590811	0.013	0.009	1	NA	NA	NA	NA	NA	NA	NA	NA	NA	NA	NA	NA	NA	NA	NA
AC010680.2	0.032877	0.585165	0.011	0.007	1	NA	NA	NA	NA	NA	NA	NA	NA	NA	NA	NA	NA	NA	NA	NA
NKAIN3-IT1	0.0850585	0.585165	0.01	0.007	1	NA	NA	NA	NA	NA	NA	NA	NA	NA	NA	NA	NA	NA	NA	NA
AC016866.1	0.0194232	0.578738	0.012	0.007	1	NA	NA	NA	NA	NA	NA	NA	NA	NA	NA	NA	NA	NA	NA	NA
AP003721.4	0.10635	0.57811	0.01	0.007	1	NA	NA	NA	NA	NA	NA	NA	NA	NA	NA	NA	NA	NA	NA	NA
AL133464.1	0.0316808	0.57811	0.011	0.007	1	0.0794803	0.485603	0.01	0.007	1	NA	NA	NA	NA	NA	NA	NA	NA	NA	NA
AC018797.3	3.08354e-06	0.574166	0.059	0.039	0.0786364	NA	NA	NA	NA	NA	0.163857	-0.178509	0.034	0.039	1	NA	NA	NA	NA	NA
AL807752.3	0.0534154	0.571359	0.011	0.007	1	NA	NA	NA	NA	NA	NA	NA	NA	NA	NA	NA	NA	NA	NA	NA
AC008946.1	0.0676169	0.571359	0.011	0.007	1	NA	NA	NA	NA	NA	NA	NA	NA	NA	NA	NA	NA	NA	NA	NA
ATAD3B	0.0676971	0.564892	0.011	0.007	1	NA	NA	NA	NA	NA	NA	NA	NA	NA	NA	NA	NA	NA	NA	NA
AL133334.1	0.0170654	0.559629	0.014	0.009	1	NA	NA	NA	NA	NA	NA	NA	NA	NA	NA	NA	NA	NA	NA	NA
AC093928.1	0.0536283	0.558692	0.011	0.007	1	NA	NA	NA	NA	NA	NA	NA	NA	NA	NA	NA	NA	NA	NA	NA
AC012363.1	0.0222304	0.558692	0.016	0.011	1	0.270519	-0.283549	0.009	0.011	1	0.141309	-0.335802	0.008	0.011	1	NA	NA	NA	NA	NA
AC111194.2	0.0674708	0.556018	0.01	0.007	1	NA	NA	NA	NA	NA	NA	NA	NA	NA	NA	NA	NA	NA	NA	NA
NRN1L	0.0850998	0.552743	0.011	0.007	1	NA	NA	NA	NA	NA	NA	NA	NA	NA	NA	NA	NA	NA	NA	NA
SPON1	0.00153183	0.551957	0.039	0.028	1	0.0243956	-0.322958	0.021	0.028	1	0.000197568	-0.687769	0.018	0.028	1	NA	NA	NA	NA	NA
FOXD4	0.0341204	0.550118	0.013	0.008	1	NA	NA	NA	NA	NA	NA	NA	NA	NA	NA	NA	NA	NA	NA	NA
AC009630.3	3.22762e-05	0.549675	0.051	0.035	0.823108	0.0406023	0.2963	0.043	0.035	1	0.015772	0.410288	0.043	0.034	1	NA	NA	NA	NA	NA
AC017050.1	0.0144086	0.549145	0.017	0.012	1	0.0317358	0.436519	0.017	0.012	1	NA	NA	NA	NA	NA	NA	NA	NA	NA	NA
AC021269.3	0.0677436	0.547029	0.011	0.008	1	0.0178764	0.674688	0.013	0.008	1	NA	NA	NA	NA	NA	NA	NA	NA	NA	NA
LYZ	0.00403351	0.541952	0.014	0.008	1	NA	NA	NA	NA	NA	NA	NA	NA	NA	NA	NA	NA	NA	NA	NA
AL136295.7	0.00110185	0.53723	0.037	0.026	1	0.0870487	-0.301339	0.021	0.026	1	0.0104383	-0.449879	0.019	0.026	1	NA	NA	NA	NA	NA
HAND2	0.123163	0.535316	0.012	0.009	1	0.113852	0.52186	0.012	0.009	1	0.119003	0.442168	0.012	0.009	1	NA	NA	NA	NA	NA
AC100814.1	0.0342061	0.535316	0.013	0.009	1	NA	NA	NA	NA	NA	NA	NA	NA	NA	NA	NA	NA	NA	NA	NA
AC018557.1	0.00767336	0.53409	0.023	0.016	1	0.526681	-0.106672	0.014	0.016	1	0.150242	-0.337706	0.012	0.015	1	NA	NA	NA	NA	NA
MEX3D	6.3361e-09	0.530995	0.126	0.091	0.000161583	0.0097929	0.252459	0.106	0.091	1	0.211932	0.151586	0.097	0.09	1	NA	NA	NA	NA	NA
AL359399.1	0.0433655	0.521971	0.013	0.009	1	0.00277756	0.831928	0.016	0.009	1	NA	NA	NA	NA	NA	NA	NA	NA	NA	NA
GABRR2	0.0540728	0.521548	0.012	0.008	1	NA	NA	NA	NA	NA	NA	NA	NA	NA	NA	NA	NA	NA	NA	NA
AC006387.1	0.157457	0.521034	0.011	0.008	1	8.15727e-05	1.23318	0.016	0.008	1	NA	NA	NA	NA	NA	NA	NA	NA	NA	NA
RPA4	0.0275851	0.517809	0.014	0.009	1	NA	NA	NA	NA	NA	NA	NA	NA	NA	NA	NA	NA	NA	NA	NA
AC100793.3	0.0145629	0.517554	0.02	0.014	1	0.0525434	0.484794	0.019	0.014	1	0.0102577	-0.682273	0.009	0.014	1	NA	NA	NA	NA	NA
EDAR	0.0279191	0.512264	0.016	0.011	1	0.0324173	0.630294	0.016	0.011	1	0.0223447	-0.431038	0.007	0.011	1	NA	NA	NA	NA	NA
AL359921.2	0.0279727	0.511164	0.016	0.011	1	0.589026	-0.168072	0.01	0.011	1	0.166216	-0.40235	0.008	0.011	1	NA	NA	NA	NA	NA
AC103993.1	0.00951966	0.505437	0.023	0.016	1	0.544092	-0.122269	0.014	0.016	1	0.274698	-0.236434	0.013	0.016	1	NA	NA	NA	NA	NA
AL049840.4	0.0030791	0.50344	0.034	0.024	1	0.0107118	-0.443707	0.017	0.024	1	5.54147e-05	-0.748333	0.014	0.024	1	NA	NA	NA	NA	NA
AC005343.1	0.0835526	0.502023	0.012	0.009	1	NA	NA	NA	NA	NA	NA	NA	NA	NA	NA	NA	NA	NA	NA	NA
AC002553.1	0.100173	0.500276	0.013	0.009	1	NA	NA	NA	NA	NA	NA	NA	NA	NA	NA	NA	NA	NA	NA	NA
CACTIN-AS1	0.132626	0.490647	0.01	0.007	1	0.154789	0.451656	0.01	0.007	1	NA	NA	NA	NA	NA	NA	NA	NA	NA	NA
MEF2C	0.0543436	0.481417	0.012	0.008	1	NA	NA	NA	NA	NA	NA	NA	NA	NA	NA	NA	NA	NA	NA	NA
AL513548.1	0.102864	0.477361	0.012	0.009	1	NA	NA	NA	NA	NA	NA	NA	NA	NA	NA	NA	NA	NA	NA	NA
ABCG4	0.130575	0.47623	0.01	0.008	1	0.113345	0.512047	0.011	0.008	1	NA	NA	NA	NA	NA	NA	NA	NA	NA	NA
TENT5D	0.0429789	0.47269	0.015	0.011	1	0.328536	-0.190792	0.009	0.011	1	0.00157754	-0.979659	0.006	0.011	1	NA	NA	NA	NA	NA
AC003086.1	0.130606	0.471823	0.01	0.008	1	0.000116454	1.05432	0.016	0.008	1	NA	NA	NA	NA	NA	NA	NA	NA	NA	NA
AQP1	0.15988	0.471823	0.01	0.008	1	NA	NA	NA	NA	NA	NA	NA	NA	NA	NA	NA	NA	NA	NA	NA
HOXD4	0.129833	0.471823	0.011	0.008	1	0.31054	0.384469	0.01	0.008	1	0.142996	0.435379	0.01	0.008	1	NA	NA	NA	NA	NA
KRTCAP3	0.0199376	0.467854	0.024	0.018	1	NA	NA	NA	NA	NA	NA	NA	NA	NA	NA	NA	NA	NA	NA	NA
AL136988.2	0.104586	0.463535	0.011	0.008	1	NA	NA	NA	NA	NA	NA	NA	NA	NA	NA	NA	NA	NA	NA	NA
LINC02058	0.244566	0.458787	0.012	0.01	1	0.435079	0.295584	0.011	0.01	1	0.109312	0.589184	0.013	0.01	1	NA	NA	NA	NA	NA
LINC00499	0.127494	0.455881	0.011	0.008	1	NA	NA	NA	NA	NA	NA	NA	NA	NA	NA	NA	NA	NA	NA	NA
ATP6V0A4	0.0622668	0.455881	0.016	0.012	1	0.129753	0.396132	0.015	0.012	1	0.730164	0.233745	0.012	0.012	1	NA	NA	NA	NA	NA
ZNF540	0.084197	0.45227	0.012	0.008	1	NA	NA	NA	NA	NA	NA	NA	NA	NA	NA	NA	NA	NA	NA	NA
KCNAB1	0.161274	0.451681	0.01	0.007	1	NA	NA	NA	NA	NA	NA	NA	NA	NA	NA	NA	NA	NA	NA	NA
GALNTL6	0.100285	0.449333	0.026	0.021	1	4.53401e-13	1.19101	0.047	0.021	1.1875e-08	0.108159	-0.175383	0.017	0.021	1	NA	NA	NA	NA	NA
DCAF4L1	0.103644	0.448792	0.012	0.008	1	NA	NA	NA	NA	NA	NA	NA	NA	NA	NA	NA	NA	NA	NA	NA
AC118344.1	0.0103829	0.4461	0.034	0.026	1	0.208971	0.251831	0.03	0.026	1	0.266461	-0.156963	0.022	0.025	1	NA	NA	NA	NA	NA
DUSP26	0.068022	0.44544	0.012	0.008	1	NA	NA	NA	NA	NA	NA	NA	NA	NA	NA	NA	NA	NA	NA	NA
AC068790.7	0.0835962	0.44544	0.012	0.009	1	NA	NA	NA	NA	NA	NA	NA	NA	NA	NA	NA	NA	NA	NA	NA
GGN	0.125184	0.44544	0.012	0.009	1	NA	NA	NA	NA	NA	NA	NA	NA	NA	NA	NA	NA	NA	NA	NA
SLC44A4	0.10404	0.442207	0.011	0.008	1	NA	NA	NA	NA	NA	NA	NA	NA	NA	NA	NA	NA	NA	NA	NA
CKMT1B	0.101971	0.442207	0.012	0.009	1	0.647324	0.180823	0.01	0.009	1	NA	NA	NA	NA	NA	NA	NA	NA	NA	NA
LINC02776	0.123171	0.442207	0.012	0.009	1	0.000559495	0.878794	0.017	0.009	1	NA	NA	NA	NA	NA	NA	NA	NA	NA	NA
AC091544.5	0.0854451	0.440114	0.011	0.008	1	NA	NA	NA	NA	NA	NA	NA	NA	NA	NA	NA	NA	NA	NA	NA
PYGM	0.105691	0.440114	0.011	0.008	1	NA	NA	NA	NA	NA	NA	NA	NA	NA	NA	NA	NA	NA	NA	NA
CHRNA10	0.0221197	0.440114	0.027	0.02	1	0.58859	0.141256	0.021	0.02	1	NA	NA	NA	NA	NA	NA	NA	NA	NA	NA
AC007314.1	0.0492044	0.439393	0.018	0.013	1	0.326969	0.237567	0.016	0.013	1	0.0401767	-0.491558	0.009	0.013	1	NA	NA	NA	NA	NA
USP12-AS1	1.1876e-05	0.438092	0.08	0.058	0.302862	0.132704	0.182904	0.065	0.058	1	0.000116254	-0.450772	0.042	0.057	1	NA	NA	NA	NA	NA
AC009318.2	0.100157	0.436073	0.013	0.009	1	NA	NA	NA	NA	NA	NA	NA	NA	NA	NA	NA	NA	NA	NA	NA
AC245052.4	0.0210758	0.434423	0.028	0.021	1	0.000265791	0.66661	0.033	0.021	1	0.316656	0.204304	0.024	0.021	1	NA	NA	NA	NA	NA
RASL11A	0.000652914	0.427572	0.086	0.069	1	6.26026e-25	1.1606	0.129	0.069	1.63962e-20	0.0286414	-0.132815	0.058	0.068	1	NA	NA	NA	NA	NA
SLC2A9	0.0419618	0.426735	0.017	0.012	1	0.12624	0.377362	0.016	0.012	1	NA	NA	NA	NA	NA	NA	NA	NA	NA	NA
PP2D1	0.0028157	0.42409	0.044	0.033	1	0.00880819	-0.414838	0.024	0.033	1	0.0373884	-0.277495	0.026	0.033	1	NA	NA	NA	NA	NA
AC004949.1	0.126048	0.423701	0.012	0.009	1	NA	NA	NA	NA	NA	NA	NA	NA	NA	NA	NA	NA	NA	NA	NA
AC097532.1	0.161535	0.421934	0.01	0.007	1	NA	NA	NA	NA	NA	NA	NA	NA	NA	NA	NA	NA	NA	NA	NA
IRX5	9.83212e-06	0.420541	0.162	0.133	0.250739	7.1773e-07	0.47793	0.166	0.132	0.0187981	0.828031	0.194657	0.128	0.131	1	NA	NA	NA	NA	NA
LINC00304	0.212975	0.417959	0.012	0.009	1	0.714987	0.115235	0.01	0.009	1	NA	NA	NA	NA	NA	NA	NA	NA	NA	NA
AC068473.1	0.101586	0.41524	0.012	0.009	1	NA	NA	NA	NA	NA	NA	NA	NA	NA	NA	NA	NA	NA	NA	NA
AL024507.2	0.00664547	0.413858	0.046	0.035	1	NA	NA	NA	NA	NA	0.0880582	-0.175323	0.029	0.035	1	NA	NA	NA	NA	NA
PRRT1	0.122535	0.412614	0.012	0.009	1	NA	NA	NA	NA	NA	NA	NA	NA	NA	NA	NA	NA	NA	NA	NA
MMP23B	0.130306	0.4121	0.011	0.008	1	0.110172	0.537184	0.011	0.008	1	NA	NA	NA	NA	NA	NA	NA	NA	NA	NA
HNF4A	6.63442e-05	0.407412	0.352	0.323	1	2.11302e-06	0.482099	0.358	0.321	0.0553422	9.37262e-09	0.616857	0.349	0.316	0.0002441	NA	NA	NA	NA	NA
ABCC11	0.0145364	0.405925	0.044	0.035	1	0.000121781	0.617588	0.05	0.035	1	NA	NA	NA	NA	NA	NA	NA	NA	NA	NA
ZNF136	4.16812e-07	0.396014	0.145	0.112	0.0106295	NA	NA	NA	NA	NA	6.294e-11	-0.504958	0.075	0.111	1.63921e-06	NA	NA	NA	NA	NA
AL627308.3	0.150537	0.395687	0.012	0.009	1	0.0919112	0.471338	0.012	0.009	1	NA	NA	NA	NA	NA	NA	NA	NA	NA	NA
SLC25A30	1.85359e-09	0.394481	0.21	0.165	4.72704e-05	0.0080492	0.203803	0.184	0.165	1	NA	NA	NA	NA	NA	NA	NA	NA	NA	NA
CHRNB2	0.062044	0.39197	0.017	0.012	1	0.6334	-0.177853	0.011	0.012	1	0.0760782	-0.469043	0.009	0.012	1	NA	NA	NA	NA	NA
AL139035.1	0.16296	0.391561	0.01	0.007	1	NA	NA	NA	NA	NA	NA	NA	NA	NA	NA	NA	NA	NA	NA	NA
AC092118.2	0.16296	0.391561	0.01	0.007	1	NA	NA	NA	NA	NA	NA	NA	NA	NA	NA	NA	NA	NA	NA	NA
AL034417.3	0.10313	0.390992	0.012	0.009	1	NA	NA	NA	NA	NA	NA	NA	NA	NA	NA	NA	NA	NA	NA	NA
PCDHB8	0.195125	0.388767	0.01	0.008	1	NA	NA	NA	NA	NA	NA	NA	NA	NA	NA	NA	NA	NA	NA	NA
ZRANB2-AS1	0.122769	0.388767	0.012	0.009	1	NA	NA	NA	NA	NA	NA	NA	NA	NA	NA	NA	NA	NA	NA	NA
MTRNR2L8	0.146726	0.388767	0.012	0.009	1	NA	NA	NA	NA	NA	NA	NA	NA	NA	NA	NA	NA	NA	NA	NA
ZFP2	0.208751	0.388767	0.012	0.009	1	NA	NA	NA	NA	NA	NA	NA	NA	NA	NA	NA	NA	NA	NA	NA
AL031670.1	0.0392679	0.388767	0.02	0.015	1	NA	NA	NA	NA	NA	0.378984	-0.216099	0.013	0.015	1	NA	NA	NA	NA	NA
AC008676.1	0.146743	0.386619	0.012	0.009	1	NA	NA	NA	NA	NA	NA	NA	NA	NA	NA	NA	NA	NA	NA	NA
KIF1A	0.00140396	0.386531	0.052	0.039	1	0.944556	0.101751	0.038	0.039	1	NA	NA	NA	NA	NA	NA	NA	NA	NA	NA
AL161662.1	0.0756837	0.386093	0.02	0.016	1	0.306098	0.246965	0.018	0.016	1	0.127597	-0.346868	0.012	0.015	1	NA	NA	NA	NA	NA
AL136115.2	0.0835791	0.38572	0.018	0.014	1	NA	NA	NA	NA	NA	0.101453	-0.306159	0.01	0.014	1	NA	NA	NA	NA	NA
CAVIN4	0.00182076	0.385227	0.059	0.046	1	0.0906708	-0.25272	0.039	0.046	1	6.50114e-06	-0.644868	0.029	0.045	0.169316	NA	NA	NA	NA	NA
C1orf189	0.23278	0.383531	0.01	0.008	1	NA	NA	NA	NA	NA	NA	NA	NA	NA	NA	NA	NA	NA	NA	NA
AD000671.3	0.0828765	0.382818	0.018	0.014	1	NA	NA	NA	NA	NA	0.0282685	-0.520227	0.009	0.014	1	NA	NA	NA	NA	NA
DDX3X	1.03343e-59	0.382721	0.991	0.988	2.63545e-55	2.11649e-125	0.53503	0.988	0.985	5.54331e-121	1.47391e-142	0.564622	0.978	0.969	3.83864e-138	NA	NA	NA	NA	NA
DPYD	2.42875e-11	0.38144	0.575	0.519	6.1938e-07	0.0109656	0.154734	0.471	0.516	1	4.08115e-19	0.334429	0.569	0.496	1.06289e-14	NA	NA	NA	NA	NA
AC087190.1	0.155829	0.376447	0.011	0.008	1	0.403706	0.228445	0.01	0.008	1	NA	NA	NA	NA	NA	NA	NA	NA	NA	NA
ATP13A4	0.220703	0.374268	0.011	0.009	1	0.000764055	0.942959	0.016	0.009	1	NA	NA	NA	NA	NA	NA	NA	NA	NA	NA
AC009731.1	0.220703	0.374268	0.011	0.009	1	NA	NA	NA	NA	NA	NA	NA	NA	NA	NA	NA	NA	NA	NA	NA
AL672277.1	0.153343	0.372171	0.011	0.009	1	0.37803	0.359175	0.01	0.009	1	NA	NA	NA	NA	NA	NA	NA	NA	NA	NA
AC073263.1	0.126535	0.370152	0.012	0.009	1	NA	NA	NA	NA	NA	NA	NA	NA	NA	NA	NA	NA	NA	NA	NA
TMSB15A	0.0157297	0.369545	0.036	0.028	1	2.75768e-07	0.842559	0.047	0.028	0.00722265	0.0102658	0.461374	0.036	0.027	1	NA	NA	NA	NA	NA
AL121652.1	0.181112	0.368206	0.012	0.009	1	0.64734	0.148401	0.01	0.009	1	NA	NA	NA	NA	NA	NA	NA	NA	NA	NA
PCDH12	0.0641512	0.367934	0.02	0.016	1	0.0222628	-0.598707	0.01	0.016	1	0.000242428	-0.979659	0.008	0.015	1	NA	NA	NA	NA	NA
AL606760.1	0.00110618	0.365996	0.065	0.05	1	NA	NA	NA	NA	NA	0.0583197	-0.204532	0.042	0.05	1	NA	NA	NA	NA	NA
AC013472.3	0.1116	0.365598	0.015	0.011	1	NA	NA	NA	NA	NA	0.0173517	-0.688196	0.007	0.011	1	NA	NA	NA	NA	NA
EDRF1-AS1	0.00219961	0.364877	0.059	0.045	1	0.031947	0.296138	0.055	0.045	1	0.0160083	-0.328554	0.036	0.045	1	NA	NA	NA	NA	NA
AL035681.1	0.152439	0.362772	0.015	0.012	1	0.825058	0.120497	0.012	0.012	1	NA	NA	NA	NA	NA	NA	NA	NA	NA	NA
AL354920.1	1.64485e-05	0.360366	0.116	0.09	0.419469	4.92216e-05	0.358538	0.114	0.09	1	NA	NA	NA	NA	NA	NA	NA	NA	NA	NA
PSMD6-AS2	0.00128711	0.360098	0.075	0.06	1	NA	NA	NA	NA	NA	0.0044104	-0.253543	0.047	0.059	1	NA	NA	NA	NA	NA
AC073140.2	0.0167927	0.359855	0.049	0.039	1	8.38854e-05	0.573335	0.056	0.039	1	0.310258	0.144254	0.042	0.039	1	NA	NA	NA	NA	NA
AIF1L	0.00250808	0.359121	0.084	0.069	1	0.093721	-0.162892	0.06	0.068	1	NA	NA	NA	NA	NA	NA	NA	NA	NA	NA
CNN1	0.222957	0.357873	0.011	0.008	1	NA	NA	NA	NA	NA	NA	NA	NA	NA	NA	NA	NA	NA	NA	NA
AC105137.2	0.200199	0.357873	0.013	0.01	1	0.462984	0.234687	0.012	0.01	1	0.361331	-0.252677	0.008	0.01	1	NA	NA	NA	NA	NA
AL354892.3	0.235583	0.356346	0.01	0.008	1	NA	NA	NA	NA	NA	NA	NA	NA	NA	NA	NA	NA	NA	NA	NA
ADGRV1	0.000681519	0.355918	0.08	0.063	1	0.00134468	0.353075	0.079	0.063	1	0.00204749	-0.27397	0.048	0.062	1	NA	NA	NA	NA	NA
AMER1	3.62233e-06	0.355815	0.137	0.107	0.0923766	NA	NA	NA	NA	NA	NA	NA	NA	NA	NA	NA	NA	NA	NA	NA
ZBTB34	7.61188e-07	0.355273	0.206	0.17	0.0194118	9.3428e-06	0.354154	0.202	0.17	0.244697	NA	NA	NA	NA	NA	NA	NA	NA	NA	NA
AC092338.1	0.228242	0.352504	0.01	0.008	1	NA	NA	NA	NA	NA	NA	NA	NA	NA	NA	NA	NA	NA	NA	NA
ANKLE1	0.228242	0.352504	0.01	0.008	1	NA	NA	NA	NA	NA	NA	NA	NA	NA	NA	NA	NA	NA	NA	NA
AC089999.1	0.326164	0.352504	0.01	0.008	1	NA	NA	NA	NA	NA	NA	NA	NA	NA	NA	NA	NA	NA	NA	NA
PPP2R2B	0.218107	0.352046	0.011	0.009	1	0.00941091	0.668429	0.014	0.009	1	NA	NA	NA	NA	NA	NA	NA	NA	NA	NA
SV2C	2.0459e-05	0.350815	0.144	0.116	0.521746	0.00665888	-0.195971	0.099	0.116	1	1.4187e-12	-0.551172	0.075	0.115	3.69486e-08	NA	NA	NA	NA	NA
AC103591.3	0.15735	0.348966	0.011	0.008	1	NA	NA	NA	NA	NA	NA	NA	NA	NA	NA	NA	NA	NA	NA	NA
AC012085.2	0.00793616	0.348544	0.042	0.032	1	NA	NA	NA	NA	NA	0.00563492	-0.447437	0.024	0.032	1	NA	NA	NA	NA	NA
RAMP2	0.00167333	0.348125	0.068	0.053	1	0.0227072	0.254619	0.064	0.053	1	0.0894884	0.201707	0.06	0.053	1	NA	NA	NA	NA	NA
AC115284.4	0.129265	0.347301	0.011	0.008	1	NA	NA	NA	NA	NA	NA	NA	NA	NA	NA	NA	NA	NA	NA	NA
AL365356.1	4.15819e-06	0.345895	0.159	0.128	0.106042	0.166404	0.136526	0.137	0.128	1	0.0569348	-0.104173	0.115	0.127	1	NA	NA	NA	NA	NA
AL136162.1	0.309376	0.345699	0.011	0.009	1	NA	NA	NA	NA	NA	NA	NA	NA	NA	NA	NA	NA	NA	NA	NA
GLDN	0.132228	0.344156	0.01	0.007	1	0.0103125	0.810554	0.012	0.007	1	NA	NA	NA	NA	NA	NA	NA	NA	NA	NA
SLC35G5	0.21637	0.344156	0.011	0.009	1	NA	NA	NA	NA	NA	NA	NA	NA	NA	NA	NA	NA	NA	NA	NA
GAS8-AS1	0.216384	0.342671	0.011	0.009	1	0.00518258	0.733364	0.015	0.009	1	NA	NA	NA	NA	NA	NA	NA	NA	NA	NA
SNURF	0.000386092	0.342128	0.09	0.071	1	4.47087e-08	0.543552	0.102	0.071	0.00117097	7.40823e-05	-0.394696	0.053	0.071	1	NA	NA	NA	NA	NA
AC098818.2	0.211754	0.341239	0.012	0.009	1	0.0264133	0.616199	0.014	0.009	1	NA	NA	NA	NA	NA	NA	NA	NA	NA	NA
RTL5	0.00172862	0.340773	0.098	0.081	1	0.000283303	0.38702	0.101	0.081	1	0.0122332	0.374503	0.092	0.08	1	NA	NA	NA	NA	NA
C9orf131	0.343479	0.339858	0.011	0.009	1	NA	NA	NA	NA	NA	NA	NA	NA	NA	NA	NA	NA	NA	NA	NA
AP000320.1	0.179375	0.339858	0.012	0.009	1	0.475639	0.216592	0.011	0.009	1	NA	NA	NA	NA	NA	NA	NA	NA	NA	NA
AC018690.1	0.211766	0.339858	0.012	0.009	1	0.397093	0.220493	0.011	0.009	1	NA	NA	NA	NA	NA	NA	NA	NA	NA	NA
WWC2-AS1	0.192008	0.329326	0.014	0.011	1	0.270279	-0.335182	0.009	0.011	1	0.0926791	-0.40235	0.008	0.011	1	NA	NA	NA	NA	NA
ARPP21	0.400587	0.328088	0.016	0.014	1	0.129381	-0.441091	0.011	0.014	1	0.00416656	-0.745193	0.008	0.014	1	NA	NA	NA	NA	NA
AC245033.2	0.0848416	0.324119	0.024	0.019	1	0.000429799	0.648216	0.03	0.019	1	0.206443	-0.229982	0.016	0.019	1	NA	NA	NA	NA	NA
AL136038.3	0.0153278	0.323778	0.043	0.034	1	0.346345	-0.203006	0.031	0.034	1	0.293209	0.128764	0.037	0.034	1	NA	NA	NA	NA	NA
GLYCTK-AS1	0.27232	0.323357	0.01	0.008	1	NA	NA	NA	NA	NA	NA	NA	NA	NA	NA	NA	NA	NA	NA	NA
AC008569.2	0.271558	0.321339	0.015	0.012	1	0.0535879	-0.563481	0.008	0.012	1	9.32795e-05	-1.16948	0.006	0.012	1	NA	NA	NA	NA	NA
AC138470.2	0.313808	0.320952	0.01	0.008	1	NA	NA	NA	NA	NA	NA	NA	NA	NA	NA	NA	NA	NA	NA	NA
ZGLP1	0.0272383	0.320318	0.047	0.038	1	0.213477	0.198843	0.043	0.038	1	7.61785e-05	-0.601658	0.024	0.037	1	NA	NA	NA	NA	NA
LIME1	0.000125804	0.320022	0.112	0.09	1	0.0419363	0.195386	0.101	0.089	1	0.000220987	-0.369605	0.07	0.089	1	NA	NA	NA	NA	NA
ACTRT3	6.44449e-05	0.319591	0.144	0.118	1	1.71164e-07	0.446475	0.153	0.117	0.00448295	0.000413296	-0.253358	0.096	0.117	1	NA	NA	NA	NA	NA
AC105219.4	0.0100255	0.31909	0.062	0.05	1	2.88676e-09	0.702047	0.079	0.05	7.56072e-05	4.32193e-05	0.54641	0.068	0.05	1	NA	NA	NA	NA	NA
CNTNAP1	7.04915e-05	0.318685	0.117	0.093	1	NA	NA	NA	NA	NA	0.00499973	-0.22372	0.078	0.092	1	NA	NA	NA	NA	NA
DNAH1	0.0104976	0.318466	0.043	0.033	1	NA	NA	NA	NA	NA	0.00156365	-0.504574	0.023	0.033	1	NA	NA	NA	NA	NA
KCNIP2	0.0109221	0.318145	0.048	0.038	1	0.299455	-0.21569	0.034	0.038	1	0.0330118	-0.27774	0.03	0.038	1	NA	NA	NA	NA	NA
AC090559.2	0.104717	0.316676	0.023	0.018	1	0.249152	-0.202506	0.015	0.018	1	0.28296	-0.234472	0.015	0.018	1	NA	NA	NA	NA	NA
CERS6-AS1	0.0381572	0.314951	0.029	0.023	1	0.20775	0.237721	0.027	0.023	1	0.273768	0.192657	0.026	0.023	1	NA	NA	NA	NA	NA
AC009041.1	0.343984	0.314767	0.011	0.009	1	NA	NA	NA	NA	NA	NA	NA	NA	NA	NA	NA	NA	NA	NA	NA
ETV5-AS1	0.244934	0.313862	0.012	0.01	1	0.0504195	-0.532484	0.006	0.01	1	0.00789545	-0.832817	0.005	0.01	1	NA	NA	NA	NA	NA
MAPK6-DT	0.303675	0.313862	0.022	0.019	1	0.417732	0.209448	0.022	0.019	1	0.0240842	-0.470294	0.014	0.019	1	NA	NA	NA	NA	NA
TPBGL	0.151187	0.312989	0.012	0.009	1	0.0357345	0.538197	0.013	0.009	1	0.34502	0.172345	0.01	0.009	1	NA	NA	NA	NA	NA
LINC01971	0.287162	0.312146	0.012	0.01	1	0.066419	0.466643	0.014	0.01	1	NA	NA	NA	NA	NA	NA	NA	NA	NA	NA
AC022144.1	0.006981	0.310737	0.049	0.039	1	NA	NA	NA	NA	NA	6.06023e-07	-0.82018	0.022	0.038	0.0157833	NA	NA	NA	NA	NA
PAGE1	0.0254316	0.308324	0.012	0.007	1	0.0721959	0.246965	0.011	0.007	1	NA	NA	NA	NA	NA	NA	NA	NA	NA	NA
AC073254.1	0.00197899	0.305382	0.101	0.083	1	0.552437	0.102158	0.086	0.083	1	0.00207498	-0.277644	0.068	0.083	1	NA	NA	NA	NA	NA
GPM6B	0.026339	0.30263	0.058	0.048	1	0.358183	-0.128679	0.044	0.048	1	0.000294594	-0.473265	0.034	0.048	1	NA	NA	NA	NA	NA
CHRDL2	0.19537	0.302231	0.013	0.011	1	NA	NA	NA	NA	NA	NA	NA	NA	NA	NA	NA	NA	NA	NA	NA
PCDHGB5	0.00923594	0.301711	0.055	0.044	1	NA	NA	NA	NA	NA	7.66145e-07	-0.733833	0.026	0.043	0.0199535	NA	NA	NA	NA	NA
CRKL	2.61471e-18	0.300766	0.656	0.581	6.66803e-14	6.73023e-06	0.274322	0.589	0.577	0.176271	0.0143153	0.266407	0.533	0.555	1	NA	NA	NA	NA	NA
AC007163.1	0.0633129	0.300711	0.039	0.033	1	0.753088	0.104422	0.034	0.033	1	0.000547899	-0.564621	0.022	0.032	1	NA	NA	NA	NA	NA
AC046158.1	0.0238057	0.299895	0.054	0.044	1	0.202662	0.127977	0.05	0.044	1	NA	NA	NA	NA	NA	NA	NA	NA	NA	NA
LINC01470	0.0331136	0.299578	0.041	0.033	1	0.0300874	-0.390465	0.025	0.033	1	0.0224192	-0.357415	0.025	0.032	1	NA	NA	NA	NA	NA
AC092119.3	0.20226	0.296026	0.018	0.015	1	1.17501e-05	0.916461	0.027	0.015	0.307746	0.332575	-0.199225	0.012	0.015	1	NA	NA	NA	NA	NA
AC122108.1	0.106918	0.294263	0.02	0.015	1	0.638125	-0.129392	0.014	0.015	1	0.0323221	-0.510173	0.011	0.015	1	NA	NA	NA	NA	NA
AL672310.1	0.161656	0.293933	0.02	0.016	1	NA	NA	NA	NA	NA	0.00848704	-0.572483	0.01	0.016	1	NA	NA	NA	NA	NA
AC111170.1	0.322434	0.29361	0.01	0.008	1	0.199175	0.41689	0.011	0.008	1	NA	NA	NA	NA	NA	NA	NA	NA	NA	NA
AC008871.1	0.10247	0.292383	0.02	0.016	1	0.456789	-0.153425	0.014	0.016	1	0.28151	-0.227586	0.013	0.016	1	NA	NA	NA	NA	NA
AC004918.4	0.302486	0.290717	0.011	0.009	1	0.734013	0.142715	0.01	0.009	1	NA	NA	NA	NA	NA	NA	NA	NA	NA	NA
MAMDC4	0.0103017	0.290717	0.064	0.052	1	NA	NA	NA	NA	NA	5.83137e-06	-0.555253	0.035	0.052	0.151872	NA	NA	NA	NA	NA
P2RY11	0.00354948	0.28929	0.089	0.073	1	NA	NA	NA	NA	NA	4.21613e-07	-0.547942	0.05	0.072	0.0109805	NA	NA	NA	NA	NA
UCN2	0.0646837	0.288771	0.035	0.028	1	2.34444e-11	-1.61788	0.009	0.028	6.14033e-07	3.46434e-09	-1.07796	0.013	0.028	9.02251e-05	NA	NA	NA	NA	NA
AC090518.1	0.0350107	0.287182	0.047	0.038	1	0.0454448	-0.214465	0.031	0.038	1	6.51781e-15	-1.41758	0.015	0.038	1.6975e-10	NA	NA	NA	NA	NA
AC234582.2	0.0309075	0.286849	0.061	0.051	1	0.616883	0.102134	0.053	0.051	1	0.00860886	-0.324926	0.04	0.051	1	NA	NA	NA	NA	NA
GPAT4	4.74482e-26	0.282983	0.838	0.786	1.21002e-21	2.16543e-29	0.348229	0.812	0.777	5.67147e-25	7.4329e-16	0.40476	0.717	0.738	1.93583e-11	NA	NA	NA	NA	NA
AL353719.1	0.0558841	0.282865	0.03	0.024	1	1.47854e-06	0.783876	0.041	0.024	0.0387245	NA	NA	NA	NA	NA	NA	NA	NA	NA	NA
AC093879.1	0.0323441	0.282409	0.056	0.047	1	0.000374816	-0.563614	0.033	0.047	1	7.30655e-08	-0.709937	0.028	0.047	0.00190292	NA	NA	NA	NA	NA
MMP14	0.233399	0.282345	0.015	0.013	1	0.284169	-0.269001	0.01	0.013	1	0.325531	-0.175209	0.01	0.012	1	NA	NA	NA	NA	NA
AC116428.1	0.265818	0.282345	0.015	0.013	1	0.0670009	-0.320075	0.009	0.013	1	0.151094	-0.331131	0.01	0.013	1	NA	NA	NA	NA	NA
AL354733.3	0.00063107	0.281852	0.12	0.099	1	NA	NA	NA	NA	NA	0.0120649	-0.197642	0.085	0.098	1	NA	NA	NA	NA	NA
FAM171A1	3.24572e-15	0.281393	0.53	0.457	8.27724e-11	3.07038e-06	0.236747	0.488	0.453	0.0804162	9.96431e-07	-0.100588	0.38	0.436	0.0259511	NA	NA	NA	NA	NA
CFAP161	0.000513072	0.280066	0.125	0.103	1	0.120416	-0.188331	0.094	0.103	1	5.48956e-12	-0.602711	0.066	0.102	1.4297e-07	NA	NA	NA	NA	NA
PUS7	3.63224e-20	0.278373	0.895	0.856	9.26294e-16	8.53469e-29	0.296813	0.895	0.847	2.23532e-24	3.81108e-78	0.51863	0.86	0.811	9.92558e-74	NA	NA	NA	NA	NA
TSSK3	0.0301347	0.277785	0.058	0.048	1	1.82129e-05	0.548135	0.068	0.048	0.477014	0.131955	0.206755	0.054	0.048	1	NA	NA	NA	NA	NA
RTL6	5.22183e-10	0.277783	0.424	0.368	1.33167e-05	5.47524e-08	0.312807	0.409	0.366	0.00143402	1.17202e-10	0.49135	0.392	0.359	3.05241e-06	NA	NA	NA	NA	NA
AC090061.1	0.06073	0.277592	0.04	0.033	1	0.02253	-0.354485	0.025	0.033	1	0.000134608	-0.629601	0.021	0.033	1	NA	NA	NA	NA	NA
RAB40AL	0.243941	0.277312	0.021	0.018	1	NA	NA	NA	NA	NA	0.0011377	-0.745193	0.01	0.018	1	NA	NA	NA	NA	NA
AC009365.4	0.0328766	0.274732	0.05	0.041	1	0.518112	0.132587	0.044	0.041	1	NA	NA	NA	NA	NA	NA	NA	NA	NA	NA
GABRA3	0.199034	0.27077	0.033	0.029	1	0.0177248	-0.325173	0.021	0.029	1	0.000692376	-0.49769	0.019	0.029	1	NA	NA	NA	NA	NA
AC118755.2	0.0220427	0.270616	0.075	0.064	1	0.00303472	0.35191	0.079	0.064	1	NA	NA	NA	NA	NA	NA	NA	NA	NA	NA
AC099795.1	0.272783	0.263236	0.01	0.008	1	NA	NA	NA	NA	NA	NA	NA	NA	NA	NA	NA	NA	NA	NA	NA
MYO1H	0.279684	0.263236	0.01	0.008	1	NA	NA	NA	NA	NA	NA	NA	NA	NA	NA	NA	NA	NA	NA	NA
AC010325.1	0.318771	0.263236	0.01	0.008	1	NA	NA	NA	NA	NA	NA	NA	NA	NA	NA	NA	NA	NA	NA	NA
AC027373.1	0.368562	0.263236	0.01	0.008	1	NA	NA	NA	NA	NA	NA	NA	NA	NA	NA	NA	NA	NA	NA	NA
NPIPB8	0.353869	0.263236	0.011	0.009	1	NA	NA	NA	NA	NA	NA	NA	NA	NA	NA	NA	NA	NA	NA	NA
PSG8	0.367351	0.263236	0.012	0.01	1	0.270285	-0.373656	0.008	0.01	1	5.64974e-05	-1.33874	0.004	0.01	1	NA	NA	NA	NA	NA
AL390860.1	0.290878	0.263236	0.014	0.012	1	NA	NA	NA	NA	NA	0.460952	-0.187767	0.01	0.012	1	NA	NA	NA	NA	NA
AC107871.2	0.213306	0.263236	0.019	0.016	1	0.0267388	0.447264	0.022	0.016	1	0.0432807	-0.458826	0.011	0.016	1	NA	NA	NA	NA	NA
AC018553.2	0.118271	0.263236	0.023	0.019	1	0.326369	-0.233364	0.016	0.019	1	0.694924	-0.113337	0.018	0.019	1	NA	NA	NA	NA	NA
SDC3	1.59111e-05	0.260449	0.191	0.159	0.405765	4.34758e-08	0.406984	0.2	0.159	0.00113867	4.04629e-07	0.401116	0.191	0.157	0.0105382	NA	NA	NA	NA	NA
KCNE4	0.33358	0.260399	0.058	0.054	1	3.75688e-12	1.01152	0.089	0.054	9.83965e-08	0.981014	0.216851	0.053	0.053	1	NA	NA	NA	NA	NA
SHANK3	0.00463488	0.259321	0.074	0.06	1	NA	NA	NA	NA	NA	0.0276841	-0.241073	0.05	0.06	1	NA	NA	NA	NA	NA
ADAM8	0.00964498	0.25919	0.071	0.058	1	NA	NA	NA	NA	NA	0.244917	-0.108942	0.053	0.058	1	NA	NA	NA	NA	NA
GDPD3	0.126357	0.256284	0.04	0.034	1	0.0306867	-0.341035	0.027	0.034	1	0.00113787	-0.457961	0.024	0.034	1	NA	NA	NA	NA	NA
RIPOR3	0.227035	0.254674	0.033	0.029	1	0.0228928	-0.317216	0.021	0.029	1	0.00355058	-0.394696	0.02	0.029	1	NA	NA	NA	NA	NA
AC008522.1	0.00811563	0.254623	0.097	0.082	1	NA	NA	NA	NA	NA	3.94881e-10	-0.642624	0.052	0.082	1.02843e-05	NA	NA	NA	NA	NA
MALSU1	2.03439e-17	0.25061	0.992	0.99	5.1881e-13	5.33693e-272	0.6836	0.997	0.988	1.3978e-267	3.49698e-275	1.21108	0.987	0.975	9.10753e-271	NA	NA	NA	NA	NA
IDI2-AS1	0.00826752	0.250227	0.102	0.087	1	0.156686	-0.104056	0.079	0.087	1	1.02978e-11	-0.699709	0.054	0.087	2.68196e-07	NA	NA	NA	NA	NA
AC139887.4	0.0222744	0.249297	0.062	0.052	1	0.244039	-0.13596	0.046	0.052	1	NA	NA	NA	NA	NA	NA	NA	NA	NA	NA
AC010967.1	0.04441	0.24923	0.035	0.029	1	2.63105e-06	-1.14731	0.014	0.029	0.0689099	1.10679e-07	-1.09995	0.014	0.028	0.00288252	NA	NA	NA	NA	NA
TSHZ3	3.46273e-06	0.244631	0.284	0.244	0.0883065	1.97825e-05	0.276938	0.279	0.243	0.518123	NA	NA	NA	NA	NA	NA	NA	NA	NA	NA
AC092598.1	0.204318	0.240869	0.012	0.01	1	0.218025	-0.561083	0.007	0.01	1	0.000696994	-1.07277	0.004	0.01	1	NA	NA	NA	NA	NA
METTL21A	1.84856e-12	0.239814	0.821	0.772	4.7142e-08	3.57109e-27	0.351777	0.811	0.763	9.35304e-23	1.54671e-07	0.282086	0.714	0.729	0.00402825	NA	NA	NA	NA	NA
CKMT1A	0.331069	0.238574	0.012	0.01	1	0.154268	0.366264	0.013	0.01	1	NA	NA	NA	NA	NA	NA	NA	NA	NA	NA
SLC9A3	0.000103609	0.238527	0.191	0.163	1	8.64078e-13	0.477488	0.217	0.162	2.26311e-08	6.28944e-16	-0.566763	0.109	0.161	1.63802e-11	NA	NA	NA	NA	NA
CCNJ	1.92446e-07	0.237717	0.281	0.236	0.00490776	2.89421e-06	0.296676	0.274	0.235	0.0758024	NA	NA	NA	NA	NA	NA	NA	NA	NA	NA
AC010336.1	0.0573866	0.237588	0.046	0.039	1	0.398786	0.144931	0.042	0.039	1	0.00569817	-0.39256	0.029	0.039	1	NA	NA	NA	NA	NA
AC148477.3	0.399603	0.236764	0.011	0.009	1	NA	NA	NA	NA	NA	NA	NA	NA	NA	NA	NA	NA	NA	NA	NA
AC092747.4	0.00748459	0.235168	0.101	0.085	1	NA	NA	NA	NA	NA	5.51452e-11	-0.654313	0.053	0.085	1.4362e-06	NA	NA	NA	NA	NA
AC104825.1	0.197624	0.234667	0.021	0.017	1	NA	NA	NA	NA	NA	0.0226034	-0.459268	0.012	0.017	1	NA	NA	NA	NA	NA
CA11	8.70148e-06	0.233607	0.224	0.188	0.221905	4.77708e-13	0.466372	0.246	0.188	1.25117e-08	0.307785	0.136649	0.192	0.186	1	NA	NA	NA	NA	NA
CYP27A1	0.327539	0.233489	0.01	0.008	1	NA	NA	NA	NA	NA	NA	NA	NA	NA	NA	NA	NA	NA	NA	NA
AC005696.2	0.374139	0.233489	0.01	0.008	1	NA	NA	NA	NA	NA	NA	NA	NA	NA	NA	NA	NA	NA	NA	NA
Z99127.1	0.428977	0.233489	0.01	0.008	1	NA	NA	NA	NA	NA	NA	NA	NA	NA	NA	NA	NA	NA	NA	NA
AC114956.1	0.191161	0.23221	0.019	0.016	1	0.00885457	-0.696004	0.01	0.016	1	0.0267624	-0.541537	0.011	0.016	1	NA	NA	NA	NA	NA
MEG3	2.91453e-06	0.232134	0.364	0.321	0.0743264	3.35189e-116	-1.61721	0.127	0.321	8.77894e-112	8.49285e-28	-0.500074	0.223	0.315	2.21188e-23	NA	NA	NA	NA	NA
AC012254.1	0.100232	0.230632	0.035	0.03	1	2.72873e-07	-1.04456	0.014	0.03	0.00714682	1.6125e-10	-1.30564	0.012	0.029	4.1996e-06	NA	NA	NA	NA	NA
CR392039.4	9.5486e-06	0.229769	0.375	0.334	0.243508	8.95176e-06	-0.242592	0.294	0.333	0.234456	NA	NA	NA	NA	NA	NA	NA	NA	NA	NA
LZTR1	1.85881e-08	0.229445	0.368	0.314	0.000474033	NA	NA	NA	NA	NA	0.000284462	-0.110492	0.274	0.308	1	NA	NA	NA	NA	NA
AC016738.1	0.283468	0.228471	0.016	0.014	1	0.348383	-0.203262	0.012	0.014	1	0.0282388	-0.529856	0.009	0.014	1	NA	NA	NA	NA	NA
AL162431.1	0.311563	0.227903	0.024	0.021	1	NA	NA	NA	NA	NA	0.0763613	-0.34054	0.016	0.021	1	NA	NA	NA	NA	NA
LINC00641	0.0573573	0.227862	0.057	0.049	1	0.0144512	0.371087	0.06	0.049	1	0.0609838	-0.232639	0.041	0.049	1	NA	NA	NA	NA	NA
REC114	0.0069951	0.227692	0.088	0.074	1	0.000566921	-0.368985	0.056	0.074	1	3.50426e-07	-0.524387	0.05	0.073	0.00912649	NA	NA	NA	NA	NA
PAQR7	0.188896	0.225762	0.038	0.033	1	0.177928	0.218951	0.038	0.033	1	9.09537e-05	-0.613787	0.021	0.033	1	NA	NA	NA	NA	NA
AC024941.2	0.33603	0.225434	0.022	0.02	1	1.60705e-12	1.26627	0.044	0.02	4.20903e-08	0.382668	-0.128802	0.017	0.019	1	NA	NA	NA	NA	NA
ZNF665	0.213127	0.225101	0.023	0.02	1	0.456593	0.168963	0.022	0.02	1	0.0374554	-0.377623	0.014	0.019	1	NA	NA	NA	NA	NA
ITFG1-AS1	0.282642	0.224762	0.022	0.019	1	NA	NA	NA	NA	NA	0.00577818	-0.597189	0.013	0.019	1	NA	NA	NA	NA	NA
LRCH4	2.11536e-06	0.224556	0.343	0.302	0.053946	NA	NA	NA	NA	NA	4.7472e-13	-0.287637	0.232	0.295	1.23636e-08	NA	NA	NA	NA	NA
AL365181.3	0.00698157	0.222784	0.121	0.104	1	2.07816e-07	-0.547704	0.074	0.104	0.0054429	9.84179e-20	-0.841528	0.057	0.103	2.5632e-15	NA	NA	NA	NA	NA
HULC	0.367693	0.221135	0.073	0.069	1	4.58449e-07	-0.371314	0.045	0.069	0.0120072	4.70158e-11	-0.808633	0.04	0.068	1.22448e-06	NA	NA	NA	NA	NA
OCIAD1-AS1	0.234546	0.221111	0.027	0.023	1	0.168093	-0.275786	0.019	0.023	1	0.51725	-0.112925	0.021	0.023	1	NA	NA	NA	NA	NA
LINC00921	0.299403	0.219515	0.013	0.011	1	0.214232	0.303233	0.014	0.011	1	0.00511095	-0.809734	0.006	0.011	1	NA	NA	NA	NA	NA
AC025166.1	0.43642	0.219515	0.013	0.012	1	0.0155659	0.636203	0.017	0.012	1	0.0047111	-0.776125	0.006	0.011	1	NA	NA	NA	NA	NA
TBX20	0.00458014	0.218548	0.164	0.145	1	0.00233185	0.238844	0.166	0.144	1	0.0278606	-0.131662	0.129	0.144	1	NA	NA	NA	NA	NA
AC078983.1	0.344959	0.217912	0.019	0.016	1	0.316787	0.209295	0.019	0.016	1	0.000114748	-0.979659	0.008	0.016	1	NA	NA	NA	NA	NA
AC073343.2	0.0126098	0.217433	0.106	0.092	1	NA	NA	NA	NA	NA	8.42242e-05	-0.366682	0.071	0.091	1	NA	NA	NA	NA	NA
TMEM262	0.212714	0.216943	0.037	0.033	1	0.482872	0.123159	0.035	0.033	1	0.1641	-0.191962	0.028	0.033	1	NA	NA	NA	NA	NA
AC005726.5	0.416746	0.215931	0.012	0.011	1	0.749567	0.158578	0.011	0.01	1	0.0254827	-0.628186	0.006	0.01	1	NA	NA	NA	NA	NA
RGL2	5.90362e-08	0.215721	0.341	0.291	0.00150554	4.2909e-09	-0.329582	0.24	0.29	0.000112383	4.67011e-19	-0.43671	0.212	0.284	1.21628e-14	NA	NA	NA	NA	NA
DKKL1	0.112958	0.21554	0.048	0.041	1	0.267318	0.172653	0.046	0.041	1	0.0020381	-0.386703	0.03	0.041	1	NA	NA	NA	NA	NA
ITPKA	0.0181924	0.215483	0.115	0.1	1	0.00810259	-0.281031	0.085	0.1	1	8.55136e-07	-0.420734	0.074	0.1	0.0222712	NA	NA	NA	NA	NA
PANK1	0.00204416	0.213654	0.456	0.43	1	0.022713	0.210305	0.442	0.428	1	NA	NA	NA	NA	NA	NA	NA	NA	NA	NA
AP001267.1	0.110798	0.213483	0.035	0.03	1	NA	NA	NA	NA	NA	0.00316388	-0.511106	0.021	0.029	1	NA	NA	NA	NA	NA
NCDN	3.88398e-08	0.212248	0.386	0.334	0.000990492	NA	NA	NA	NA	NA	0.000184599	-0.118546	0.292	0.327	1	NA	NA	NA	NA	NA
SIX3	0.0170971	0.212162	0.101	0.088	1	3.93832e-20	-1.19091	0.041	0.088	1.03149e-15	0.00276968	-0.323813	0.072	0.087	1	NA	NA	NA	NA	NA
BCAN	0.0180437	0.211219	0.107	0.093	1	4.43592e-07	-0.532568	0.065	0.093	0.0116181	1.69326e-14	-0.743926	0.055	0.093	4.40993e-10	NA	NA	NA	NA	NA
ZBTB39	3.20486e-05	0.210827	0.31	0.274	0.817302	0.0996682	0.114407	0.287	0.274	1	3.26177e-05	-0.120757	0.233	0.27	0.849496	NA	NA	NA	NA	NA
CNOT10-AS1	0.352926	0.210769	0.017	0.014	1	0.522719	-0.168072	0.013	0.014	1	0.420039	-0.164873	0.013	0.014	1	NA	NA	NA	NA	NA
PNO1	1.01554e-26	0.207802	0.945	0.915	2.58984e-22	1.38884e-32	0.230437	0.931	0.908	3.63752e-28	1.79541e-91	0.419142	0.911	0.866	4.67597e-87	NA	NA	NA	NA	NA
AP001453.2	1.05083e-05	0.20761	0.264	0.227	0.267983	NA	NA	NA	NA	NA	3.21619e-20	-0.503789	0.156	0.224	8.37625e-16	NA	NA	NA	NA	NA
AC133550.2	0.0181008	0.207588	0.104	0.091	1	0.00136528	-0.321828	0.073	0.09	1	2.71297e-12	-0.69453	0.056	0.09	7.06566e-08	NA	NA	NA	NA	NA
SHANK1	0.480959	0.205521	0.01	0.009	1	NA	NA	NA	NA	NA	NA	NA	NA	NA	NA	NA	NA	NA	NA	NA
AP001107.4	0.429513	0.204343	0.01	0.008	1	NA	NA	NA	NA	NA	NA	NA	NA	NA	NA	NA	NA	NA	NA	NA
IL1R2	0.0322861	0.204343	0.092	0.08	1	0.0133437	-0.277332	0.067	0.08	1	3.80515e-15	-0.837997	0.044	0.08	9.91012e-11	NA	NA	NA	NA	NA
MIS12	2.37886e-12	0.203337	0.724	0.669	6.06657e-08	1.00102e-18	-0.260699	0.587	0.663	2.62176e-14	NA	NA	NA	NA	NA	NA	NA	NA	NA	NA
AC009107.2	0.000919854	0.203178	0.178	0.153	1	0.363785	0.104228	0.159	0.153	1	1.30149e-05	-0.257098	0.123	0.152	0.338959	NA	NA	NA	NA	NA
AC005253.1	0.435751	0.203115	0.01	0.008	1	NA	NA	NA	NA	NA	NA	NA	NA	NA	NA	NA	NA	NA	NA	NA
DVL1	6.18158e-10	0.202077	0.529	0.469	1.57643e-05	2.98004e-74	-0.829892	0.298	0.467	7.80503e-70	4.84665e-73	-0.672796	0.287	0.453	1.26226e-68	NA	NA	NA	NA	NA
C17orf53	3.64398e-06	0.201634	0.42	0.38	0.0929288	1.28446e-06	0.297385	0.414	0.379	0.0336414	0.556651	0.177233	0.345	0.37	1	NA	NA	NA	NA	NA
EMILIN2	6.75259e-07	0.201225	0.428	0.384	0.0172205	2.24937e-07	-0.1865	0.33	0.383	0.00589134	3.18997e-21	-0.333607	0.287	0.374	8.30796e-17	NA	NA	NA	NA	NA
AC026704.1	0.054217	0.197392	0.155	0.142	1	3.13622e-10	-0.531552	0.1	0.142	8.21408e-06	NA	NA	NA	NA	NA	NA	NA	NA	NA	NA
AC007014.1	0.383197	0.197348	0.022	0.019	1	0.571336	0.133097	0.021	0.019	1	0.0449425	-0.394696	0.015	0.019	1	NA	NA	NA	NA	NA
NPW	0.00192219	0.196614	0.234	0.21	1	0.000133266	0.272171	0.239	0.209	1	9.96944e-10	-0.333596	0.163	0.208	2.59644e-05	NA	NA	NA	NA	NA
RBP1	0.0157252	0.196467	0.067	0.055	1	NA	NA	NA	NA	NA	0.00919774	-0.326881	0.044	0.054	1	NA	NA	NA	NA	NA
AC020978.7	0.395001	0.196122	0.013	0.011	1	0.45243	0.179851	0.013	0.011	1	0.574334	-0.14141	0.01	0.011	1	NA	NA	NA	NA	NA
ANK2	4.21942e-05	0.195604	0.41	0.372	1	6.04933e-06	-0.269913	0.334	0.371	0.158438	5.04998e-28	-0.40235	0.264	0.361	1.31522e-23	NA	NA	NA	NA	NA
RCBTB2	0.00561126	0.194728	0.127	0.11	1	0.0471749	-0.200062	0.097	0.109	1	2.34527e-07	-0.450816	0.08	0.108	0.00610803	NA	NA	NA	NA	NA
TUBGCP6	0.000225849	0.194712	0.201	0.172	1	0.00273829	0.245827	0.194	0.172	1	NA	NA	NA	NA	NA	NA	NA	NA	NA	NA
DNAJB6	8.68138e-36	0.194517	0.988	0.984	2.21392e-31	1.46781e-18	0.148876	0.985	0.98	3.84433e-14	5.61152e-92	0.348863	0.971	0.961	1.46147e-87	NA	NA	NA	NA	NA
DNAJB4	1.89844e-09	0.194481	0.682	0.634	4.84141e-05	1.73627e-05	0.16397	0.648	0.63	0.454748	3.31741e-25	-0.17571	0.487	0.598	8.63987e-21	NA	NA	NA	NA	NA
RHCE	0.462182	0.192847	0.012	0.011	1	0.0687557	0.484004	0.015	0.011	1	0.244317	-0.284513	0.009	0.011	1	NA	NA	NA	NA	NA
ARHGEF4	0.000580698	0.192215	0.355	0.325	1	2.03e-69	-1.20441	0.177	0.324	5.31678e-65	7.65342e-63	-0.862809	0.183	0.318	1.99326e-58	NA	NA	NA	NA	NA
AC125494.1	1.6443e-05	0.19221	0.302	0.264	0.419329	NA	NA	NA	NA	NA	4.99373e-06	-0.202051	0.224	0.262	0.130057	NA	NA	NA	NA	NA
AFP	0.206955	0.191852	0.028	0.024	1	2.4222e-21	1.43707	0.061	0.024	6.34397e-17	1.19431e-08	0.988863	0.042	0.023	0.000311047	NA	NA	NA	NA	NA
AC010422.7	0.4037	0.191087	0.016	0.014	1	0.543072	0.188621	0.016	0.014	1	0.000546301	-0.910946	0.007	0.014	1	NA	NA	NA	NA	NA
AC005899.8	0.0594914	0.188943	0.05	0.042	1	0.271833	-0.190527	0.038	0.042	1	1.38558e-05	-0.629274	0.027	0.042	0.360861	NA	NA	NA	NA	NA
AL109809.5	0.292922	0.188854	0.037	0.034	1	0.00653975	-0.491814	0.024	0.034	1	1.7297e-12	-1.28321	0.013	0.033	4.50484e-08	NA	NA	NA	NA	NA
GRIK1	0.146273	0.187572	0.05	0.044	1	5.03202e-05	-0.620584	0.028	0.044	1	2.25916e-06	-0.669849	0.027	0.044	0.0588375	NA	NA	NA	NA	NA
HSPA8	2.16948e-39	0.187377	1	1	5.5326e-35	0	0.565988	1	1	0	0	0.926811	1	0.999	0	NA	NA	NA	NA	NA
POU4F1	0.19028	0.186933	0.06	0.055	1	0.0609126	0.200315	0.064	0.055	1	0.0202264	-0.236492	0.045	0.054	1	NA	NA	NA	NA	NA
SGMS2	1.46006e-06	0.185771	0.494	0.448	0.0372346	NA	NA	NA	NA	NA	0.953497	0.154135	0.412	0.431	1	NA	NA	NA	NA	NA
ZNF300	0.01242	0.185616	0.148	0.131	1	2.53856e-06	0.363844	0.164	0.131	0.0664875	0.0166762	-0.172559	0.115	0.13	1	NA	NA	NA	NA	NA
FKRP	1.61733e-06	0.185381	0.414	0.37	0.0412453	NA	NA	NA	NA	NA	1.70725e-12	-0.251391	0.295	0.36	4.44637e-08	NA	NA	NA	NA	NA
AC004257.1	0.39518	0.185234	0.011	0.009	1	NA	NA	NA	NA	NA	NA	NA	NA	NA	NA	NA	NA	NA	NA	NA
CD160	0.309566	0.185234	0.026	0.023	1	0.310645	-0.229001	0.02	0.023	1	0.509362	-0.104204	0.021	0.023	1	NA	NA	NA	NA	NA
ZNF473	1.54098e-05	0.184778	0.422	0.382	0.392982	8.18204e-09	0.2994	0.424	0.381	0.000214296	8.07794e-07	-0.107969	0.318	0.371	0.0210382	NA	NA	NA	NA	NA
C14orf178	0.518672	0.183802	0.011	0.009	1	NA	NA	NA	NA	NA	NA	NA	NA	NA	NA	NA	NA	NA	NA	NA
IGSF9B	0.132691	0.183802	0.053	0.047	1	0.000956606	0.411729	0.062	0.047	1	0.00343116	-0.356591	0.035	0.046	1	NA	NA	NA	NA	NA
CIRBP-AS1	0.498725	0.183197	0.055	0.053	1	0.0971511	-0.124936	0.045	0.053	1	7.14227e-06	-0.546005	0.035	0.052	0.186013	NA	NA	NA	NA	NA
Z92544.2	0.597102	0.182316	0.01	0.009	1	NA	NA	NA	NA	NA	NA	NA	NA	NA	NA	NA	NA	NA	NA	NA
CARNS1	0.518715	0.182316	0.011	0.009	1	NA	NA	NA	NA	NA	NA	NA	NA	NA	NA	NA	NA	NA	NA	NA
L3MBTL1	0.038807	0.1822	0.125	0.112	1	NA	NA	NA	NA	NA	0.000130704	-0.272649	0.089	0.111	1	NA	NA	NA	NA	NA
PAFAH2	0.000105921	0.18186	0.275	0.241	1	NA	NA	NA	NA	NA	2.07315e-06	-0.221697	0.2	0.237	0.053993	NA	NA	NA	NA	NA
IRGQ	7.02383e-06	0.181373	0.439	0.403	0.179122	2.1412e-09	0.321201	0.444	0.402	5.60803e-05	NA	NA	NA	NA	NA	NA	NA	NA	NA	NA
AC083798.2	2.82854e-05	0.181082	0.355	0.317	0.721335	NA	NA	NA	NA	NA	2.83505e-20	-0.375362	0.229	0.309	7.3836e-16	NA	NA	NA	NA	NA
UGT1A6	0.432114	0.180774	0.024	0.022	1	0.000663607	0.622005	0.033	0.022	1	0.240393	0.219323	0.025	0.022	1	NA	NA	NA	NA	NA
AC084024.3	0.314539	0.177989	0.024	0.021	1	0.204173	-0.247061	0.017	0.021	1	0.102418	-0.269165	0.017	0.021	1	NA	NA	NA	NA	NA
WFIKKN1	0.481534	0.177507	0.01	0.009	1	NA	NA	NA	NA	NA	NA	NA	NA	NA	NA	NA	NA	NA	NA	NA
AC016747.2	0.625249	0.177507	0.01	0.009	1	NA	NA	NA	NA	NA	NA	NA	NA	NA	NA	NA	NA	NA	NA	NA
ATG4A	5.541e-05	0.176642	0.332	0.295	1	3.06409e-11	-0.332392	0.235	0.295	8.02517e-07	1.23896e-19	-0.40778	0.215	0.29	3.22675e-15	NA	NA	NA	NA	NA
SNX32	0.275855	0.176525	0.022	0.019	1	0.0426202	0.35388	0.025	0.019	1	0.3288	0.219246	0.022	0.019	1	NA	NA	NA	NA	NA
B3GALT6	1.4651e-13	0.176475	0.777	0.726	3.73629e-09	6.07583e-64	0.454481	0.807	0.719	1.59132e-59	NA	NA	NA	NA	NA	NA	NA	NA	NA	NA
AC000065.1	0.181414	0.176151	0.044	0.039	1	0.017769	0.355227	0.048	0.039	1	0.122732	0.260393	0.044	0.038	1	NA	NA	NA	NA	NA
TEX45	0.349348	0.176104	0.049	0.045	1	0.420087	0.102926	0.049	0.045	1	4.26417e-07	-0.736574	0.027	0.045	0.0111056	NA	NA	NA	NA	NA
NPSR1	0.55077	0.175774	0.01	0.009	1	NA	NA	NA	NA	NA	NA	NA	NA	NA	NA	NA	NA	NA	NA	NA
STPG2	0.447888	0.175419	0.041	0.038	1	0.0148067	-0.42537	0.029	0.038	1	2.15501e-06	-0.746371	0.023	0.038	0.0561251	NA	NA	NA	NA	NA
MAGEA12	0.113482	0.17524	0.019	0.015	1	0.0822357	-0.691363	0.011	0.015	1	0.160928	-0.429691	0.012	0.015	1	NA	NA	NA	NA	NA
AC131235.2	0.406625	0.174881	0.019	0.017	1	0.74526	0.16807	0.018	0.017	1	0.00716908	-0.623515	0.011	0.017	1	NA	NA	NA	NA	NA
AL136169.1	0.451453	0.174881	0.019	0.017	1	0.622534	0.133718	0.018	0.017	1	0.180119	-0.228479	0.014	0.017	1	NA	NA	NA	NA	NA
AP001011.1	0.0280731	0.174285	0.16	0.145	1	5.26365e-06	0.383302	0.177	0.145	0.13786	NA	NA	NA	NA	NA	NA	NA	NA	NA	NA
AC068389.3	0.378247	0.173039	0.025	0.023	1	0.276908	0.217986	0.026	0.023	1	0.179556	0.236378	0.026	0.022	1	NA	NA	NA	NA	NA
RNF2	1.81223e-06	0.171598	0.644	0.615	0.0462155	0.0275306	0.137549	0.604	0.61	1	0.831371	0.181643	0.543	0.582	1	NA	NA	NA	NA	NA
NPIPB9	0.165225	0.171398	0.044	0.039	1	0.272981	-0.17447	0.034	0.039	1	4.0218e-09	-0.935459	0.02	0.039	0.000104744	NA	NA	NA	NA	NA
SPATA5L1	4.43353e-07	0.170876	0.476	0.428	0.0113064	NA	NA	NA	NA	NA	NA	NA	NA	NA	NA	NA	NA	NA	NA	NA
PANO1	0.126385	0.17067	0.065	0.058	1	0.00586374	-0.374209	0.046	0.058	1	1.33252e-08	-0.7208	0.035	0.058	0.000347042	NA	NA	NA	NA	NA
SCO2	2.71057e-21	0.169897	0.941	0.915	6.91249e-17	2.6431e-81	0.376357	0.947	0.904	6.92255e-77	2.06944e-106	0.468515	0.91	0.865	5.38966e-102	NA	NA	NA	NA	NA
NXPH4	0.0109284	0.169889	0.202	0.183	1	4.47734e-18	0.592601	0.25	0.182	1.17266e-13	0.00404618	0.280209	0.199	0.18	1	NA	NA	NA	NA	NA
AL139317.3	0.227288	0.169577	0.033	0.029	1	0.451194	-0.188831	0.026	0.029	1	6.19753e-05	-0.68861	0.017	0.029	1	NA	NA	NA	NA	NA
AC024267.4	0.444076	0.168458	0.032	0.03	1	0.068547	-0.303492	0.024	0.03	1	0.00632583	-0.437007	0.021	0.03	1	NA	NA	NA	NA	NA
ANKDD1B	0.103921	0.167659	0.069	0.061	1	0.112641	-0.254487	0.054	0.061	1	7.32994e-13	-0.923661	0.032	0.061	1.90901e-08	NA	NA	NA	NA	NA
AC002467.1	0.00128264	0.167659	0.25	0.224	1	0.000700727	0.222265	0.25	0.223	1	2.22478e-08	-0.270781	0.176	0.219	0.000579421	NA	NA	NA	NA	NA
SMAD3	1.55344e-17	0.167654	0.98	0.988	3.96159e-13	1.8512e-109	-0.440401	0.947	0.983	4.84849e-105	1.15286e-54	-0.234276	0.867	0.966	3.0025e-50	NA	NA	NA	NA	NA
AL031963.3	0.0826207	0.167421	0.092	0.082	1	1.73995e-11	0.660816	0.122	0.082	4.55709e-07	0.135406	-0.126712	0.073	0.081	1	NA	NA	NA	NA	NA
AL138921.1	0.4581	0.16656	0.02	0.018	1	NA	NA	NA	NA	NA	0.105816	-0.33254	0.014	0.018	1	NA	NA	NA	NA	NA
USP12	4.78576e-10	0.164016	0.777	0.726	1.22046e-05	1.26131e-17	0.271185	0.753	0.719	3.30349e-13	3.68551e-43	-0.305627	0.548	0.684	9.59853e-39	NA	NA	NA	NA	NA
ICA1L	0.0250643	0.163969	0.239	0.222	1	NA	NA	NA	NA	NA	4.93675e-05	-0.148944	0.186	0.219	1	NA	NA	NA	NA	NA
AC138811.1	0.431437	0.163701	0.023	0.021	1	NA	NA	NA	NA	NA	NA	NA	NA	NA	NA	NA	NA	NA	NA	NA
AC073167.1	0.236959	0.162024	0.063	0.057	1	0.419774	0.130489	0.061	0.057	1	0.241709	-0.135309	0.052	0.057	1	NA	NA	NA	NA	NA
CLDND1	3.81236e-14	0.161312	0.87	0.827	9.72229e-10	5.40594e-06	0.115284	0.828	0.819	0.141587	NA	NA	NA	NA	NA	NA	NA	NA	NA	NA
AL035587.1	0.0844839	0.161003	0.092	0.082	1	NA	NA	NA	NA	NA	0.0357784	-0.163407	0.07	0.081	1	NA	NA	NA	NA	NA
AL513188.1	0.257657	0.160601	0.043	0.039	1	0.383009	0.19656	0.042	0.039	1	NA	NA	NA	NA	NA	NA	NA	NA	NA	NA
ZNF503-AS2	0.00470735	0.160496	0.246	0.224	1	3.26838e-08	-0.352891	0.179	0.223	0.000856023	2.9846e-16	-0.404849	0.16	0.221	7.77308e-12	NA	NA	NA	NA	NA
AC010401.1	0.447324	0.159614	0.037	0.035	1	0.00105011	-0.527076	0.023	0.035	1	1.74996e-07	-0.875823	0.019	0.035	0.00455759	NA	NA	NA	NA	NA
MEX3A	0.104177	0.159128	0.06	0.053	1	0.0937826	0.225557	0.06	0.052	1	0.0869426	-0.196597	0.045	0.052	1	NA	NA	NA	NA	NA
NECAP1	6.8073e-06	0.158761	0.534	0.495	0.1736	1.15522e-21	-0.341131	0.394	0.491	3.02564e-17	1.28547e-33	-0.382505	0.357	0.472	3.34789e-29	NA	NA	NA	NA	NA
CCDC26	0.535146	0.158539	0.018	0.016	1	NA	NA	NA	NA	NA	0.0377541	-0.420231	0.012	0.016	1	NA	NA	NA	NA	NA
GGT5	0.773076	0.157883	0.012	0.011	1	0.0359911	-0.688463	0.007	0.011	1	0.00389021	-0.836294	0.006	0.011	1	NA	NA	NA	NA	NA
AC120114.1	0.541256	0.157883	0.013	0.012	1	0.0516687	-0.523404	0.008	0.012	1	0.0208545	-0.64951	0.008	0.012	1	NA	NA	NA	NA	NA
LINC00115	0.138216	0.15722	0.09	0.082	1	NA	NA	NA	NA	NA	0.000274964	-0.330008	0.064	0.082	1	NA	NA	NA	NA	NA
NPIPB6	0.181539	0.156952	0.065	0.058	1	0.504307	-0.1077	0.055	0.058	1	4.86924e-13	-0.929905	0.03	0.058	1.26815e-08	NA	NA	NA	NA	NA
STXBP3	2.04835e-09	0.156808	0.7	0.646	5.2237e-05	3.04947e-17	-0.236313	0.556	0.639	7.98687e-13	7.33191e-37	-0.340053	0.486	0.609	1.90952e-32	NA	NA	NA	NA	NA
ARL6	7.85934e-08	0.156649	0.52	0.468	0.00200429	2.43163e-14	-0.288054	0.391	0.466	6.36868e-10	3.52486e-47	-0.512266	0.313	0.449	9.18015e-43	NA	NA	NA	NA	NA
[truncated: 17,353 more rows]
