# Supplementary material for: Detailed single-cell mapping of the transcriptional response to a virus infection driven by copy-back viral genomes
Source: PLoS Pathog. 2026 Apr 27;22(4):e1014184. doi: 10.1371/journal.ppat.1014184 (PMC13143077; doi:10.1371/journal.ppat.1014184)
Supplement: S3 Table — All primer sequences used in this paper. (XLSX) [file ppat.1014184.s014.xlsx]

## Sheet: Sheet1
Gene	F (5' to 3')	R (5' to 3')
SeV NP	TGCCCTGGAAGATGAGTTAG	GCCTGTTGGTTTGTGGTAAG
Human β-Actin	AGAGCTACGAGCTGCCTGAC	CGTGGATGCCACAGGACT
human GAPDH	GCAAATTCCATGGCACCGT	TCGCCCCACTTGATTTTGG
Human IFNL1 (IL29)	CGCCTTGGAAGAGTCACTCA	GAAGCCTCAGGTCCCAATTC
Human IFIT1 (ISG56)	GGATTCTGTACAATACACTAGAAACCA	CTTTTGGTTACTTTTCCCCTATCC
Human IFNB1	GTCAGAGTGGAAATCCTAAG	ACAGCATCTGCTGGTTGAAG
Human IFNL2 (IL28A)	TCGCTTCTGCTGAAGGACTGCA	CCTCCAGAACCTTCAGCGTCAG
Human IFNL3 (IL28B)	TCGCTTCTGCTGAAGGACTGCA	CCTCCAGAACCTTCAGCGTCAG
Human CCL5	CCAGCAGTCGTCTTTGTCAC	CTCTGGGTTGGCACACACTT
Human HCAR2	ATGTTGGCTATGAACCGCCAG	GCTGCTGTCCGATTGGAGA
Human ATP4A	AGCAGAAGCTGGTGATCGTGGA	ATGGCTACTCCGATGTCTGCCT
Human SCN3A	CGTCACCTACTGGACAACTTCC	TCACGGCTCTTTGCCTTCCAGA
Human ACER2	TGGTGCGAGGACAACTACAC	GCAGATGGGCGGTAAAATGAA
Human PTGER4 (EP4)	TACTCATTGCCACCTCCCTGGT	GACTTCTCGCTCCAAACTTGGC
Human CFB	GCACTGGAGTACGTGTGTCC	CCCGTTCTCGAAGTCGTGTG
Human RYR2	GGCAGCCCAAGGGTATCTC	ACACAGCGCCACCTTCATAAT
Human KRT17	ATCCTGCTGGATGTGAAGACGC	TCCACAATGGTACGCACCTGAC
Human CCL3	ACTTTGAGACGAGCAGCCAGTG	TTTCTGGACCCACTCCTCACTG
Human OASL	AAATGCTCCTGCCTCAGAAA	GGGACAGAGATGGCACTGAT
Human HERC5	GGTGAGCTTTTTGCCTGGG	TTCTCCGGCAGAAATCTGAGC
Human TNFAIP3 (A20)	TGCACACTGTGTTTCATCGAG	ACGCTGTGGGACTGACTTTC
Human CXCL11	GACGCTGTCTTTGCATAGGC	GGATTTAGGCATCGTTGTCCTTT
Human IFI27	TGCTCTCACCTCATCAGCAGT	CACAACTCCTCCAATCACAACT
Human ITGA2	CCTACAATGTTGGTCTCCCAGA	AGTAACCAGTTGCCTTTTGGATT
